# Supplementary material for: Proteomic and Bioinformatic Analysis of Streptococcus suis Human Isolates: Combined Prediction of Potential Vaccine Candidates
Source: Vaccines (Basel). 2020 Apr 18;8(2):188. doi: 10.3390/vaccines8020188 (PMC7348792; doi:10.3390/vaccines8020188)
Supplement: Supplementary file 1 [file vaccines-08-00188-s001.zip]

Archive with 5 entries (4 files):
- vaccines-772002 supplementary for proof/
- vaccines-772002 supplementary for proof/Suppl material.docx
- vaccines-772002 supplementary for proof/Supplementary Dataset 1.xlsx
- vaccines-772002 supplementary for proof/Supplementary Dataset 2.xlsx
- vaccines-772002 supplementary for proof/Supplementary Table 1.xlsx
