# Supplementary material for: Proteomic and Bioinformatic Analysis of Streptococcus suis Human Isolates: Combined Prediction of Potential Vaccine Candidates
Source: Vaccines (Basel). 2020 Apr 18;8(2):188. doi: 10.3390/vaccines8020188 (PMC7348792; doi:10.3390/vaccines8020188)
Supplement: Supplementary file 1 [file vaccines-08-00188-s001.zip › vaccines-772002 supplementary for proof/Supplementary Dataset 1.xlsx]

## Sheet: lipoproteins
Qualitative enrichment of KEGG Orthology (KO) terms, according to a higher z-score in heatmaps (Figure 4). Enrichments are reflected as "x" in Columns D-I
Locus	KO	Description	857/06	117/12	41/14	1299/08	1086/11	34/11
SSUBM407_0110	K09815	Zinc-binding protein AdcA OS=Streptococcus suis (strain BM407) OX=568814 GN=adcA PE=3 SV=1	x	x	x
SSUBM407_0147	K07386	Putative endopeptidase OS=Streptococcus suis (strain BM407) OX=568814 GN=SSUBM407_0147 PE=4 SV=1		x	x
SSUBM407_0275	K02424	Extracellular solute-binding protein OS=Streptococcus suis (strain BM407) OX=568814 GN=SSUBM407_0275 PE=3 SV=1	x	x	x
SSUBM407_0359	K05366	Putative penicillin-binding protein 1A OS=Streptococcus suis (strain BM407) OX=568814 GN=pbp1A PE=4 SV=1	x	x	x
SSUBM407_0582	No KO assigned	Putative lipoprotein OS=Streptococcus suis (strain BM407) OX=568814 GN=SSUBM407_0582 PE=4 SV=1		x	x
SSUBM407_0612	K03767	Peptidyl-prolyl cis-trans isomerase OS=Streptococcus suis (strain BM407) OX=568814 GN=SSUBM407_0612 PE=3 SV=1	x	x	x
SSUBM407_0619	K17318	Extracellular solute-binding protein OS=Streptococcus suis (strain BM407) OX=568814 GN=SSUBM407_0619 PE=4 SV=1	x
SSUBM407_0696	K01989	Putative lipoprotein OS=Streptococcus suis (strain BM407) OX=568814 GN=SSUBM407_0696 PE=4 SV=1	x	x	x
SSUBM407_0697	K01989	Putative lipoprotein OS=Streptococcus suis (strain BM407) OX=568814 GN=SSUBM407_0697 PE=4 SV=1	x
SSUBM407_0711	K07533	Foldase protein PrsA OS=Streptococcus suis (strain BM407) OX=568814 GN=prsA PE=3 SV=1	x	x	x
SSUBM407_0831	K02040	Putative phosphate ABC transporter, extracellular phosphate-binding lipoprotein OS=Streptococcus suis (strain BM407) OX=568814 GN=pstS PE=4 SV=1	x	x	x
SSUBM407_0849	K07335	Putative lipoprotein OS=Streptococcus suis (strain BM407) OX=568814 GN=SSUBM407_0849 PE=4 SV=1	x		x
SSUBM407_0904	K02030	Putative extracellular amino acid-binding protein OS=Streptococcus suis (strain BM407) OX=568814 GN=SSUBM407_0904 PE=4 SV=1	x		x
SSUBM407_1037	No KO assigned	Putative lipoprotein OS=Streptococcus suis (strain BM407) OX=568814 GN=SSUBM407_1037 PE=4 SV=1			x
SSUBM407_1134	K07260	Putative D-alanyl-D-alanine carboxypeptidase OS=Streptococcus suis (strain BM407) OX=568814 GN=SSUBM407_1134 PE=4 SV=1			x
SSUBM407_1174	No KO assigned	Putative lipoprotein OS=Streptococcus suis (strain BM407) OX=568814 GN=SSUBM407_1174 PE=4 SV=1	x		x
SSUBM407_1218	K02016	Putative ferrichrome-binding protein OS=Streptococcus suis (strain BM407) OX=568814 GN=fhuD PE=4 SV=1	x	x	x
SSUBM407_1232	No KO assigned	Putative exported protein OS=Streptococcus suis (strain BM407) OX=568814 GN=SSUBM407_1232 PE=4 SV=1			x	x
SSUBM407_1311	K02030	Putative amino acid ABC transporter, extracellular amino acid-binding protein OS=Streptococcus suis (strain BM407) OX=568814 GN=SSUBM407_1311 PE=4 SV=1	x		x
SSUBM407_1441	K01999	Branched-chain amino acid ABC transporter, amino acid-binding protein OS=Streptococcus suis (strain BM407) OX=568814 GN=SSUBM407_1441 PE=4 SV=1	x	x
SSUBM407_1449	K10117	Multiple sugar-binding protein OS=Streptococcus suis (strain BM407) OX=568814 GN=msmE PE=4 SV=1	x
SSUBM407_1467	No KO assigned	Streptococcal histidine triad-family protein OS=Streptococcus suis (strain BM407) OX=568814 GN=SSUBM407_1467 PE=4 SV=1	x	x	x
SSUBM407_1633	K03734	FAD:protein FMN transferase OS=Streptococcus suis (strain BM407) OX=568814 GN=SSUBM407_1633 PE=3 SV=1	x	x	x
SSUBM407_1634	No KO assigned	Putative lipoprotein OS=Streptococcus suis (strain BM407) OX=568814 GN=SSUBM407_1634 PE=4 SV=1	x		x
SSUBM407_1651	K02073	Lipoprotein OS=Streptococcus suis (strain BM407) OX=568814 GN=SSUBM407_1651 PE=3 SV=1	x		x
SSUBM407_1713	No KO assigned	Putative lipoprotein OS=Streptococcus suis (strain BM407) OX=568814 GN=SSUBM407_1713 PE=4 SV=1	x	x	x
SSUBM407_1736	K02035	Putative oligopeptide-binding protein OppA OS=Streptococcus suis (strain BM407) OX=568814 GN=oppA PE=4 SV=1	x	x	x
SSUBM407_1923	K02424	Putative amino-acid ABC transporter extracellular-binding protein OS=Streptococcus suis (strain BM407) OX=568814 GN=SSUBM407_1923 PE=3 SV=1	x	x	x
SSUBM407_1939	K11707	Extracellular metal cation-binding protein OS=Streptococcus suis (strain BM407) OX=568814 GN=SSUBM407_1939 PE=3 SV=1	x
SSUBM407_1980	K15770	Maltodextrin-binding protein OS=Streptococcus suis (strain BM407) OX=568814 GN=malX PE=3 SV=1	x		x
SSUBM407_1998	K00244	Putative fumarate reductase flavoprotein subunit OS=Streptococcus suis (strain BM407) OX=568814 GN=SSUBM407_1998 PE=4 SV=1	x	x	x

## Sheet: Cell wall proteins
Qualitative enrichment of KEGG Orthology (KO) terms, according to a higher z-score in heatmaps (Figure 4). Enrichments are reflected as "x" in Columns D-I
Locus	KO	Description	41/14	117/12	857/06	1299/08	1086/11	34/11
SSUBM407_0180	No KO assigned	Putative surface-anchored protein OS=Streptococcus suis (strain BM407) OX=568814 GN=SSUBM407_0180 PE=4 SV=1	x	x
SSUBM407_0194	No KO assigned	Putative surface-anchored protein OS=Streptococcus suis (strain BM407) OX=568814 GN=SSUBM407_0194 PE=4 SV=1	x	x	x
SSUBM407_0244	No KO assigned	Putative surface-anchored protein OS=Streptococcus suis (strain BM407) OX=568814 GN=SSUBM407_0244 PE=4 SV=1		x		x
SSUBM407_0414	No KO assigned	Major pilus subunit OS=Streptococcus suis (strain BM407) OX=568814 GN=SSUBM407_0414 PE=4 SV=1	x	x	x
SSUBM407_0471	No KO assigned	Putative glucan-binding surface-anchored protein OS=Streptococcus suis (strain BM407) OX=568814 GN=SSUBM407_0471 PE=4 SV=1					x
SSUBM407_0574	No KO assigned	Putative surface-anchored dipeptidase OS=Streptococcus suis (strain BM407) OX=568814 GN=SSUBM407_0574 PE=4 SV=1	x	x	x
SSUBM407_0588	No KO assigned	Putative surface-anchored protein OS=Streptococcus suis (strain BM407) OX=568814 GN=sao PE=4 SV=1	x	x
SSUBM407_0646	No KO assigned	Putative surface-anchored zinc carboxypeptidase OS=Streptococcus suis (strain BM407) OX=568814 GN=SSUBM407_0646 PE=4 SV=1	x	x
SSUBM407_0661	No KO assigned	Putative surface-anchored protein OS=Streptococcus suis (strain BM407) OX=568814 GN=SSUBM407_0661 PE=4 SV=1	x		x
SSUBM407_0918	No KO assigned	Putative 5'-nucleotidase OS=Streptococcus suis (strain BM407) OX=568814 GN=sntC PE=3 SV=1	x	x
SSUBM407_0949	No KO assigned	Putative glucan-binding surface-anchored protein OS=Streptococcus suis (strain BM407) OX=568814 GN=SSUBM407_0949 PE=4 SV=1					x
SSUBM407_1432	K01081	Putative surface-anchored 5'-nucleotidase OS=Streptococcus suis (strain BM407) OX=568814 GN=SSUBM407_1432 PE=3 SV=1	x	x			x
SSUBM407_1550	No KO assigned	Putative surface-anchored protein OS=Streptococcus suis (strain BM407) OX=568814 GN=SSUBM407_1550 PE=4 SV=1	x	x
SSUBM407_1830	K07004	Surface-anchored DNA nuclease OS=Streptococcus suis (strain BM407) OX=568814 GN=ssnA PE=4 SV=1	x	x	x
SSUBM407_1843	No KO assigned	Putative surface-anchored serine protease OS=Streptococcus suis (strain BM407) OX=568814 GN=SSUBM407_1843 PE=3 SV=1	x	x
SSUBM407_1919	No KO assigned	Putative surface-anchored amylopullulanase OS=Streptococcus suis (strain BM407) OX=568814 GN=SSUBM407_1919 PE=3 SV=1	x	x	x
SSUBM407_1949	K01119	Putative surface-anchored 2',3'-cyclic-nucleotide 2'-phosphodiesterase OS=Streptococcus suis (strain BM407) OX=568814 GN=SSUBM407_1949 PE=4 SV=1	x	x
SSUBM407_0900	No KO assigned	Putative IgA-specific zinc metalloproteinase OS=Streptococcus suis (strain BM407) OX=568814 GN=zmpC PE=4 SV=1	x	x

## Sheet: membrane proteins
Qualitative enrichment of KEGG Orthology (KO) terms, according to a higher z-score in heatmaps (Figure 4). Enrichments are reflected as "x" in Columns D-I
Locus	KO	Description	41/14	117/12	857/06	1299/08	1086/11	34/11
SSUBM407_0015	K03798	ATP-dependent zinc metalloprotease FtsH OS=Streptococcus suis (strain BM407) OX=568814 GN=ftsH PE=3 SV=1			x
SSUBM407_0177	K01126	Putative glycerophosphodiester phosphodiesterase OS=Streptococcus suis (strain BM407) OX=568814 GN=SSUBM407_0177 PE=4 SV=1					x
SSUBM407_0233	K01421	Putative membrane protein OS=Streptococcus suis (strain BM407) OX=568814 GN=SSUBM407_0233 PE=4 SV=1	x
SSUBM407_0240	K02440	Glycerol facilitator-aquaporin OS=Streptococcus suis (strain BM407) OX=568814 GN=gla PE=3 SV=1			x
SSUBM407_0279	K01534	Putative cation-transporting ATPase OS=Streptococcus suis (strain BM407) OX=568814 GN=SSUBM407_0279 PE=3 SV=1				x	x
SSUBM407_0454	K02004	Putative permease OS=Streptococcus suis (strain BM407) OX=568814 GN=SSUBM407_0454 PE=4 SV=1		x				x
SSUBM407_0552	K09811	Cell division protein FtsX OS=Streptococcus suis (strain BM407) OX=568814 GN=ftsX PE=3 SV=1	x
SSUBM407_0579	K02004	ABC transporter permease protein OS=Streptococcus suis (strain BM407) OX=568814 GN=SSUBM407_0579 PE=4 SV=1	x	x
SSUBM407_0621	K03466	DNA translocase FtsK OS=Streptococcus suis (strain BM407) OX=568814 GN=SSUBM407_0621 PE=3 SV=1				x
SSUBM407_0673	No KO assigned	Putative glycosyl transferase OS=Streptococcus suis (strain BM407) OX=568814 GN=SSUBM407_0673 PE=4 SV=1	x		x
SSUBM407_0687	K19005	Putative sulfatase OS=Streptococcus suis (strain BM407) OX=568814 GN=SSUBM407_0687 PE=4 SV=1	x
SSUBM407_0762	K08986	Putative membrane protein OS=Streptococcus suis (strain BM407) OX=568814 GN=SSUBM407_0762 PE=4 SV=1	x	x	x
SSUBM407_0896	K10036	Putative glutamine ABC transporter, glutamine-binding protein/permease protein OS=Streptococcus suis (strain BM407) OX=568814 GN=SSUBM407_0896 PE=3 SV=1		x	x	x
SSUBM407_1196	No KO assigned	Putative membrane protein OS=Streptococcus suis (strain BM407) OX=568814 GN=SSUBM407_1196 PE=4 SV=1	x
SSUBM407_1215	K00655	Putative acyltransferase OS=Streptococcus suis (strain BM407) OX=568814 GN=SSUBM407_1215 PE=4 SV=1			x
SSUBM407_1297	No KO assigned	Putative chain length determinant protein OS=Streptococcus suis (strain BM407) OX=568814 GN=cps2B PE=4 SV=1	x	x	x
SSUBM407_1298	No KO assigned	Integral membrane regulatory protein Wzg OS=Streptococcus suis (strain BM407) OX=568814 GN=wzg PE=4 SV=1	x	x			x
SSUBM407_1333	K03282	Large-conductance mechanosensitive channel OS=Streptococcus suis (strain BM407) OX=568814 GN=mscL PE=3 SV=1	x
SSUBM407_1406	K05837	Putative peptidoglycan biosynthesis protein OS=Streptococcus suis (strain BM407) OX=568814 GN=SSUBM407_1406 PE=3 SV=1			x
SSUBM407_1578	No KO assigned	Acyltransferase family protein OS=Streptococcus suis (strain BM407) OX=568814 GN=SSUBM407_1578 PE=4 SV=1		x		x		x
SSUBM407_1659	K02796	Putative mannose-specific phosphotransferase system (PTS), IID component OS=Streptococcus suis (strain BM407) OX=568814 GN=manN PE=4 SV=1			x
SSUBM407_1682	K18474	Enoyl-CoA hydratase/isomerase family protein OS=Streptococcus suis (strain BM407) OX=568814 GN=SSUBM407_1682 PE=4 SV=1	x		x
SSUBM407_1747	K17073	Glutamine ABC transporter, glutamine-binding protein/permease protein OS=Streptococcus suis (strain BM407) OX=568814 GN=SSUBM407_1747 PE=3 SV=1	x	x	x
SSUBM407_1834	K03811	Nicotinamide mononucleotide transporter OS=Streptococcus suis (strain BM407) OX=568814 GN=SSUBM407_1834 PE=4 SV=1			x
SSUBM407_1894	K18892	ABC transporter ATP-binding membrane protein OS=Streptococcus suis (strain BM407) OX=568814 GN=SSUBM407_1894 PE=4 SV=1			x
SSUBM407_1895	K18891	ABC transporter ATP-binding membrane protein OS=Streptococcus suis (strain BM407) OX=568814 GN=SSUBM407_1895 PE=4 SV=1			x
SSUBM407_1994	K05349	Putative beta-glucosidase OS=Streptococcus suis (strain BM407) OX=568814 GN=SSUBM407_1994 PE=4 SV=1					x
SSUBM407_0010	K13052	Putative septum formation initiator protein OS=Streptococcus suis (strain BM407) OX=568814 GN=SSUBM407_0010 PE=4 SV=1		x
SSUBM407_0017	K03570	Cell shape-determining protein MreC OS=Streptococcus suis (strain BM407) OX=568814 GN=SSUBM407_0017 PE=3 SV=1	x	x	x
SSUBM407_0019	K21471	Putative amidase OS=Streptococcus suis (strain BM407) OX=568814 GN=SSUBM407_0019 PE=4 SV=1	x	x	x
SSUBM407_0116	K03693	Putative penicillin-binding protein 1B OS=Streptococcus suis (strain BM407) OX=568814 GN=pbp1B PE=4 SV=1	x	x	x
SSUBM407_0169	No KO assigned	Putative membrane protein OS=Streptococcus suis (strain BM407) OX=568814 GN=SSUBM407_0169 PE=4 SV=1	x
SSUBM407_0203	K03100	Signal peptidase I OS=Streptococcus suis (strain BM407) OX=568814 GN=SSUBM407_0203 PE=3 SV=1	x		x
SSUBM407_0366	K18682	Ribonuclease Y OS=Streptococcus suis (strain BM407) OX=568814 GN=rny PE=3 SV=1			x
SSUBM407_0531	K07273	Glycosyl hydrolases family protein OS=Streptococcus suis (strain BM407) OX=568814 GN=SSUBM407_0531 PE=4 SV=1	x			x
SSUBM407_0599	K07652	Sensor histidine kinase OS=Streptococcus suis (strain BM407) OX=568814 GN=vicK PE=4 SV=1			x
SSUBM407_0603	K00687	Penicillin-binding protein 2b OS=Streptococcus suis (strain BM407) OX=568814 GN=penA PE=4 SV=1	x	x		x
SSUBM407_0686	No KO assigned	Streptococcal histidine triad-family protein OS=Streptococcus suis (strain BM407) OX=568814 GN=SSUBM407_0686 PE=4 SV=1	x	x	x
SSUBM407_0768	K02109	ATP synthase subunit b OS=Streptococcus suis (strain BM407) OX=568814 GN=atpF PE=3 SV=1			x
SSUBM407_0777	K15051	Putative competence associated endonuclease OS=Streptococcus suis (strain BM407) OX=568814 GN=endA PE=4 SV=1	x	x	x
SSUBM407_0856	K07284	Sortase SrtA OS=Streptococcus suis (strain BM407) OX=568814 GN=srtA PE=4 SV=1		x	x
SSUBM407_1034	No KO assigned	Putative lipoprotein OS=Streptococcus suis (strain BM407) OX=568814 GN=SSUBM407_1034 PE=4 SV=1					x
SSUBM407_1039	No KO assigned	Putative membrane protein OS=Streptococcus suis (strain BM407) OX=568814 GN=SSUBM407_1039 PE=4 SV=1	x	x
SSUBM407_1048	No KO assigned	Putative membrane protein OS=Streptococcus suis (strain BM407) OX=568814 GN=SSUBM407_1048 PE=4 SV=1		x	x			x
SSUBM407_1080	K11069	Spermidine/putrescine extracellular binding protein OS=Streptococcus suis (strain BM407) OX=568814 GN=potD PE=4 SV=1	x		x		x
SSUBM407_1087	No KO assigned	Putative polysaccharide deacetylase OS=Streptococcus suis (strain BM407) OX=568814 GN=SSUBM407_1087 PE=4 SV=1	x		x		x
SSUBM407_1116	No KO assigned	Putative exported protein OS=Streptococcus suis (strain BM407) OX=568814 GN=SSUBM407_1116 PE=4 SV=1	x
SSUBM407_1225	K03740	Putative D-alanyl-lipoteichoic acid biosynthesis protein OS=Streptococcus suis (strain BM407) OX=568814 GN=dltD PE=4 SV=1	x	x
SSUBM407_1315	K03100	Signal peptidase I OS=Streptococcus suis (strain BM407) OX=568814 GN=sipC PE=3 SV=1	x		x
SSUBM407_1355	K07192	Flotillin family protein OS=Streptococcus suis (strain BM407) OX=568814 GN=SSUBM407_1355 PE=4 SV=1			x
SSUBM407_1368	No KO assigned	Putative exported protein OS=Streptococcus suis (strain BM407) OX=568814 GN=SSUBM407_1368 PE=4 SV=1						x
SSUBM407_1403	K06286	Septation ring formation regulator EzrA OS=Streptococcus suis (strain BM407) OX=568814 GN=ezrA PE=3 SV=1			x
SSUBM407_1468	No KO assigned	Putative membrane protein OS=Streptococcus suis (strain BM407) OX=568814 GN=SSUBM407_1468 PE=4 SV=1	x		x
SSUBM407_1494	No KO assigned	Putative exported protein OS=Streptococcus suis (strain BM407) OX=568814 GN=SSUBM407_1494 PE=4 SV=1			x
SSUBM407_1524	K22278	Peptidoglycan GlcNAc deacetylase OS=Streptococcus suis (strain BM407) OX=568814 GN=pgdA PE=4 SV=1	x	x	x
SSUBM407_1536	No KO assigned	GDSL-like lipase/acylhydrolase protein OS=Streptococcus suis (strain BM407) OX=568814 GN=SSUBM407_1536 PE=4 SV=1	x	x
SSUBM407_1544	K07054	Putative neutral zinc metallopeptidase OS=Streptococcus suis (strain BM407) OX=568814 GN=SSUBM407_1544 PE=4 SV=1	x	x	x
SSUBM407_1564	K07177	Endopeptidase La OS=Streptococcus suis (strain BM407) OX=568814 GN=SSUBM407_1564 PE=3 SV=1	x	x	x
SSUBM407_1622	K12556	Putative penicillin binding protein 2x OS=Streptococcus suis (strain BM407) OX=568814 GN=pbpX PE=4 SV=1	x	x	x
SSUBM407_1750	No KO assigned	Putative membrane protein OS=Streptococcus suis (strain BM407) OX=568814 GN=SSUBM407_1750 PE=4 SV=1			x
SSUBM407_1847	K12555	Penicillin-binding protein 2a OS=Streptococcus suis (strain BM407) OX=568814 GN=pbp2A PE=4 SV=1	x	x	x
SSUBM407_1955a	No KO assigned	Putative accessory pilus subunit OS=Streptococcus suis (strain BM407) OX=568814 GN=SSUBM407_1955a PE=4 SV=1		x		x
SSUBM407_0137	No KO assigned	Putative exported protein OS=Streptococcus suis (strain BM407) OX=568814 GN=SSUBM407_0137 PE=4 SV=1	x	x	x
SSUBM407_0299	No KO assigned	Streptococcal histidine triad-family protein OS=Streptococcus suis (strain BM407) OX=568814 GN=SSUBM407_0299 PE=4 SV=1	x	x		x
SSUBM407_0558	K11031	Thiol-activated cytolysin OS=Streptococcus suis (strain BM407) OX=568814 GN=sly PE=3 SV=1	x	x	x			x
SSUBM407_0564	K03595	GTPase Era OS=Streptococcus suis (strain BM407) OX=568814 GN=era PE=3 SV=1	x	x	x
SSUBM407_0596	K10039	Putative glutamine-binding protein OS=Streptococcus suis (strain BM407) OX=568814 GN=SSUBM407_0596 PE=4 SV=1	x	x	x
SSUBM407_0725	K00046	Putative gluconate 5-dehydrogenase OS=Streptococcus suis (strain BM407) OX=568814 GN=idnO PE=4 SV=1			x
SSUBM407_1737	K07258	Putative D-alanyl-D-alanine carboxypeptidase OS=Streptococcus suis (strain BM407) OX=568814 GN=SSUBM407_1737 PE=3 SV=1	x	x	x
SSUBM407_2015	No KO assigned	Putative exported protein OS=Streptococcus suis (strain BM407) OX=568814 GN=SSUBM407_2015 PE=4 SV=1	x
SSUBM407_1318	No KO assigned	Putative Mac family protein OS=Streptococcus suis (strain BM407) OX=568814 GN=SSUBM407_1318 PE=4 SV=1	x	x	x	x

## Sheet: secreted
Qualitative enrichment of KEGG Orthology (KO) terms, according to a higher z-score in heatmaps (Figure 4). Enrichments are reflected as "x" in Columns D-I
Locus	KO	Description	41/14	857/06	117/12	1299/08	1086/11	34/11
SSUBM407_0206	No KO assigned	Putative exported protein OS=Streptococcus suis (strain BM407) OX=568814 GN=SSUBM407_0206 PE=4 SV=1	x	x
SSUBM407_0452	K02005	Putative exported protein OS=Streptococcus suis (strain BM407) OX=568814 GN=SSUBM407_0452 PE=3 SV=1	x	x	x
SSUBM407_0662	K01448	Putative N-acetylmuramoyl-L-alanine amidase OS=Streptococcus suis (strain BM407) OX=568814 GN=SSUBM407_0662 PE=4 SV=1	x	x
SSUBM407_1229	No KO assigned	Putative exported protein OS=Streptococcus suis (strain BM407) OX=568814 GN=SSUBM407_1229 PE=4 SV=1	x		x
SSUBM407_1435	No KO assigned	Putative exported protein OS=Streptococcus suis (strain BM407) OX=568814 GN=SSUBM407_1435 PE=4 SV=1		x	x
SSUBM407_1493	No KO assigned	Putative exported protein OS=Streptococcus suis (strain BM407) OX=568814 GN=SSUBM407_1493 PE=4 SV=1	x	x
SSUBM407_1689	No KO assigned	Putative exported protein OS=Streptococcus suis (strain BM407) OX=568814 GN=SSUBM407_1689 PE=4 SV=1	x		x	x
SSUBM407_1726	K01005	LytR family regulatory protein OS=Streptococcus suis (strain BM407) OX=568814 GN=SSUBM407_1726 PE=4 SV=1	x	x	x	x		x
SSUBM407_1898	K00963	UTP--glucose-1-phosphate uridylyltransferase OS=Streptococcus suis (strain BM407) OX=568814 GN=hasC PE=3 SV=1	x
SSUBM407_1924	No KO assigned	Putative amidase OS=Streptococcus suis (strain BM407) OX=568814 GN=SSUBM407_1924 PE=4 SV=1	x	x	x
SSUBM407_2032	K04771	Serine protease OS=Streptococcus suis (strain BM407) OX=568814 GN=htrA PE=4 SV=1	x	x	x
