# Supplementary material for: Proteomic and Bioinformatic Analysis of Streptococcus suis Human Isolates: Combined Prediction of Potential Vaccine Candidates
Source: Vaccines (Basel). 2020 Apr 18;8(2):188. doi: 10.3390/vaccines8020188 (PMC7348792; doi:10.3390/vaccines8020188)
Supplement: Supplementary file 1 [file vaccines-08-00188-s001.zip › vaccines-772002 supplementary for proof/Supplementary Dataset 2.xlsx]

## Sheet: Proteins
Checked	Protein FDR Confidence	Master	Accession	Description	Exp. q-value	Sum PEP Score	Coverage	# Peptides	# PSMs	# Unique Peptides	# Protein Groups	# AAs	MW [kDa]	calc. pI	Found in Sample: [S1] F1: Sample	Found in Sample: [S2] F2: Sample	Found in Sample: [S3] F3: Sample	Found in Sample: [S4] F4: Sample	Found in Sample: [S5] F5: Sample	Found in Sample: [S6] F6: Sample	Found in Sample: [S7] F7: Sample	Found in Sample: [S8] F8: Sample	Found in Sample: [S9] F9: Sample	Found in Sample: [S10] F10: Sample	Found in Sample: [S11] F11: Sample	Found in Sample: [S12] F12: Sample	Found in Sample: [S13] F13: Sample	Found in Sample: [S14] F14: Sample	Found in Sample: [S15] F15: Sample	Found in Sample: [S16] F16: Sample	Found in Sample: [S17] F17: Sample	Found in Sample: [S18] F18: Sample	Modifications	Area: F1: Sample	Area: F2: Sample	Area: F3: Sample	Area: F4: Sample	Area: F5: Sample	Area: F6: Sample	Area: F7: Sample	Area: F8: Sample	Area: F9: Sample	Area: F10: Sample	Area: F11: Sample	Area: F12: Sample	Area: F13: Sample	Area: F14: Sample	Area: F15: Sample	Area: F16: Sample
FALSE	High	Master Protein	A0A0H3N1N7	Elongation factor G OS=Streptococcus suis (strain BM407) OX=568814 GN=fus PE=3 SV=1	0	1088.41	94.228	75	1808	75	1	693	76.663	4.97	High	High	High	High	High	High	High	High	High	High	High	High	High	High	High	High	High	High		130000000	540000000	360000000	120000000	100000000	130000000	39000000	40000000	17000000	39000000	130000000	66000000	590000000	730000000	870000000	290000000
	Checked	Confidence	Annotated Sequence	Modifications	Modifications in Master Proteins	Qvality PEP	Qvality q-value	# Protein Groups	# Proteins	# PSMs	Master Protein Accessions	Positions in Master Proteins	# Missed Cleavages	Theo. MH+ [Da]	Found in Sample: [S1] F1: Sample	Found in Sample: [S2] F2: Sample	Found in Sample: [S3] F3: Sample	Found in Sample: [S4] F4: Sample	Found in Sample: [S5] F5: Sample	Found in Sample: [S6] F6: Sample	Found in Sample: [S7] F7: Sample	Found in Sample: [S8] F8: Sample	Found in Sample: [S9] F9: Sample	Found in Sample: [S10] F10: Sample	Found in Sample: [S11] F11: Sample	Found in Sample: [S12] F12: Sample	Found in Sample: [S13] F13: Sample	Found in Sample: [S14] F14: Sample	Found in Sample: [S15] F15: Sample	Found in Sample: [S16] F16: Sample	Found in Sample: [S17] F17: Sample	Found in Sample: [S18] F18: Sample	Area: F1: Sample	Area: F2: Sample	Area: F3: Sample	Area: F4: Sample	Area: F5: Sample	Area: F6: Sample	Area: F7: Sample	Area: F8: Sample	Area: F9: Sample	Area: F10: Sample	Area: F11: Sample	Area: F12: Sample	Area: F13: Sample	Area: F14: Sample	Area: F15: Sample	Area: F16: Sample	Area: F17: Sample
	FALSE	High	[R].QEIETVYAGDIAAAVGLKDTTTGDSLTDEKAK.[I]			1.40074e-08	0	1	1	15	A0A0H3N1N7	A0A0H3N1N7 [363-394]	2	3310.65	High	High	High	High	High	High	Not Found	Not Found	Not Found	Not Found	High	Not Found	High	High	High	High	High	Not Found	19000000	47000000	61000000	14000000	5600000	8600000					9400000		31000000	41000000		20000000	21000000
	FALSE	High	[R].GTFMMVFDHYEDVPKSVQDEIIKK.[N]			6.41465e-05	0	1	1	13	A0A0H3N1N7	A0A0H3N1N7 [665-688]	2	2856.39	High	High	High	High	High	Not Found	Not Found	Not Found	Not Found	Not Found	High	Not Found	High	High	High	High	High	Not Found	11000000	37000000	59000000	7000000							8800000		30000000	67000000	130000000	12000000	21000000
	FALSE	High	[R].VNIIDTPGHVDFTIEVQR.[S]			2.93585e-09	0	1	1	33	A0A0H3N1N7	A0A0H3N1N7 [77-94]	0	2053.07	High	High	High	High	High	High	High	Not Found	High	High	High	High	High	High	High	High	High	High	7300000	100000000	41000000	18000000	5900000	16000000	3400000		13000000	12000000	44000000	6700000	100000000	420000000	330000000	60000000	73000000
	FALSE	High	[R].QEIETVYAGDIAAAVGLKDTTTGDSLTDEK.[A]			3.79365e-08	0	1	1	16	A0A0H3N1N7	A0A0H3N1N7 [363-392]	1	3111.52	High	High	High	High	High	High	High	High	Not Found	High	Not Found	High	High	High	High	High	High	High	11000000	44000000	26000000	10000000	6600000	3600000	2400000			3600000		4000000	32000000	46000000		13000000	18000000
	FALSE	High	[K].GFEFENAIVGGVVPR.[E]			5.35155e-08	0	1	1	30	A0A0H3N1N7	A0A0H3N1N7 [520-534]	0	1590.83	High	High	High	High	High	High	High	High	High	High	High	High	High	High	High	High	High	High	9500000	36000000	39000000	8300000	8200000	11000000	4100000	1900000	1200000	4100000		3800000	61000000	91000000	88000000	20000000	29000000
	FALSE	High	[R].SLRVLDGAVTVLDSQSGVEPQTETVWR.[Q]			4.21565e-11	0	1	1	11	A0A0H3N1N7	A0A0H3N1N7 [95-121]	1	2942.52	High	High	High	Not Found	High	High	High	Not Found	Not Found	Not Found	High	Not Found	High	Not Found	Not Found	High	High	Not Found	5900000	10000000	27000000		1900000	4000000	2500000						3200000
	FALSE	High	[K].IILESIHVPEPVIQLMVEPK.[S]			1.35605e-10	0	1	1	28	A0A0H3N1N7	A0A0H3N1N7 [395-414]	0	2284.3	High	High	High	High	High	High	High	Not Found	Not Found	High	High	High	High	High	High	High	High	High	11000000	130000000	170000000	12000000	3900000	19000000	6000000			3800000	12000000	1900000	110000000	150000000	290000000	53000000	67000000
	FALSE	High	[K].IILESIHVPEPVIQLMVEPK.[S]	1xOxidation [M16]		6.43687e-07	0	1	1	10	A0A0H3N1N7	A0A0H3N1N7 [395-414]	0	2300.29	High	High	High	Not Found	Not Found	Not Found	Not Found	Not Found	Not Found	Not Found	High	High	High	High	Not Found	High	High	High	7100000	28000000	34000000								5800000	970000	15000000	49000000		14000000	14000000
	FALSE	High	[R].AYVPLAEMFGYATVLR.[S]	1xOxidation [M8]		5.71792e-09	0	1	1	29	A0A0H3N1N7	A0A0H3N1N7 [643-658]	0	1816.93	High	High	High	High	High	High	High	Not Found	Not Found	Not Found	High	High	High	High	High	High	High	High	7400000	21000000	22000000	4800000	3800000		2100000					1100000	82000000	42000000		14000000	18000000
	FALSE	High	[R].AYVPLAEMFGYATVLR.[S]			8.32904e-11	0	1	1	39	A0A0H3N1N7	A0A0H3N1N7 [643-658]	0	1800.94	High	High	High	High	High	High	High	High	Not Found	High	High	High	High	High	High	High	High	High	55000000	200000000	200000000	35000000	34000000	37000000	9800000	2000000		15000000	67000000	15000000	340000000	480000000	550000000	94000000	150000000
	FALSE	High	[R].IVFANKMDKIGADFLYSVSTLHER.[L]			0.000140107	0	1	1	3	A0A0H3N1N7	A0A0H3N1N7 [131-154]	2	2754.43	High	High	High	Not Found	Not Found	Not Found	Not Found	Not Found	Not Found	Not Found	Not Found	Not Found	Not Found	Not Found	Not Found	Not Found	Not Found	Not Found	1700000
	FALSE	High	[K].LYDGSYHDVDSSETAFKVAASLALK.[E]			6.12187e-07	0	1	1	6	A0A0H3N1N7	A0A0H3N1N7 [565-589]	1	2687.32	High	High	High	Not Found	Not Found	Not Found	Not Found	Not Found	Not Found	Not Found	High	Not Found	Not Found	Not Found	High	Not Found	High	Not Found		7400000													17000000		3400000
	FALSE	High	[K].GLVESMANGVLAGYPIVDVK.[A]			1.12356e-09	0	1	1	32	A0A0H3N1N7	A0A0H3N1N7 [543-562]	0	2032.08	High	High	High	High	High	High	High	High	Not Found	High	High	High	High	High	High	High	High	High	39000000	170000000	150000000	36000000	19000000	33000000	12000000	1700000		4800000	33000000	15000000	180000000	240000000	320000000	70000000	94000000
	FALSE	High	[R].VLDGAVTVLDSQSGVEPQTETVWR.[Q]			5.37904e-11	0	1	1	47	A0A0H3N1N7	A0A0H3N1N7 [98-121]	0	2586.3	High	High	High	High	High	High	High	High	High	High	High	High	High	High	High	High	High	High	91000000	420000000	390000000	110000000	69000000	120000000	39000000	8400000	4900000	30000000	78000000	29000000	530000000	490000000	940000000	290000000	380000000
	FALSE	High	[R].GTFMMVFDHYEDVPKSVQDEIIK.[K]			6.50726e-05	0	1	1	6	A0A0H3N1N7	A0A0H3N1N7 [665-687]	1	2728.3	High	Not Found	High	Not Found	Not Found	Not Found	Not Found	Not Found	Not Found	Not Found	Not Found	Not Found	High	High	High	Not Found	High	Not Found			2200000										8900000	27000000	7700000
	FALSE	High	[R].KATINVEFFPVLCGSAFK.[N]	1xCarbamidomethyl [C13]		3.54333e-10	0	1	1	30	A0A0H3N1N7	A0A0H3N1N7 [246-263]	1	2028.06	High	High	High	High	High	High	High	Not Found	High	High	High	High	High	High	High	High	High	High	10000000	50000000	58000000	7500000	3200000	7900000	2600000		2200000	3000000	12000000	2200000	56000000	120000000	290000000	21000000	33000000
	FALSE	High	[K].GLVESMANGVLAGYPIVDVK.[A]	1xOxidation [M6]		1.79036e-09	0	1	1	25	A0A0H3N1N7	A0A0H3N1N7 [543-562]	0	2048.07	High	High	High	High	High	High	High	High	Not Found	High	High	High	High	High	High	High	High	High	5700000		12000000	2600000	1500000		2100000	250000				2900000	42000000	35000000	12000000	18000000
	FALSE	High	[K].LVEAVAETDEELMMKYLEGEEITNDELK.[A]	1xOxidation [M]		0.0002108	0	1	1	4	A0A0H3N1N7	A0A0H3N1N7 [214-241]	1	3257.53	High	High	Not Found	Not Found	Not Found	Not Found	Not Found	Not Found	Not Found	Not Found	Not Found	Not Found	Not Found	Not Found	Not Found	Not Found	High	Not Found		3600000
	FALSE	High	[K].LVEAVAETDEELMMKYLEGEEITNDELK.[A]	2xOxidation [M13; M14]		0.00168256	0	1	1	2	A0A0H3N1N7	A0A0H3N1N7 [214-241]	1	3273.53	High	Not Found	Not Found	High	Not Found	Not Found	Not Found	Not Found	Not Found	Not Found	Not Found	Not Found	Not Found	Not Found	Not Found	Not Found	Not Found	Not Found				1100000
	FALSE	High	[K].YLEGEEITNDELKAAIRK.[A]			6.03473e-07	0	1	1	23	A0A0H3N1N7	A0A0H3N1N7 [229-246]	2	2092.09	High	High	High	High	High	High	High	High	Not Found	High	High	High	High	High	Not Found	High	High	High	9300000	29000000	20000000	6100000	4300000	5700000	1600000	2200000		1500000	16000000	2600000	25000000	34000000		2700000	5500000
	FALSE	High	[K].YLEGEEITNDELK.[A]			2.86359e-07	0	1	1	19	A0A0H3N1N7	A0A0H3N1N7 [229-241]	0	1552.74	High	High	High	High	High	High	High	Not Found	Not Found	High	High	High	High	High	High	High	High	High	54000000	220000000	160000000	63000000	49000000	46000000	15000000			18000000	54000000	32000000	270000000	290000000	250000000	110000000	160000000
	FALSE	High	[K].LVEAVAETDEELMMK.[Y]			4.37841e-08	0	1	1	26	A0A0H3N1N7	A0A0H3N1N7 [214-228]	0	1707.82	High	High	High	High	High	High	Not Found	Not Found	Not Found	High	High	High	High	High	High	High	High	High	11000000	100000000	52000000	13000000	9900000	18000000				450000	11000000	4400000	100000000	120000000	140000000	28000000	44000000
	FALSE	High	[K].LVEAVAETDEELMMK.[Y]	1xOxidation [M]		1.0726e-07	0	1	1	41	A0A0H3N1N7	A0A0H3N1N7 [214-228]	0	1723.81	High	High	High	High	High	High	Not Found	High	Not Found	High	High	High	High	High	Not Found	High	High	High	6600000	22000000	3200000	5100000	3700000	4200000		420000		1200000	7200000	2600000	15000000	21000000		9200000	7700000
	FALSE	High	[K].LVEAVAETDEELMMK.[Y]	2xOxidation [M13; M14]		2.14977e-07	0	1	1	15	A0A0H3N1N7	A0A0H3N1N7 [214-228]	0	1739.81	High	High	High	High	High	Not Found	High	High	Not Found	Not Found	High	High	Not Found	High	High	Not Found	High	High	9000000	16000000	7800000	5500000	2300000		1800000	1300000			7100000	4000000		20000000	11000000		8100000
	FALSE	High	[K].IGETHEGASQMDWMEQEQERGITITSAATTAQWNNHR.[V]			3.33333e-12	0	1	1	12	A0A0H3N1N7	A0A0H3N1N7 [40-76]	1	4213.91	High	High	High	Not Found	High	High	Not Found	Not Found	Not Found	Not Found	Not Found	Not Found	High	Not Found	High	Not Found	High	High	10000000	65000000	48000000		4700000								14000000		110000000		31000000
	FALSE	High	[K].SAQPTILEPMMLVTITAPEDNLGDVMGHVTAR.[R]	1xOxidation [M]		0.000558587	0	1	1	29	A0A0H3N1N7	A0A0H3N1N7 [594-625]	0	3423.7	High	High	High	High	Not Found	Not Found	High	Not Found	Not Found	Not Found	High	Not Found	High	High	High	High	High	High	6200000	22000000	23000000	2300000			1200000				7200000		36000000	45000000	63000000	2500000	4700000
	FALSE	High	[K].SAQPTILEPMMLVTITAPEDNLGDVMGHVTAR.[R]			2.27276e-06	0	1	1	10	A0A0H3N1N7	A0A0H3N1N7 [594-625]	0	3407.7	Not Found	High	High	High	Not Found	Not Found	Not Found	Not Found	Not Found	Not Found	High	Not Found	High	Not Found	High	High	High	Not Found		83000000	85000000	8200000							30000000		130000000		460000000	29000000	27000000
	FALSE	High	[R].HASDEEPFAALAFK.[I]			1.41854e-07	0	1	1	35	A0A0H3N1N7	A0A0H3N1N7 [301-314]	0	1532.74	High	High	High	High	High	High	High	High	High	High	High	High	High	High	High	High	High	High	53000000	110000000	86000000	24000000	38000000	37000000	13000000	12000000	4800000	13000000	45000000	11000000	200000000	260000000	240000000	89000000	140000000
	FALSE	High	[R].GTFMMVFDHYEDVPK.[S]	1xOxidation [M]		0.000692503	0	1	1	23	A0A0H3N1N7	A0A0H3N1N7 [665-679]	0	1831.8	High	High	High	High	High	Not Found	Not Found	Not Found	Not Found	Not Found	High	Not Found	High	High	High	High	High	High	2600000	6700000	6100000	2000000	2300000						9400000		10000000	10000000	14000000	5800000
	FALSE	High	[R].GTFMMVFDHYEDVPK.[S]			5.81233e-06	0	1	1	32	A0A0H3N1N7	A0A0H3N1N7 [665-679]	0	1815.81	High	High	High	High	High	High	High	High	Not Found	High	High	High	High	High	High	High	High	High	22000000	120000000	110000000	17000000	13000000	24000000	5500000	2500000		4300000	18000000	6000000	190000000	320000000	340000000	67000000	69000000
	FALSE	High	[K].YLEGEEITNDELKAAIR.[K]			1.64561e-10	0	1	1	33	A0A0H3N1N7	A0A0H3N1N7 [229-245]	1	1964	High	High	High	High	High	High	High	High	High	High	High	High	High	High	High	High	High	High	33000000	170000000	110000000	42000000	23000000	32000000	11000000	11000000	3800000	8300000	35000000	11000000	140000000	170000000	300000000	68000000	110000000
	FALSE	High	[R].VYSGVLNSGSYVLNTSK.[G]			1.10154e-10	0	1	1	46	A0A0H3N1N7	A0A0H3N1N7 [329-345]	0	1787.92	High	High	High	High	High	High	High	High	High	High	High	High	High	High	High	High	High	High	120000000	670000000	320000000	150000000	110000000	120000000	31000000	48000000	22000000	53000000	160000000	84000000	730000000	940000000	890000000	360000000	550000000
	FALSE	High	[R].LQANAHPIQLPIGSEDEFR.[G]			2.49389e-10	0	1	1	34	A0A0H3N1N7	A0A0H3N1N7 [155-173]	0	2135.09	High	High	High	High	High	High	High	High	High	High	High	High	High	High	High	High	High	High	62000000	310000000	140000000	82000000	58000000	53000000	16000000	20000000	8400000	27000000	78000000	42000000	310000000	330000000	140000000	46000000	64000000
	FALSE	High	[K].GVNPDTDAEEERHASDEEPFAALAFK.[I]			6.70602e-10	0	1	1	47	A0A0H3N1N7	A0A0H3N1N7 [289-314]	1	2845.29	High	High	High	High	High	High	High	High	Not Found	High	High	High	High	High	High	High	High	High	180000000	520000000	360000000	110000000	120000000	140000000	47000000	23000000		33000000	120000000	72000000	510000000	650000000	740000000	230000000	390000000
	FALSE	High	[K].GQFGDVWIEFTPNEEGK.[G]			3.25795e-07	0	1	1	7	A0A0H3N1N7	A0A0H3N1N7 [503-519]	0	1952.9	Not Found	High	High	High	Not Found	Not Found	Not Found	Not Found	Not Found	Not Found	Not Found	Not Found	High	High	High	Not Found	Not Found	High		9700000	8300000	1600000									14000000	6700000	11000000
	FALSE	High	[K].NKGVQLMLDAVIDYLPSPLDIPAIK.[G]			0.000280777	0	1	1	1	A0A0H3N1N7	A0A0H3N1N7 [264-288]	1	2723.51	Not Found	Not Found	Not Found	Not Found	Not Found	Not Found	Not Found	Not Found	Not Found	Not Found	Not Found	Not Found	Not Found	High	Not Found	Not Found	Not Found	Not Found														9600000
	FALSE	High	[K].AEIYTNDLGTDILEEDIPAEYLEQAEEYREK.[L]			5.64617e-10	0	1	1	2	A0A0H3N1N7	A0A0H3N1N7 [183-213]	1	3659.71	High	High	Not Found	Not Found	Not Found	Not Found	Not Found	Not Found	Not Found	Not Found	Not Found	Not Found	Not Found	Not Found	Not Found	Not Found	Not Found	Not Found	31000000	110000000
	FALSE	High	[K].SAQPTILEPMMLVTITAPEDNLGDVMGHVTARR.[G]			9.41155e-07	0	1	1	8	A0A0H3N1N7	A0A0H3N1N7 [594-626]	1	3563.8	High	High	High	Not Found	Not Found	Not Found	Not Found	Not Found	Not Found	Not Found	Not Found	Not Found	High	High	High	High	Not Found	High	3100000	24000000	31000000										16000000	66000000	110000000	5100000
	FALSE	High	[R].EFIPAVEKGLVESMANGVLAGYPIVDVK.[A]	1xOxidation [M14]		0.000185288	0	1	1	2	A0A0H3N1N7	A0A0H3N1N7 [535-562]	1	2961.56	High	Not Found	High	Not Found	Not Found	Not Found	Not Found	Not Found	Not Found	Not Found	Not Found	Not Found	Not Found	Not Found	Not Found	Not Found	Not Found	Not Found	830000		3100000
	FALSE	High	[R].EFIPAVEKGLVESMANGVLAGYPIVDVK.[A]			7.67348e-05	0	1	1	3	A0A0H3N1N7	A0A0H3N1N7 [535-562]	1	2945.57	Not Found	Not Found	High	Not Found	Not Found	Not Found	Not Found	Not Found	Not Found	Not Found	Not Found	Not Found	High	Not Found	High	Not Found	Not Found	Not Found			29000000										13000000		62000000
	FALSE	High	[K].MKAEIYTNDLGTDILEEDIPAEYLEQAEEYREK.[L]	1xOxidation [M1]		1.73975e-09	0	1	1	18	A0A0H3N1N7	A0A0H3N1N7 [181-213]	2	3934.84	Not Found	High	High	High	High	Not Found	Not Found	Not Found	Not Found	High	High	High	High	High	High	High	High	High		41000000	60000000	13000000	2000000					3600000		870000	37000000	75000000	85000000	16000000	860000
	FALSE	High	[K].MKAEIYTNDLGTDILEEDIPAEYLEQAEEYREK.[L]			1.66652e-09	0	1	1	16	A0A0H3N1N7	A0A0H3N1N7 [181-213]	2	3918.85	High	High	High	Not Found	Not Found	Not Found	Not Found	Not Found	Not Found	Not Found	High	Not Found	High	High	High	Not Found	High	High	7300000	110000000	93000000								29000000		77000000	190000000	430000000		21000000
	FALSE	High	[R].LQANAHPIQLPIGSEDEFRGIIDLIK.[M]			8.90224e-08	0	1	1	37	A0A0H3N1N7	A0A0H3N1N7 [155-180]	1	2887.57	High	High	High	High	High	High	High	High	High	High	High	High	High	High	High	High	High	High	79000000	220000000	230000000	43000000	8700000	21000000	9000000	780000	2700000	22000000	110000000	10000000	78000000	620000000	790000000	140000000	140000000
	FALSE	High	[R].QEIETVYAGDIAAAVGLK.[D]			2.93585e-09	0	1	1	18	A0A0H3N1N7	A0A0H3N1N7 [363-380]	0	1847.97	High	High	High	High	High	High	High	High	Not Found	High	High	High	High	High	Not Found	Not Found	High	High	4400000	22000000	10000000	3800000	2500000	3300000	1300000	600000		1300000	1600000	2300000	18000000	20000000			7800000
	FALSE	High	[K].IGADFLYSVSTLHER.[L]			3.64017e-09	0	1	1	31	A0A0H3N1N7	A0A0H3N1N7 [140-154]	0	1707.87	High	High	High	High	High	High	High	High	High	High	High	High	High	High	High	High	High	High	28000000	190000000	150000000	41000000	27000000	39000000	12000000	14000000	15000000	20000000	67000000	19000000	260000000	340000000	390000000	79000000	120000000
	FALSE	High	[K].LAEEDPTFR.[V]			0.000138113	0	1	1	18	A0A0H3N1N7	A0A0H3N1N7 [429-437]	0	1077.52	High	High	High	High	High	High	High	High	High	High	High	High	High	High	High	High	High	High	14000000	36000000	33000000	17000000	20000000	14000000	6200000	15000000	5500000	11000000	21000000	11000000	89000000	120000000	96000000	41000000	59000000
	FALSE	High	[K].VEANVGAPQVSYR.[E]			3.57612e-07	0	1	1	16	A0A0H3N1N7	A0A0H3N1N7 [470-482]	0	1389.71	High	High	High	High	High	High	High	High	High	High	Not Found	High	High	High	High	High	Not Found	High	8100000	29000000	18000000	9600000	9800000	8000000	2700000	5500000	2100000	6000000		7900000	72000000	79000000	43000000	27000000
	FALSE	High	[K].IHKIGETHEGASQMDWMEQEQER.[G]			0.000457058	0	1	1	3	A0A0H3N1N7	A0A0H3N1N7 [37-59]	1	2769.24	High	Not Found	Not Found	Not Found	Not Found	Not Found	Not Found	Not Found	Not Found	Not Found	Not Found	Not Found	High	High	Not Found	Not Found	Not Found	Not Found	360000												2300000	3900000
	FALSE	High	[K].GVNPDTDAEEER.[H]			0.000136147	0	1	1	16	A0A0H3N1N7	A0A0H3N1N7 [289-300]	0	1331.57	High	High	High	High	Not Found	High	High	High	High	High	Not Found	High	High	High	High	High	High	High	15000000	31000000	30000000	15000000		11000000	3300000	8000000	4900000	13000000		16000000	110000000	130000000	89000000	48000000	71000000
	FALSE	High	[R].NIGIMAHVDAGKTTTTER.[I]	1xOxidation [M5]		1.38362e-05	0	1	1	13	A0A0H3N1N7	A0A0H3N1N7 [12-29]	1	1930.97	High	High	High	High	Not Found	Not Found	Not Found	Not Found	Not Found	High	High	High	High	High	Not Found	High	High	High	1400000	2600000	2700000	5100000						1000000	7500000	650000	4500000	15000000		3800000	5500000
	FALSE	High	[R].NIGIMAHVDAGKTTTTER.[I]			3.46203e-09	0	1	1	35	A0A0H3N1N7	A0A0H3N1N7 [12-29]	1	1914.97	High	High	High	High	High	High	High	High	High	High	High	High	High	High	High	High	High	High	5300000	90000000	98000000	23000000	15000000	18000000	500000	530000	2700000	8500000	43000000	6100000	74000000	110000000	180000000	31000000	43000000
	FALSE	High	[R].QATEYGVPR.[I]			0.00216118	0	1	1	22	A0A0H3N1N7	A0A0H3N1N7 [122-130]	0	1020.51	High	High	High	High	High	High	High	High	High	High	High	High	High	High	High	High	High	High	56000000	110000000	140000000	56000000	55000000	48000000	18000000	34000000	14000000	27000000	54000000	32000000	240000000	310000000	410000000	110000000	200000000
	FALSE	High	[R].GRVDGMEAR.[G]			0.00119338	0	1	1	19	A0A0H3N1N7	A0A0H3N1N7 [627-635]	1	990.479	High	High	High	High	High	High	High	High	High	High	High	High	High	High	High	High	High	High	5700000	12000000	13000000	5000000	5600000	4700000	1600000	2400000	1200000	2500000	6700000	4500000	44000000	59000000	66000000	20000000	32000000
	FALSE	High	[K].LYDGSYHDVDSSETAFK.[V]			5.93669e-10	0	1	1	36	A0A0H3N1N7	A0A0H3N1N7 [565-581]	0	1933.85	High	High	High	High	High	High	High	High	High	High	High	High	High	High	High	High	High	High	78000000	100000000	180000000	52000000	41000000	36000000	12000000	12000000	2600000	17000000	41000000	17000000	200000000	250000000	270000000	100000000	5400000
	FALSE	High	[K].TRNIGIMAHVDAGK.[T]			2.98433e-06	0	1	1	16	A0A0H3N1N7	A0A0H3N1N7 [10-23]	1	1482.78	High	High	High	Not Found	High	Not Found	Not Found	Not Found	Not Found	High	High	Not Found	High	High	Not Found	High	High	High	1000000	3600000	8000000		730000						2500000		3800000	10000000		2900000	4300000
	FALSE	High	[K].DTTTGDSLTDEK.[A]			5.67878e-05	0	1	1	11	A0A0H3N1N7	A0A0H3N1N7 [381-392]	0	1282.56	High	High	High	High	High	High	Not Found	High	Not Found	Not Found	Not Found	High	High	High	Not Found	Not Found	High	Not Found	4600000	13000000	13000000	6100000	5200000	3700000		3700000				4300000	34000000	39000000			18000000
	FALSE	High	[R].NIGIMAHVDAGK.[T]			1.22489e-05	0	1	1	22	A0A0H3N1N7	A0A0H3N1N7 [12-23]	0	1225.64	High	High	High	High	High	High	High	High	High	High	High	High	High	High	High	High	High	High	7900000	59000000	23000000	12000000	8900000	8900000	2500000		1500000	5900000	30000000	7400000	90000000	140000000	120000000	23000000	28000000
	FALSE	High	[K].VAASLALKEAAK.[S]			6.51865e-06	0	1	1	19	A0A0H3N1N7	A0A0H3N1N7 [582-593]	1	1171.7	High	High	High	High	High	Not Found	Not Found	Not Found	High	Not Found	Not Found	Not Found	High	High	High	High	High	High	7200000	17000000	36000000	4200000	6500000				2700000				45000000	49000000	120000000	20000000	33000000
	FALSE	High	[K].IGETHEGASQMDWMEQEQER.[G]	2xOxidation [M11; M14]		1.76186e-08	0	1	1	12	A0A0H3N1N7	A0A0H3N1N7 [40-59]	0	2422.99	High	High	High	High	High	Not Found	Not Found	Not Found	Not Found	High	Not Found	High	High	Not Found	Not Found	High	Not Found	High	2800000	4300000	3500000	1800000	1500000					1400000			6000000			1800000
	FALSE	High	[K].IGETHEGASQMDWMEQEQER.[G]	1xOxidation [M]		8.15459e-07	0	1	1	17	A0A0H3N1N7	A0A0H3N1N7 [40-59]	0	2406.99	High	High	High	Not Found	Not Found	Not Found	Not Found	Not Found	Not Found	Not Found	Not Found	Not Found	High	High	Not Found	High	High	High	740000	1400000	7100000										13000000	3500000			6400000
	FALSE	High	[K].IGETHEGASQMDWMEQEQER.[G]			8.37464e-10	0	1	1	29	A0A0H3N1N7	A0A0H3N1N7 [40-59]	0	2391	High	High	High	High	High	High	High	Not Found	Not Found	High	High	High	High	High	High	High	High	High	15000000	97000000	71000000	15000000	15000000	19000000	3400000			1600000	8300000	3900000	110000000	100000000	150000000	32000000	64000000
	FALSE	High	[R].GITITSAATTAQWNNHR.[V]			5.12627e-08	0	1	1	33	A0A0H3N1N7	A0A0H3N1N7 [60-76]	0	1841.93	High	High	High	High	High	High	High	Not Found	High	High	High	High	High	High	High	High	High	High	29000000	93000000	130000000	44000000	29000000	21000000	5800000		3800000	9500000	29000000	17000000	180000000	240000000	240000000	68000000	98000000
	FALSE	High	[K].MDKIGADFLYSVSTLHER.[L]	1xOxidation [M1]		7.5081e-09	0	1	1	18	A0A0H3N1N7	A0A0H3N1N7 [137-154]	1	2098.03	High	High	High	High	Not Found	Not Found	Not Found	Not Found	Not Found	Not Found	High	Not Found	High	High	Not Found	Not Found	High	High	9700000	23000000	17000000	2800000							25000000		45000000	49000000			7000000
	FALSE	High	[K].MDKIGADFLYSVSTLHER.[L]			1.1834e-10	0	1	1	39	A0A0H3N1N7	A0A0H3N1N7 [137-154]	1	2082.03	High	High	High	High	High	High	High	High	Not Found	High	High	High	High	High	High	High	High	High	20000000	130000000	100000000	19000000	17000000	28000000	5100000	3800000		6900000	47000000	9000000	180000000	190000000	270000000	52000000	74000000
	FALSE	High	[K].IMTDPFVGR.[L]	1xOxidation [M2]		0.000915645	0	1	1	42	A0A0H3N1N7	A0A0H3N1N7 [315-323]	0	1051.52	High	High	High	High	High	High	High	High	High	High	High	High	High	High	Not Found	High	High	High	10000000	11000000	9500000	4600000	10000000	3100000	3400000	2600000	1400000	3600000	18000000	2400000	26000000	25000000		14000000	17000000
	FALSE	High	[K].IMTDPFVGR.[L]			0.00163509	0	1	1	15	A0A0H3N1N7	A0A0H3N1N7 [315-323]	0	1035.53	High	High	High	High	High	High	High	Not Found	Not Found	High	High	High	High	High	High	High	Not Found	High	47000000	200000000	120000000	45000000	45000000	49000000	15000000			9100000	35000000	15000000	310000000	420000000	500000000	140000000
	FALSE	High	[K].SKADQDKMGIALSK.[L]			1.42874e-07	0	1	1	21	A0A0H3N1N7	A0A0H3N1N7 [415-428]	2	1491.78	High	High	High	High	High	High	Not Found	Not Found	Not Found	Not Found	High	High	High	High	High	High	High	High	10000000	17000000	25000000	8200000	6600000	9600000					8900000	2100000	35000000	49000000	140000000	10000000	22000000
	FALSE	High	[K].SKADQDKMGIALSK.[L]	1xOxidation [M8]		2.83828e-06	0	1	1	19	A0A0H3N1N7	A0A0H3N1N7 [415-428]	2	1507.78	High	High	High	High	High	High	High	High	High	High	High	High	High	High	High	High	High	High	4000000	3700000	6300000	2700000	2800000	1800000	950000	840000	530000	630000	4500000		7300000	14000000	30000000	6300000	11000000
	FALSE	High	[R].ILQMHANSR.[Q]			0.000523708	0	1	1	16	A0A0H3N1N7	A0A0H3N1N7 [354-362]	0	1069.56	High	High	High	High	High	High	Not Found	High	High	High	High	High	High	High	High	High	Not Found	High	11000000	32000000	23000000	11000000	15000000	9000000		4600000	2200000	4800000	13000000	9700000	130000000	170000000	110000000	49000000
	FALSE	High	[R].ILQMHANSR.[Q]	1xOxidation [M4]		0.000340712	0	1	1	10	A0A0H3N1N7	A0A0H3N1N7 [354-362]	0	1085.55	High	High	High	High	High	High	Not Found	Not Found	Not Found	Not Found	High	Not Found	High	High	Not Found	Not Found	Not Found	Not Found	2500000	3100000	2600000	1300000	1700000						3500000		15000000	19000000
	FALSE	High	[R].EFKVEANVGAPQVSYR.[E]			1.29454e-08	0	1	1	35	A0A0H3N1N7	A0A0H3N1N7 [467-482]	1	1793.92	High	High	High	High	High	High	High	High	High	High	High	High	High	High	High	High	High	High	17000000	160000000	85000000	31000000	14000000	13000000	3200000	4600000	4000000	10000000	27000000	7500000	100000000	210000000	190000000	41000000	48000000
	FALSE	High	[R].REFKVEANVGAPQVSYR.[E]			2.64196e-06	0	1	1	19	A0A0H3N1N7	A0A0H3N1N7 [466-482]	2	1950.02	High	High	High	High	Not Found	High	Not Found	Not Found	Not Found	Not Found	High	High	High	High	High	High	High	High	3800000	19000000	18000000	5800000		2900000					13000000	1700000	25000000	35000000	41000000	8100000	12000000
	FALSE	High	[K].DTTTGDSLTDEKAK.[I]			7.85405e-06	0	1	1	17	A0A0H3N1N7	A0A0H3N1N7 [381-394]	1	1481.7	High	High	Not Found	High	Not Found	High	High	High	High	High	High	High	High	High	High	High	High	High	3900000	9100000		3800000		3400000	1100000	2300000	1400000	2400000	6700000	3200000	24000000	27000000	18000000	11000000	14000000
	FALSE	High	[K].AKLYDGSYHDVDSSETAFK.[V]			3.3163e-09	0	1	1	24	A0A0H3N1N7	A0A0H3N1N7 [563-581]	1	2132.98	High	High	High	High	High	High	High	High	Not Found	Not Found	High	Not Found	High	High	High	Not Found	High	High	6700000	18000000	28000000	6100000	6100000	7100000	2300000	480000			2000000		13000000	22000000	25000000		14000000
	FALSE	High	[K].ATINVEFFPVLCGSAFK.[N]	1xCarbamidomethyl [C12]		2.55331e-07	0	1	1	4	A0A0H3N1N7	A0A0H3N1N7 [247-263]	0	1899.97	High	High	High	Not Found	Not Found	High	Not Found	Not Found	Not Found	Not Found	Not Found	Not Found	Not Found	Not Found	Not Found	Not Found	Not Found	Not Found	1000000	2100000	2400000			460000
	FALSE	High	[K].ADQDKMGIALSK.[L]			3.64131e-05	0	1	1	11	A0A0H3N1N7	A0A0H3N1N7 [417-428]	1	1276.66	High	High	High	Not Found	Not Found	High	Not Found	Not Found	Not Found	Not Found	High	High	Not Found	High	High	High	High	Not Found	6000000	14000000	9500000			6500000					7400000	4500000		40000000	51000000	3700000	22000000
	FALSE	High	[K].ADQDKMGIALSK.[L]	1xOxidation [M6]		0.0002108	0	1	1	10	A0A0H3N1N7	A0A0H3N1N7 [417-428]	1	1292.65	High	High	Not Found	Not Found	Not Found	Not Found	High	Not Found	Not Found	High	Not Found	High	High	High	Not Found	High	High	High	1400000	1100000					180000			500000		430000	5000000	6800000		3300000	4200000
	FALSE	High	[R].QSGGKGQFGDVWIEFTPNEEGKGFEFENAIVGGVVPR.[E]			0.00374638	0.000111581	1	1	3	A0A0H3N1N7	A0A0H3N1N7 [498-534]	2	3981.94	Not Found	Not Found	High	Not Found	Not Found	Not Found	Not Found	Not Found	Not Found	Not Found	Not Found	Not Found	Not Found	High	High	Not Found	Not Found	Not Found			8200000											22000000	110000000
	FALSE	High	[R].NIGIMAHVDAGK.[T]	1xOxidation [M5]		0.00382747	0.000111581	1	1	11	A0A0H3N1N7	A0A0H3N1N7 [12-23]	0	1241.63	High	High	Not Found	High	Not Found	Not Found	Not Found	Not Found	Not Found	High	High	Not Found	High	High	High	High	High	High	1500000			900000						2100000	7300000		9900000	15000000	2000000	4400000	5800000
	FALSE	High	[K].VAASLALK.[E]			0.00254741	0.000111581	1	1	19	A0A0H3N1N7	A0A0H3N1N7 [582-589]	0	772.493	High	High	High	High	High	High	High	High	Not Found	High	High	High	High	High	High	High	High	High	15000000	58000000	44000000	14000000	15000000	12000000	4600000	16000000		8900000	26000000	12000000	110000000	130000000	160000000	47000000	65000000
	FALSE	High	[R].EFKVEANVGAPQVSYRETFR.[A]			0.00339003	0.000111581	1	1	13	A0A0H3N1N7	A0A0H3N1N7 [467-486]	2	2327.18	High	High	High	High	Not Found	Not Found	Not Found	Not Found	Not Found	Not Found	High	Not Found	Not Found	High	High	Not Found	Not Found	Not Found	5100000	24000000	17000000	5600000							20000000			48000000	57000000
	FALSE	High	[R].GIIDLIK.[M]			0.00716629	0.000199984	1	1	18	A0A0H3N1N7	A0A0H3N1N7 [174-180]	0	771.497	High	High	High	High	High	High	High	High	High	High	High	High	High	High	High	High	High	High	7700000	26000000	22000000	6000000	12000000	12000000	4000000	8300000	4800000	5600000	14000000	7600000	78000000	81000000	69000000	23000000	30000000
	FALSE	High	[K].SVQDEIIK.[K]			0.00562548	0.000199984	1	1	13	A0A0H3N1N7	A0A0H3N1N7 [680-687]	0	931.509	High	Not Found	Not Found	High	High	Not Found	Not Found	High	High	High	High	High	High	High	Not Found	High	High	High	6100000			9000000	7000000			6000000	2500000	6200000	9700000	7200000	52000000	62000000		24000000	31000000
	FALSE	High	[R].VETNVETGETVISGMGELHLDVLVDR.[M]			0.0102956	0.000199984	1	1	1	A0A0H3N1N7	A0A0H3N1N7 [438-463]	0	2812.4	Not Found	Not Found	Not Found	Not Found	Not Found	Not Found	Not Found	Not Found	Not Found	Not Found	Not Found	Not Found	Not Found	High	Not Found	Not Found	Not Found	Not Found														13000000
	FALSE	High	[K].SVQDEIIKK.[N]			0.00570622	0.000199984	1	1	18	A0A0H3N1N7	A0A0H3N1N7 [680-688]	1	1059.6	High	High	High	High	High	High	High	High	High	High	High	High	High	High	High	High	High	High	34000000	67000000	61000000	24000000	28000000	23000000	8500000	19000000	8700000	14000000	39000000	21000000	180000000	210000000	260000000	88000000	140000000
	FALSE	High	[K].GVQLMLDAVIDYLPSPLDIPAIK.[G]			0.00979681	0.000199984	1	1	1	A0A0H3N1N7	A0A0H3N1N7 [266-288]	0	2481.37	Not Found	Not Found	Not Found	Not Found	Not Found	Not Found	Not Found	Not Found	Not Found	Not Found	Not Found	Not Found	Not Found	Not Found	High	Not Found	Not Found	Not Found															15000000
	FALSE	High	[R].RGRVDGMEAR.[G]			0.00952259	0.000199984	1	1	23	A0A0H3N1N7	A0A0H3N1N7 [626-635]	2	1146.58	High	High	High	High	High	Not Found	High	Not Found	Not Found	High	High	High	High	High	High	High	High	High	3300000	3700000	4900000	1400000	1700000		520000			1100000	4000000	1100000	15000000	33000000	30000000	12000000	18000000
	FALSE	High	[K].SAQPTILEPMMLVTITAPEDNLGDVMGHVTAR.[R]	2xOxidation [M11; M]		0.0108196	0.000296845	1	1	9	A0A0H3N1N7	A0A0H3N1N7 [594-625]	0	3439.69	High	High	High	Not Found	Not Found	Not Found	Not Found	Not Found	Not Found	Not Found	Not Found	Not Found	Not Found	Not Found	High	High	High	High	4300000	3400000	5800000
	FALSE	High	[R].VDGMEAR.[G]			0.0109741	0.000296845	1	1	13	A0A0H3N1N7	A0A0H3N1N7 [629-635]	0	777.356	High	High	High	High	High	High	Not Found	Not Found	Not Found	Not Found	High	Not Found	High	High	High	High	High	High	2600000	7800000	7700000	2700000	2700000	2000000					3500000		27000000	33000000	33000000	8800000	15000000
	FALSE	High	[R].VDGMEAR.[G]	1xOxidation [M4]		0.0136671	0.000480886	1	1	7	A0A0H3N1N7	A0A0H3N1N7 [629-635]	0	793.351	High	Not Found	High	Not Found	Not Found	Not Found	Not Found	Not Found	Not Found	Not Found	High	Not Found	High	High	High	Not Found	Not Found	High	780000		1300000								1300000		710000	3600000	3300000
	FALSE	High	[R].ILYYTGK.[I]			0.0167717	0.000569217	1	1	18	A0A0H3N1N7	A0A0H3N1N7 [30-36]	0	857.477	High	High	High	High	High	High	High	High	High	High	High	High	High	High	High	High	High	High	29000000	53000000	69000000	28000000	29000000	19000000	8300000	19000000	6600000	16000000	32000000	17000000	150000000	190000000	210000000	62000000	110000000
	FALSE	High	[R].GRVDGMEAR.[G]	1xOxidation [M6]		0.0275959	0.00117393	1	1	10	A0A0H3N1N7	A0A0H3N1N7 [627-635]	1	1006.47	High	High	High	Not Found	High	High	Not Found	High	Not Found	Not Found	Not Found	Not Found	High	High	Not Found	High	Not Found	High	2200000	2600000	3100000		1000000	570000		540000					6600000	11000000		4300000
	FALSE	High	[R].IVFANKMDK.[I]			0.0300024	0.00152066	1	1	7	A0A0H3N1N7	A0A0H3N1N7 [131-139]	1	1065.58	High	High	High	Not Found	High	Not Found	Not Found	Not Found	Not Found	Not Found	Not Found	Not Found	Not Found	Not Found	High	High	Not Found	High	1800000	2700000	4100000		1200000										18000000	4600000
	FALSE	High	[R].GRVDGMEARGNTQIVR.[A]	1xOxidation [M6]		0.0306353	0.00160435	1	1	4	A0A0H3N1N7	A0A0H3N1N7 [627-642]	2	1774.9	Not Found	Not Found	High	Not Found	Not Found	High	High	Not Found	Not Found	Not Found	Not Found	Not Found	Not Found	Not Found	Not Found	Not Found	Not Found	Not Found			27000000			14000000	1100000
	FALSE	High	[R].GTFMMVFDHYEDVPK.[S]	2xOxidation [M4; M5]		0.035937	0.00184163	1	1	4	A0A0H3N1N7	A0A0H3N1N7 [665-679]	0	1847.8	High	Not Found	Not Found	Not Found	Not Found	Not Found	Not Found	Not Found	Not Found	Not Found	Not Found	Not Found	High	High	Not Found	Not Found	Not Found	High	1800000													3000000
	FALSE	High	[R].EFIPAVEK.[G]			0.0550164	0.00313996	1	1	18	A0A0H3N1N7	A0A0H3N1N7 [535-542]	0	932.509	High	High	High	High	High	High	High	High	High	High	High	High	Not Found	High	High	High	High	High	43000000	95000000	120000000	48000000	40000000	34000000	14000000	36000000	13000000	23000000	52000000	28000000		320000000	370000000	150000000	230000000
	FALSE	High	[K].SKADQDK.[M]			0.0625889	0.00333772	1	1	2	A0A0H3N1N7	A0A0H3N1N7 [415-421]	1	791.389	Not Found	Not Found	Not Found	Not Found	Not Found	Not Found	Not Found	Not Found	Not Found	Not Found	Not Found	Not Found	High	Not Found	Not Found	Not Found	High	Not Found													1200000				1600000
	FALSE	High	[K].SAQPTILEPMMLVTITAPEDNLGDVMGHVTARR.[G]	1xOxidation [M]		0.124499	0.00590942	1	1	3	A0A0H3N1N7	A0A0H3N1N7 [594-626]	1	3579.8	Not Found	High	Not Found	Not Found	Not Found	Not Found	Not Found	Not Found	Not Found	Not Found	Not Found	Not Found	Not Found	Not Found	Not Found	Not Found	High	Not Found		1900000															1600000
	FALSE	High	[R].EFSLEK.[T]			0.169611	0.00892386	1	1	9	A0A0H3N1N7	A0A0H3N1N7 [4-9]	0	752.382	High	High	Not Found	High	High	High	High	High	Not Found	High	Not Found	High	Not Found	Not Found	Not Found	Not Found	Not Found	Not Found	3000000	6900000		3200000	3900000	3000000	1000000			2500000		3300000
FALSE	High	Master Protein	A0A0H3MW10	Putative Mac family protein OS=Streptococcus suis (strain BM407) OX=568814 GN=SSUBM407_1318 PE=4 SV=1	0	932.204	49.8155	68	1603	68	1	1084	117.714	4.45	High	High	High	High	High	High	High	High	High	High	High	High	High	High	High	High	High	High		200000000	700000000	770000000	380000000	140000000	350000000	180000000	220000000	120000000	34000000	300000000	50000000	310000000	260000000	370000000	230000000
	Checked	Confidence	Annotated Sequence	Modifications	Modifications in Master Proteins	Qvality PEP	Qvality q-value	# Protein Groups	# Proteins	# PSMs	Master Protein Accessions	Positions in Master Proteins	# Missed Cleavages	Theo. MH+ [Da]	Found in Sample: [S1] F1: Sample	Found in Sample: [S2] F2: Sample	Found in Sample: [S3] F3: Sample	Found in Sample: [S4] F4: Sample	Found in Sample: [S5] F5: Sample	Found in Sample: [S6] F6: Sample	Found in Sample: [S7] F7: Sample	Found in Sample: [S8] F8: Sample	Found in Sample: [S9] F9: Sample	Found in Sample: [S10] F10: Sample	Found in Sample: [S11] F11: Sample	Found in Sample: [S12] F12: Sample	Found in Sample: [S13] F13: Sample	Found in Sample: [S14] F14: Sample	Found in Sample: [S15] F15: Sample	Found in Sample: [S16] F16: Sample	Found in Sample: [S17] F17: Sample	Found in Sample: [S18] F18: Sample	Area: F1: Sample	Area: F2: Sample	Area: F3: Sample	Area: F4: Sample	Area: F5: Sample	Area: F6: Sample	Area: F7: Sample	Area: F8: Sample	Area: F9: Sample	Area: F10: Sample	Area: F11: Sample	Area: F12: Sample	Area: F13: Sample	Area: F14: Sample	Area: F15: Sample	Area: F16: Sample	Area: F17: Sample
	FALSE	High	[K].AESSEMLSGALENGLNSLK.[S]	1xOxidation [M6]		1.88248e-09	0	1	1	40	A0A0H3MW10	A0A0H3MW10 [485-503]	0	1965.94	High	High	High	High	High	High	High	High	High	Not Found	High	High	High	High	Not Found	High	High	High	7800000	19000000	32000000	14000000	4000000	10000000	9700000	5600000	4100000		16000000	1100000	14000000	8200000		7400000	7400000
	FALSE	High	[K].AESSEMLSGALENGLNSLK.[S]			2.97216e-12	0	1	1	38	A0A0H3MW10	A0A0H3MW10 [485-503]	0	1949.95	High	High	High	High	High	High	High	High	High	High	High	High	High	High	High	High	High	High	68000000	290000000	370000000	120000000	36000000	150000000	75000000	7200000	20000000	5500000	77000000	5600000	140000000	100000000	200000000	79000000	160000000
	FALSE	High	[R].TLGYATHIVTVWGAEYDNQGK.[I]			2.65553e-09	0	1	1	53	A0A0H3MW10	A0A0H3MW10 [345-365]	0	2323.14	High	High	High	High	High	High	High	High	High	High	High	High	High	High	High	High	High	High	25000000	150000000	150000000	72000000	20000000	67000000	23000000	24000000	29000000	5100000	40000000	1400000	41000000		29000000	37000000	9600000
	FALSE	High	[K].YGDYLNYTAPFEAGKGYYDTNK.[S]			1.97934e-09	0	1	1	36	A0A0H3MW10	A0A0H3MW10 [162-183]	1	2550.15	High	High	High	High	High	High	High	High	High	High	High	High	High	High	High	High	High	High	35000000	200000000	240000000	88000000	30000000	110000000	47000000	27000000	16000000	4600000	47000000	6400000	62000000	45000000	59000000	45000000	88000000
	FALSE	High	[K].TNTDGLISVQSK.[V]			4.24015e-06	0	1	1	8	A0A0H3MW10	A0A0H3MW10 [925-936]	0	1262.66	Not Found	High	High	High	Not Found	High	Not Found	Not Found	Not Found	Not Found	High	High	Not Found	Not Found	Not Found	Not Found	High	Not Found		21000000	870000	130000000		100000000					12000000	45000000					44000000
	FALSE	High	[R].TNGFVSDALVDLFINGYKPK.[A]			3.06486e-09	0	1	1	30	A0A0H3MW10	A0A0H3MW10 [264-283]	0	2198.15	High	High	High	High	High	High	High	High	High	High	High	High	High	High	High	High	High	High	130000000	440000000	610000000	160000000	36000000	140000000	59000000	40000000	91000000	28000000	170000000	20000000	140000000	120000000	240000000	85000000	130000000
	FALSE	High	[K].AVYITDSDDQQEQIGLK.[R]			5.8622e-11	0	1	1	19	A0A0H3MW10	A0A0H3MW10 [368-384]	0	1922.93	High	High	High	High	High	High	High	High	Not Found	High	High	High	High	Not Found	Not Found	High	High	High	13000000	63000000	55000000	46000000	9500000	24000000	12000000	8100000		1800000	22000000	3300000	13000000			8600000	17000000
	FALSE	High	[K].YGDYLNYTAPFEAGK.[G]			8.5275e-08	0	1	1	29	A0A0H3MW10	A0A0H3MW10 [162-176]	0	1708.79	High	High	High	High	High	High	High	High	High	High	High	High	High	High	High	High	High	High	180000000	480000000	690000000	270000000	99000000	360000000	170000000	110000000	51000000	20000000	150000000	25000000	260000000	230000000	270000000	200000000	290000000
	FALSE	High	[K].NNSAGALLDYVHTIR.[L]			2.10404e-07	0	1	1	36	A0A0H3MW10	A0A0H3MW10 [404-418]	0	1643.85	High	High	High	High	High	High	High	High	High	High	High	High	High	High	High	High	High	High	96000000	760000000	580000000	300000000	100000000	250000000	140000000	200000000	130000000	16000000	230000000	26000000	260000000	240000000	460000000	210000000	370000000
	FALSE	High	[K].AQGGVNLEDSQLVPDSR.[G]			8.48107e-09	0	1	1	57	A0A0H3MW10	A0A0H3MW10 [284-300]	0	1784.88	High	High	High	High	High	High	High	High	High	High	High	High	High	High	High	High	High	High	220000000	800000000	730000000	540000000	210000000	390000000	210000000	270000000	110000000	34000000	430000000	60000000	410000000	320000000	380000000	270000000	530000000
	FALSE	High	[R].QIIWAHGITPPAMEQSGGFVKEK.[Y]	1xOxidation [M13]		2.75806e-06	0	1	1	11	A0A0H3MW10	A0A0H3MW10 [139-161]	1	2540.3	High	High	High	High	High	High	High	Not Found	Not Found	Not Found	Not Found	Not Found	Not Found	Not Found	Not Found	Not Found	Not Found	Not Found	8000000	25000000	45000000	17000000	3600000	10000000	6300000
	FALSE	High	[R].QIIWAHGITPPAMEQSGGFVKEK.[Y]			2.33809e-10	0	1	1	26	A0A0H3MW10	A0A0H3MW10 [139-161]	1	2524.3	High	High	High	High	High	High	High	High	Not Found	High	High	Not Found	High	High	High	High	High	High	20000000	110000000	140000000	50000000	13000000	59000000	21000000	4500000		1200000	23000000		33000000	22000000	21000000	28000000	58000000
	FALSE	High	[K].EKYGDYLNYTAPFEAGKGYYDTNK.[S]			9.64903e-09	0	1	1	6	A0A0H3MW10	A0A0H3MW10 [160-183]	2	2807.28	Not Found	High	High	High	Not Found	High	High	High	Not Found	Not Found	Not Found	Not Found	Not Found	Not Found	Not Found	Not Found	Not Found	Not Found		20000000	37000000	9700000		15000000	6000000	1400000
	FALSE	High	[K].LNNLYNQGILSIQK.[A]			1.39073e-08	0	1	1	29	A0A0H3MW10	A0A0H3MW10 [471-484]	0	1617.9	High	High	High	High	High	High	High	High	High	Not Found	High	High	High	High	High	High	High	High	78000000	320000000	330000000	150000000	50000000	150000000	76000000	79000000	47000000		130000000	13000000	140000000	110000000	220000000	96000000	180000000
	FALSE	High	[K].EKYGDYLNYTAPFEAGK.[G]			4.44163e-08	0	1	1	34	A0A0H3MW10	A0A0H3MW10 [160-176]	1	1965.92	High	High	High	High	High	High	High	High	High	High	High	High	High	High	High	High	High	High	13000000	71000000	68000000	30000000	11000000	23000000	12000000	12000000	5500000	1500000	15000000	2000000	25000000	17000000		16000000	31000000
	FALSE	High	[R].GGFFYDVFKEK.[K]			0.000390404	0	1	1	31	A0A0H3MW10	A0A0H3MW10 [301-311]	1	1336.66	High	High	High	High	High	High	High	High	High	Not Found	High	High	High	High	High	High	High	High	65000000	190000000	240000000	100000000	40000000	150000000	61000000	80000000	54000000		98000000	13000000	67000000	150000000	93000000	43000000	200000000
	FALSE	High	[R].NDTEVTTSEQNQIEVTETKEILNQTSYQTESGEQR.[Q]			1.2601e-09	0	1	1	28	A0A0H3MW10	A0A0H3MW10 [104-138]	1	4029.86	High	High	High	High	High	High	High	High	Not Found	Not Found	High	High	High	High	High	High	High	High	70000000	220000000	290000000	73000000	46000000	110000000	46000000	36000000			140000000	19000000	110000000	71000000		68000000	100000000
	FALSE	High	[K].GTVNVEENYAITDLR.[R]			1.10002e-05	0	1	1	13	A0A0H3MW10	A0A0H3MW10 [224-238]	0	1693.84	High	High	High	High	High	High	High	High	Not Found	Not Found	High	High	Not Found	Not Found	Not Found	High	Not Found	High	4200000	31000000	20000000	16000000	3100000	9900000	3500000	5400000			9000000	1200000				3100000
	FALSE	High	[R].QIIWAHGITPPAMEQSGGFVK.[E]			1.05914e-08	0	1	1	36	A0A0H3MW10	A0A0H3MW10 [139-159]	0	2267.16	High	High	High	High	High	High	High	High	High	High	Not Found	High	High	High	High	High	High	High	88000000	500000000	580000000	210000000	77000000	230000000	94000000	24000000	2100000	6500000		11000000	160000000	77000000	180000000	88000000	140000000
	FALSE	High	[R].QIIWAHGITPPAMEQSGGFVK.[E]	1xOxidation [M13]		2.10764e-08	0	1	1	36	A0A0H3MW10	A0A0H3MW10 [139-159]	0	2283.16	High	High	High	High	High	High	High	High	High	High	High	High	High	Not Found	Not Found	High	High	High	28000000	130000000	110000000	69000000	17000000	42000000	22000000	14000000	7100000	2100000	18000000	2600000	9900000			12000000
	FALSE	High	[K].ALDLSIQGQSELPESMR.[L]	1xOxidation [M16]		3.24021e-08	0	1	1	22	A0A0H3MW10	A0A0H3MW10 [448-464]	0	1889.93	High	High	High	High	High	High	High	High	High	Not Found	High	Not Found	Not Found	High	Not Found	High	High	High	9900000	25000000	30000000	20000000	3600000	9500000	6400000	7500000	7100000		24000000			7300000		5300000	8000000
	FALSE	High	[K].ALDLSIQGQSELPESMR.[L]			1.19843e-09	0	1	1	24	A0A0H3MW10	A0A0H3MW10 [448-464]	0	1873.93	High	High	High	High	High	High	High	High	High	Not Found	High	High	High	High	High	High	High	High	27000000	190000000	250000000	99000000	21000000	95000000	46000000	15000000	12000000		58000000	2800000	88000000	95000000	270000000	49000000	81000000
	FALSE	High	[R].TLGYATHIVTVWGAEYDNQGKIK.[A]			4.49039e-06	0	1	1	1	A0A0H3MW10	A0A0H3MW10 [345-367]	1	2564.31	Not Found	Not Found	High	Not Found	Not Found	Not Found	Not Found	Not Found	Not Found	Not Found	Not Found	Not Found	Not Found	Not Found	Not Found	Not Found	Not Found	Not Found			8600000
	FALSE	High	[K].STNVEAASVDNSEIHADASLTAVSSVNLDNPVIEPVAISLIGSKR.[D]			9.37884e-05	0	1	1	5	A0A0H3MW10	A0A0H3MW10 [862-906]	1	4590.35	Not Found	High	High	Not Found	Not Found	High	Not Found	Not Found	Not Found	Not Found	Not Found	Not Found	High	Not Found	Not Found	Not Found	High	Not Found																	8000000
	FALSE	High	[R].LIYLEKLNNLYNQGILSIQK.[A]			9.73505e-10	0	1	1	5	A0A0H3MW10	A0A0H3MW10 [465-484]	1	2377.35	Not Found	High	High	Not Found	Not Found	High	High	Not Found	Not Found	Not Found	Not Found	Not Found	Not Found	Not Found	Not Found	Not Found	High	Not Found		16000000	32000000			6000000	4000000										8700000
	FALSE	High	[K].SLDFPISEVGNALAPDLPVGDR.[S]			5.7689e-10	0	1	1	38	A0A0H3MW10	A0A0H3MW10 [504-525]	0	2282.17	High	High	High	High	High	High	High	High	High	Not Found	High	High	High	High	High	High	High	High	170000000	530000000	730000000	300000000	83000000	280000000	140000000	60000000	54000000		97000000	21000000	270000000	70000000	150000000	130000000	270000000
	FALSE	High	[R].LGQDLWEEYFNPLAK.[A]			1.39311e-09	0	1	1	33	A0A0H3MW10	A0A0H3MW10 [419-433]	0	1822.9	High	High	High	High	High	High	High	High	High	High	High	High	High	High	High	High	High	High	190000000	530000000	850000000	260000000	83000000	300000000	160000000	54000000	40000000	13000000	130000000	16000000	260000000	89000000	200000000	170000000	270000000
	FALSE	High	[K].LNNLYNQGILSIQKAESSEMLSGALENGLNSLK.[S]	1xOxidation [M20]		1.15427e-08	0	1	1	9	A0A0H3MW10	A0A0H3MW10 [471-503]	1	3564.82	High	High	High	High	Not Found	Not Found	High	High	High	Not Found	High	Not Found	Not Found	Not Found	Not Found	High	Not Found	Not Found	8000000	26000000	41000000				5200000				9500000					2800000
	FALSE	High	[K].LNNLYNQGILSIQKAESSEMLSGALENGLNSLK.[S]			5.03439e-10	0	1	1	16	A0A0H3MW10	A0A0H3MW10 [471-503]	1	3548.83	High	High	High	High	High	High	High	Not Found	High	Not Found	High	Not Found	High	Not Found	Not Found	Not Found	High	High	17000000	100000000	150000000	29000000	810000	14000000	6900000		4800000		28000000		27000000				26000000
	FALSE	High	[R].GTENVVSRNDTEVTTSEQNQIEVTETKEILNQTSYQTESGEQR.[Q]			1.16456e-09	0	1	1	9	A0A0H3MW10	A0A0H3MW10 [96-138]	2	4872.29	Not Found	Not Found	High	High	Not Found	High	Not Found	Not Found	Not Found	Not Found	High	High	Not Found	High	Not Found	Not Found	High	High			390000000								130000000	17000000		71000000			130000000
	FALSE	High	[R].FGEDVRTVLESK.[G]			0.000136147	0	1	1	11	A0A0H3MW10	A0A0H3MW10 [325-336]	1	1379.72	Not Found	High	High	High	Not Found	High	High	High	High	Not Found	High	Not Found	Not Found	Not Found	Not Found	Not Found	High	High		11000000	27000000	6300000		13000000	7500000	4600000	4100000		11000000						18000000
	FALSE	High	[R].VFDMFKTYYGYR.[T]			0.000178766	0	1	1	1	A0A0H3MW10	A0A0H3MW10 [252-263]	1	1589.75	Not Found	Not Found	Not Found	Not Found	Not Found	Not Found	High	Not Found	Not Found	Not Found	Not Found	Not Found	Not Found	Not Found	Not Found	Not Found	Not Found	Not Found							2100000
	FALSE	High	[K].DSIQTGNTEIAEPTSSK.[S]			6.44787e-08	0	1	1	14	A0A0H3MW10	A0A0H3MW10 [845-861]	0	1777.85	High	High	High	High	High	High	Not Found	Not Found	High	Not Found	High	Not Found	High	Not Found	High	High	High	High	9000000	28000000	32000000	21000000	5700000	11000000			130000		22000000		21000000		35000000	14000000	29000000
	FALSE	High	[R].NDTEVTTSEQNQIEVTETK.[E]			1.01802e-10	0	1	1	18	A0A0H3MW10	A0A0H3MW10 [104-122]	0	2166	High	High	High	High	Not Found	High	High	High	High	High	High	Not Found	High	Not Found	Not Found	High	High	High	5200000	16000000	12000000	9100000		8100000	4200000	17000000	1900000	1400000	11000000		7700000			3400000	10000000
	FALSE	High	[K].EILNQTSYQTESGEQR.[Q]			1.92011e-08	0	1	1	20	A0A0H3MW10	A0A0H3MW10 [123-138]	0	1882.88	High	High	High	High	High	High	High	High	High	High	High	High	High	High	High	High	High	High	20000000	52000000	54000000	44000000	17000000	32000000	16000000	37000000	17000000	6200000	41000000	8200000	46000000	30000000	30000000	23000000	38000000
	FALSE	High	[R].DTNAEVEVSSLSKR.[E]			4.0107e-07	0	1	1	31	A0A0H3MW10	A0A0H3MW10 [907-920]	1	1534.77	High	High	High	High	High	High	High	High	High	Not Found	High	High	High	High	High	High	High	High	31000000	92000000	160000000	78000000	15000000	51000000	46000000	67000000	48000000		55000000	3000000	54000000	33000000	100000000	54000000	110000000
	FALSE	High	[R].KTNTDGLISVQSK.[V]			6.57678e-07	0	1	1	36	A0A0H3MW10	A0A0H3MW10 [924-936]	1	1390.75	High	High	High	High	High	High	Not Found	Not Found	High	High	High	High	High	High	High	High	High	High	36000000	76000000	95000000	88000000	19000000	50000000			1800000	4600000	60000000	5400000	63000000	52000000	110000000	53000000	120000000
	FALSE	High	[K].RDTNAEVEVSSLSKR.[E]			1.82242e-11	0	1	1	20	A0A0H3MW10	A0A0H3MW10 [906-920]	2	1690.87	High	High	High	High	Not Found	High	High	High	High	Not Found	High	Not Found	Not Found	Not Found	High	High	High	Not Found	4400000	9400000	17000000	18000000		6400000	5900000	13000000	9100000		8100000					3500000	5700000
	FALSE	High	[R].RYINSFQNQQNSR.[V]			5.89625e-06	0	1	1	11	A0A0H3MW10	A0A0H3MW10 [239-251]	1	1654.8	High	High	High	High	High	High	High	High	Not Found	Not Found	High	Not Found	Not Found	Not Found	Not Found	High	Not Found	High	1900000	4400000	4900000	3000000	1400000	2900000	1300000	2200000			3000000					2200000
	FALSE	High	[K].RDTNAEVEVSSLSK.[R]			9.36031e-08	0	1	1	14	A0A0H3MW10	A0A0H3MW10 [906-919]	1	1534.77	High	High	High	High	High	High	High	High	High	Not Found	High	Not Found	Not Found	Not Found	Not Found	Not Found	High	High	2600000	8100000	8500000	6300000	1300000	4300000	4600000	4400000	4200000		4500000						6200000
	FALSE	High	[K].ETASQTLADTK.[K]			9.86139e-05	0	1	1	13	A0A0H3MW10	A0A0H3MW10 [436-446]	0	1164.57	High	High	Not Found	High	Not Found	High	High	High	High	High	Not Found	Not Found	High	High	Not Found	High	High	High	7100000	21000000		15000000		9500000	5400000	22000000	14000000	2000000			19000000	15000000		14000000	22000000
	FALSE	High	[R].YINSFQNQQNSR.[V]			1.20089e-06	0	1	1	52	A0A0H3MW10	A0A0H3MW10 [240-251]	0	1498.7	High	High	High	High	High	High	High	High	High	High	High	High	High	High	High	High	High	High	130000000	290000000	390000000	280000000	110000000	190000000	100000000	210000000	110000000	39000000	230000000	46000000	270000000	230000000		180000000	290000000
	FALSE	High	[K].VDRGTENVVSRNDTEVTTSEQNQIEVTETK.[E]			6.79321e-05	0	1	1	9	A0A0H3MW10	A0A0H3MW10 [93-122]	2	3378.63	High	High	High	High	High	High	Not Found	High	Not Found	Not Found	High	Not Found	Not Found	Not Found	Not Found	Not Found	Not Found	Not Found	1800000	8200000	12000000	6000000	1300000	4000000		2100000			5400000
	FALSE	High	[K].AKETASQTLADTKK.[A]			2.96808e-07	0	1	1	39	A0A0H3MW10	A0A0H3MW10 [434-447]	2	1491.8	High	High	High	High	High	High	High	High	High	High	High	High	High	High	High	High	High	High	20000000	39000000	71000000	36000000	12000000	28000000	20000000	49000000	31000000	2800000	31000000	3800000	28000000	25000000	45000000	15000000	36000000
	FALSE	High	[K].GTVNVEENYAITDLRR.[Y]			2.73365e-05	0	1	1	31	A0A0H3MW10	A0A0H3MW10 [224-239]	1	1849.94	High	High	High	High	High	High	High	High	High	High	High	Not Found	High	High	High	High	High	High	57000000	430000000	360000000	210000000	57000000	90000000	39000000	77000000	53000000	8200000	120000000		94000000	120000000	140000000	52000000	100000000
	FALSE	High	[K].KALDLSIQGQSELPESMR.[L]			1.50176e-11	0	1	1	26	A0A0H3MW10	A0A0H3MW10 [447-464]	1	2002.03	High	High	High	High	High	High	High	High	High	Not Found	High	Not Found	High	Not Found	High	High	High	High	10000000	77000000	54000000	38000000	4700000	18000000	10000000	5600000	3500000		19000000		11000000		27000000	6300000	16000000
	FALSE	High	[K].KALDLSIQGQSELPESMR.[L]	1xOxidation [M17]		6.18883e-05	0	1	1	7	A0A0H3MW10	A0A0H3MW10 [447-464]	1	2018.02	High	Not Found	High	High	Not Found	Not Found	High	Not Found	Not Found	Not Found	High	Not Found	Not Found	Not Found	Not Found	Not Found	Not Found	Not Found	1700000		7600000	5200000			800000				4800000
	FALSE	High	[K].KGTVNVEENYAITDLR.[R]			2.24808e-08	0	1	1	25	A0A0H3MW10	A0A0H3MW10 [223-238]	1	1821.93	High	High	High	High	High	High	High	High	High	Not Found	High	Not Found	High	High	High	High	High	High	4700000	37000000	27000000	19000000	2900000	5700000	3100000	7200000	3100000		10000000		6700000	9400000	6500000	3500000	6900000
	FALSE	High	[R].LNNHMKNNSAGALLDYVHTIR.[L]	1xOxidation [M5]		1.3686e-07	0	1	1	9	A0A0H3MW10	A0A0H3MW10 [398-418]	1	2397.21	High	High	High	High	Not Found	Not Found	High	Not Found	Not Found	Not Found	High	Not Found	Not Found	Not Found	Not Found	Not Found	Not Found	Not Found	4000000	7800000	15000000	5700000			2600000				2500000
	FALSE	High	[R].LNNHMKNNSAGALLDYVHTIR.[L]			1.75885e-07	0	1	1	5	A0A0H3MW10	A0A0H3MW10 [398-418]	1	2381.21	Not Found	Not Found	High	Not Found	Not Found	High	High	Not Found	Not Found	Not Found	Not Found	Not Found	Not Found	Not Found	Not Found	Not Found	Not Found	Not Found			3700000				2700000
	FALSE	High	[K].AKETASQTLADTK.[K]			2.90494e-07	0	1	1	22	A0A0H3MW10	A0A0H3MW10 [434-446]	1	1363.71	High	High	High	High	High	High	High	High	High	High	High	High	High	High	High	High	High	High	14000000	31000000	40000000	27000000	11000000	21000000	12000000	31000000	26000000	2500000	26000000	3400000	31000000	22000000	43000000	23000000	45000000
	FALSE	High	[R].GTENVVSRNDTEVTTSEQNQIEVTETK.[E]			6.43471e-11	0	1	1	15	A0A0H3MW10	A0A0H3MW10 [96-122]	1	3008.43	High	High	High	High	High	High	High	High	High	Not Found	High	Not Found	High	High	Not Found	High	High	High	6200000	24000000	35000000	22000000	4800000	11000000	4700000	7100000	2600000		12000000		9800000			4700000	9300000
	FALSE	High	[K].ETASQTLADTKK.[A]			2.30162e-05	0	1	1	25	A0A0H3MW10	A0A0H3MW10 [436-447]	1	1292.67	High	High	High	High	High	High	High	High	High	High	High	High	High	High	Not Found	High	High	High	12000000	23000000	29000000	23000000	10000000	16000000	9000000	23000000	20000000	1600000	20000000	2900000	22000000	20000000		20000000	39000000
	FALSE	High	[K].KGTVNVEENYAITDLRR.[Y]			6.55215e-09	0	1	1	46	A0A0H3MW10	A0A0H3MW10 [223-239]	2	1978.04	High	High	High	High	High	High	High	High	High	High	High	High	High	High	High	High	High	High	67000000	310000000	360000000	210000000	50000000	94000000	49000000	100000000	65000000	22000000	250000000	17000000	140000000	98000000	160000000	78000000	150000000
	FALSE	High	[K].NMGVQSQAGAK.[Q]	1xOxidation [M2]		0.000293113	0	1	1	6	A0A0H3MW10	A0A0H3MW10 [1033-1043]	0	1106.53	Not Found	Not Found	High	High	Not Found	Not Found	Not Found	High	Not Found	Not Found	High	Not Found	Not Found	Not Found	Not Found	Not Found	Not Found	High			740000								2000000
	FALSE	High	[K].NMGVQSQAGAK.[Q]			3.1777e-05	0	1	1	18	A0A0H3MW10	A0A0H3MW10 [1033-1043]	0	1090.53	High	High	High	High	High	High	High	High	High	High	High	Not Found	High	High	High	High	High	High	4700000	11000000	20000000	11000000	2800000	5400000	4600000	9500000	6900000	420000	5100000		11000000	9300000	25000000	11000000	28000000
	FALSE	High	[R].DTNAEVEVSSLSK.[R]			2.48114e-07	0	1	1	12	A0A0H3MW10	A0A0H3MW10 [907-919]	0	1378.67	High	High	Not Found	High	High	High	High	High	High	Not Found	High	High	High	Not Found	Not Found	Not Found	Not Found	Not Found	29000000	16000000		71000000	23000000	31000000	33000000	63000000	36000000		41000000	2400000	120000000
	FALSE	High	[K].AVYITDSDDQQEQIGLKR.[M]			1.5624e-09	0	1	1	46	A0A0H3MW10	A0A0H3MW10 [368-385]	1	2079.04	High	High	High	High	High	High	High	High	High	High	High	High	High	High	High	High	High	High	140000000	200000000	530000000	39000000	17000000	100000000	58000000	54000000	4800000	11000000	84000000	9500000	58000000	73000000	140000000	71000000	130000000
	FALSE	High	[K].VDRGTENVVSR.[N]			3.27013e-05	0	1	1	33	A0A0H3MW10	A0A0H3MW10 [93-103]	1	1231.64	High	High	High	High	High	High	High	High	High	High	High	High	High	High	High	High	High	High	8200000	20000000	24000000	19000000	8000000	14000000	6500000	17000000	13000000	2700000	15000000	3400000	22000000	22000000	19000000	16000000	24000000
	FALSE	High	[K].IKAVYITDSDDQQEQIGLKR.[M]			2.651e-08	0	1	1	16	A0A0H3MW10	A0A0H3MW10 [366-385]	2	2320.21	High	High	High	High	High	High	High	Not Found	Not Found	Not Found	High	Not Found	High	Not Found	Not Found	Not Found	High	High	6300000	14000000	29000000	13000000	4200000	11000000					2100000						2100000
	FALSE	High	[K].AQGGVNLEDSQLVPDSRGGFFYDVFKEK.[K]			0.00814492	0.000199984	1	1	1	A0A0H3MW10	A0A0H3MW10 [284-311]	2	3102.52	Not Found	Not Found	Not Found	Not Found	Not Found	Not Found	High	Not Found	Not Found	Not Found	Not Found	Not Found	Not Found	Not Found	Not Found	Not Found	Not Found	Not Found							2400000
	FALSE	High	[K].ETELVETVSSASEPVVLVENISQTSNNTIESGK.[N]			0.00945524	0.000199984	1	1	4	A0A0H3MW10	A0A0H3MW10 [1000-1032]	0	3490.73	Not Found	High	Not Found	High	Not Found	Not Found	High	High	Not Found	Not Found	Not Found	Not Found	Not Found	Not Found	Not Found	Not Found	Not Found	Not Found		8700000		1300000			4100000	190000
	FALSE	High	[R].GTENVVSR.[N]			0.00617129	0.000199984	1	1	14	A0A0H3MW10	A0A0H3MW10 [96-103]	0	861.442	High	High	High	High	High	High	High	Not Found	High	Not Found	High	High	Not Found	High	Not Found	High	High	High	9700000	23000000	33000000	24000000	8900000	14000000	6200000		17000000		19000000	4500000		25000000
	FALSE	High	[R].IFSGSYER.[F]			0.00764007	0.000199984	1	1	24	A0A0H3MW10	A0A0H3MW10 [317-324]	0	958.463	High	High	High	High	High	High	High	High	High	High	High	High	High	High	High	High	High	High	48000000	130000000	230000000	140000000	48000000	85000000	40000000	130000000	78000000	14000000	100000000	17000000	140000000	120000000	120000000	84000000	140000000
	FALSE	High	[K].QILGVEQSSK.[V]			0.00979681	0.000199984	1	1	3	A0A0H3MW10	A0A0H3MW10 [1044-1053]	0	1088.59	Not Found	High	High	Not Found	Not Found	Not Found	High	Not Found	Not Found	Not Found	Not Found	Not Found	Not Found	Not Found	Not Found	Not Found	Not Found	Not Found			89000000
	FALSE	High	[K].GLLGLTYR.[T]			0.0116142	0.000296845	1	1	17	A0A0H3MW10	A0A0H3MW10 [337-344]	0	892.525	High	High	Not Found	High	High	High	High	High	High	High	High	High	High	High	High	High	High	High	68000000	290000000		160000000	57000000	130000000	61000000	120000000	71000000	10000000	110000000	16000000	160000000	150000000	210000000	120000000	210000000
	FALSE	High	[R].GGFFYDVFK.[E]			0.0119479	0.000393739	1	1	24	A0A0H3MW10	A0A0H3MW10 [301-309]	0	1079.52	High	High	High	High	High	High	High	High	High	High	High	High	High	High	High	High	High	High	61000000	210000000	230000000	95000000	42000000	130000000	69000000	63000000	56000000	8500000	71000000	7600000	140000000	110000000	100000000	79000000	140000000
	FALSE	High	[R].QVSKAEIVMEHK.[E]			0.0141587	0.000480886	1	1	6	A0A0H3MW10	A0A0H3MW10 [988-999]	1	1398.74	High	High	High	High	Not Found	High	Not Found	Not Found	Not Found	Not Found	Not Found	Not Found	Not Found	Not Found	Not Found	Not Found	Not Found	Not Found	270000	1600000	2400000	670000		760000
	FALSE	High	[K].QILGVEQSSKVSTPTSR.[Q]			0.024678	0.00117393	1	1	1	A0A0H3MW10	A0A0H3MW10 [1044-1060]	1	1816.98	Not Found	Not Found	Not Found	Not Found	Not Found	Not Found	Not Found	Not Found	Not Found	Not Found	Not Found	Not Found	Not Found	Not Found	Not Found	Not Found	High	Not Found
	FALSE	High	[R].VFDMFK.[T]			0.0409769	0.00208584	1	1	30	A0A0H3MW10	A0A0H3MW10 [252-257]	0	786.385	High	High	High	High	High	High	High	High	High	High	High	High	High	High	High	High	High	High	30000000	330000	130000000	74000000	30000000	81000000	37000000	33000000	13000000	3600000	46000000	7800000	100000000	80000000	100000000	61000000	110000000
	FALSE	High	[R].LNNHMK.[N]			0.0489883	0.00274098	1	1	19	A0A0H3MW10	A0A0H3MW10 [398-403]	0	756.382	High	High	High	High	High	High	High	High	High	High	High	High	High	High	High	High	High	High	11000000	20000000	30000000	18000000	6400000	13000000	8300000	21000000	15000000	1500000	13000000	2400000	25000000	19000000	29000000	18000000	31000000
	FALSE	High	[K].AEIVMEHK.[E]			0.0517419	0.00298359	1	1	2	A0A0H3MW10	A0A0H3MW10 [992-999]	0	956.487	Not Found	Not Found	High	High	Not Found	Not Found	Not Found	Not Found	Not Found	Not Found	Not Found	Not Found	Not Found	Not Found	Not Found	Not Found	Not Found	Not Found			1000000	820000
	FALSE	High	[K].GYYDTNK.[S]			0.0634411	0.00333772	1	1	10	A0A0H3MW10	A0A0H3MW10 [177-183]	0	860.378	High	High	Not Found	High	Not Found	High	High	High	Not Found	Not Found	Not Found	Not Found	High	Not Found	Not Found	High	High	High	6800000	21000000		18000000		11000000	4800000	14000000					19000000			9500000	16000000
	FALSE	High	[R].VFDMFK.[T]	1xOxidation [M4]		0.0824165	0.0042492	1	1	22	A0A0H3MW10	A0A0H3MW10 [252-257]	0	802.38	High	High	High	High	High	High	High	High	High	Not Found	High	High	High	High	Not Found	High	High	High	4000000	7400000	9100000	7700000	3200000	4700000	3700000				8800000	1200000	5400000	5000000		4500000	9200000
	FALSE	High	[R].LNNHMK.[N]	1xOxidation [M5]		0.094092	0.0046803	1	1	13	A0A0H3MW10	A0A0H3MW10 [398-403]	0	772.377	High	High	High	High	High	High	High	Not Found	Not Found	Not Found	High	Not Found	Not Found	Not Found	Not Found	Not Found	High	Not Found	1400000	1400000	2500000	1700000	800000	1000000	730000				2000000						6300000
	FALSE	High	[R].IFSGSYERFGEDVR.[T]			0.10383	0.0051729	1	1	7	A0A0H3MW10	A0A0H3MW10 [317-330]	1	1661.79	High	Not Found	High	High	Not Found	High	Not Found	Not Found	Not Found	Not Found	Not Found	Not Found	Not Found	Not Found	Not Found	Not Found	Not Found	Not Found	2000000		21000000	7200000		5300000
	FALSE	High	[K].TYYGYR.[T]			0.115973	0.00554854	1	1	15	A0A0H3MW10	A0A0H3MW10 [258-263]	0	822.378	High	High	High	High	High	High	High	High	Not Found	Not Found	High	High	High	High	High	Not Found	High	High	15000000	42000000	59000000	45000000	15000000	27000000	13000000	42000000			35000000	6500000	51000000	31000000	38000000		40000000
	FALSE	High	[R].GGFFYDVFKEKK.[L]			0.120556	0.0057586	1	1	2	A0A0H3MW10	A0A0H3MW10 [301-312]	2	1464.75	Not Found	Not Found	High	High	Not Found	Not Found	Not Found	Not Found	Not Found	Not Found	Not Found	Not Found	Not Found	Not Found	Not Found	Not Found	Not Found	Not Found			19000000	5300000
FALSE	High	Master Protein	A0A0H3N676	Putative oligopeptide-binding protein OppA OS=Streptococcus suis (strain BM407) OX=568814 GN=oppA PE=4 SV=1	0	883.766	74.3289	78	1591	78	1	596	65.667	5.03	High	High	High	High	High	High	High	High	High	High	High	High	High	High	High	High	High	High		71000000	150000000	210000000	140000000	69000000	110000000	140000000	140000000	89000000	58000000	100000000	48000000	230000000	300000000	220000000	160000000
	Checked	Confidence	Annotated Sequence	Modifications	Modifications in Master Proteins	Qvality PEP	Qvality q-value	# Protein Groups	# Proteins	# PSMs	Master Protein Accessions	Positions in Master Proteins	# Missed Cleavages	Theo. MH+ [Da]	Found in Sample: [S1] F1: Sample	Found in Sample: [S2] F2: Sample	Found in Sample: [S3] F3: Sample	Found in Sample: [S4] F4: Sample	Found in Sample: [S5] F5: Sample	Found in Sample: [S6] F6: Sample	Found in Sample: [S7] F7: Sample	Found in Sample: [S8] F8: Sample	Found in Sample: [S9] F9: Sample	Found in Sample: [S10] F10: Sample	Found in Sample: [S11] F11: Sample	Found in Sample: [S12] F12: Sample	Found in Sample: [S13] F13: Sample	Found in Sample: [S14] F14: Sample	Found in Sample: [S15] F15: Sample	Found in Sample: [S16] F16: Sample	Found in Sample: [S17] F17: Sample	Found in Sample: [S18] F18: Sample	Area: F1: Sample	Area: F2: Sample	Area: F3: Sample	Area: F4: Sample	Area: F5: Sample	Area: F6: Sample	Area: F7: Sample	Area: F8: Sample	Area: F9: Sample	Area: F10: Sample	Area: F11: Sample	Area: F12: Sample	Area: F13: Sample	Area: F14: Sample	Area: F15: Sample	Area: F16: Sample	Area: F17: Sample
	FALSE	High	[K].IKEIVNGESITYVPNEYFFK.[G]			2.15345e-08	0	1	1	38	A0A0H3N676	A0A0H3N676 [241-260]	1	2390.23	High	High	High	High	High	High	High	High	High	High	High	High	High	High	High	High	High	High	57000000	160000000	240000000	100000000	39000000	110000000	150000000	45000000	65000000	30000000	54000000	24000000	160000000	240000000	110000000	100000000	240000000
	FALSE	High	[K].YGSASGTGLAYEGIELTADK.[G]			9.04622e-09	0	1	1	15	A0A0H3N676	A0A0H3N676 [572-591]	0	2002.96	High	Not Found	High	High	High	High	High	High	High	High	Not Found	High	High	High	Not Found	High	High	High	3200000		8000000	8600000	4400000	6400000	4800000	3900000	2000000	3200000		2900000	14000000	13000000		7700000	25000000
	FALSE	High	[R].KRTEANEALVQQYIAWWK.[E]			5.50721e-08	0	1	1	22	A0A0H3N676	A0A0H3N676 [432-449]	2	2234.17	High	High	High	High	Not Found	Not Found	High	Not Found	High	High	High	High	Not Found	High	High	High	High	High	7600000		44000000	13000000			2800000		1500000	2400000	14000000	4100000		7800000	42000000	30000000	22000000
	FALSE	High	[K].SYDTKYGSASGTGLAYEGIELTADKGVVAE.[-]			2.05223e-05	0	1	1	5	A0A0H3N676	A0A0H3N676 [567-596]	2	3052.46	High	Not Found	Not Found	High	Not Found	Not Found	High	Not Found	Not Found	Not Found	Not Found	Not Found	Not Found	Not Found	Not Found	High	High	Not Found	2700000			3500000			13000000										17000000
	FALSE	High	[K].EIVNGESITYVPNEYFFK.[G]			2.80746e-08	0	1	1	27	A0A0H3N676	A0A0H3N676 [243-260]	0	2149.05	High	High	High	High	High	High	High	High	High	High	High	High	High	High	High	High	High	High	22000000	72000000	81000000	47000000	22000000	43000000	62000000	10000000	17000000	18000000	33000000	14000000	110000000	180000000	83000000	59000000	130000000
	FALSE	High	[K].EMSPSMMYAGGDVPAYIQPEHIYKDIPVADWEK.[S]			0.000366022	0	1	1	8	A0A0H3N676	A0A0H3N676 [192-224]	1	3767.74	Not Found	High	High	High	Not Found	Not Found	High	Not Found	Not Found	Not Found	Not Found	Not Found	High	Not Found	Not Found	Not Found	High	High		2200000	5200000	6300000			950000										4600000
	FALSE	High	[K].YGSASGTGLAYEGIELTADKGVVAE.[-]			1.51565e-08	0	1	1	34	A0A0H3N676	A0A0H3N676 [572-596]	1	2458.2	High	High	High	High	High	High	High	High	High	High	High	High	High	High	High	High	High	High	42000000	98000000	130000000	98000000	39000000	71000000	69000000	20000000	5000000	23000000	40000000	18000000	140000000	140000000	120000000	89000000	210000000
	FALSE	High	[K].RTEANEALVQQYIAWWK.[E]			2.02302e-05	0	1	1	15	A0A0H3N676	A0A0H3N676 [433-449]	1	2106.08	High	High	High	High	High	High	High	High	Not Found	Not Found	Not Found	Not Found	High	Not Found	High	Not Found	High	High	1900000	8700000	8900000	3900000	1600000	3400000	2500000	490000					9800000				8800000
	FALSE	High	[K].EMSPSMMYAGGDVPAYIQPEHIYKDIPVADWEKSEYSR.[T]			6.05538e-09	0	1	1	13	A0A0H3N676	A0A0H3N676 [192-229]	2	4390.01	High	Not Found	High	High	High	Not Found	High	Not Found	Not Found	High	Not Found	Not Found	High	Not Found	Not Found	High	High	High			37000000	8000000	1900000		12000000						60000000
	FALSE	High	[K].VDDYTVELTVK.[E]			1.6316e-05	0	1	1	14	A0A0H3N676	A0A0H3N676 [181-191]	0	1281.66	High	High	High	High	High	High	High	High	High	High	Not Found	Not Found	Not Found	Not Found	High	High	High	High	7800000	25000000	22000000	22000000	7800000	12000000	17000000	19000000	16000000	9700000					42000000	20000000	36000000
	FALSE	High	[K].ASDISGIKKVDDYTVELTVK.[E]			2.79217e-09	0	1	1	35	A0A0H3N676	A0A0H3N676 [172-191]	2	2181.16	High	High	High	High	High	High	High	High	High	High	High	High	High	High	Not Found	High	High	High	9000000	37000000	22000000	27000000	7400000	17000000	24000000	17000000	17000000	7500000	22000000	4000000	22000000	43000000		12000000	25000000
	FALSE	High	[K].IKEIVNGESITYVPNEYFFKGTKPK.[T]			1.7033e-05	0	1	1	7	A0A0H3N676	A0A0H3N676 [241-265]	2	2901.54	High	Not Found	High	Not Found	Not Found	Not Found	High	Not Found	Not Found	Not Found	High	Not Found	Not Found	Not Found	High	Not Found	Not Found	Not Found			12000000				8400000				7400000				22000000
	FALSE	High	[K].DIPVADWEKSEYSR.[T]			2.14242e-05	0	1	1	27	A0A0H3N676	A0A0H3N676 [216-229]	1	1694.8	High	High	High	High	High	High	High	High	High	High	High	High	High	High	High	High	High	High	27000000	44000000	58000000	36000000	22000000	44000000	55000000	54000000	20000000	22000000	34000000	21000000	130000000	160000000	190000000	91000000	160000000
	FALSE	High	[K].EMSPSMMYAGGDVPAYIQPEHIYK.[D]	3xOxidation [M2; M6; M7]		8.37742e-06	0	1	1	6	A0A0H3N676	A0A0H3N676 [192-215]	0	2762.21	High	Not Found	Not Found	Not Found	High	Not Found	High	High	Not Found	High	High	Not Found	Not Found	Not Found	Not Found	Not Found	Not Found	Not Found								1400000
	FALSE	High	[K].EMSPSMMYAGGDVPAYIQPEHIYK.[D]	2xOxidation [M6; M]		0.000343163	0	1	1	15	A0A0H3N676	A0A0H3N676 [192-215]	0	2746.22	Not Found	Not Found	High	High	High	Not Found	High	High	High	Not Found	High	High	Not Found	Not Found	Not Found	Not Found	Not Found	Not Found			11000000	10000000	1700000		5800000	2100000	310000		5600000	2400000
	FALSE	High	[K].EMSPSMMYAGGDVPAYIQPEHIYK.[D]	1xOxidation [M]		4.14994e-06	0	1	1	49	A0A0H3N676	A0A0H3N676 [192-215]	0	2730.22	High	High	High	High	High	High	High	High	Not Found	High	Not Found	High	High	High	Not Found	High	High	High	3700000	25000000	17000000	12000000	5700000	8200000	11000000	2500000		2800000		2700000	17000000	19000000		9500000	24000000
	FALSE	High	[K].EMSPSMMYAGGDVPAYIQPEHIYK.[D]			1.48594e-09	0	1	1	26	A0A0H3N676	A0A0H3N676 [192-215]	0	2714.23	High	High	High	High	High	High	High	Not Found	Not Found	High	High	High	High	High	High	High	High	High	33000000	130000000	170000000	67000000	30000000	70000000	73000000			6800000	21000000	11000000	190000000	220000000	180000000	96000000	180000000
	FALSE	High	[K].YAHEQAFAIPTFESEKITAVNKR.[V]			7.60096e-12	0	1	1	56	A0A0H3N676	A0A0H3N676 [542-564]	2	2650.36	High	High	High	High	High	High	High	High	High	High	High	High	High	High	High	High	High	High	28000000	150000000	140000000	110000000	37000000	39000000	38000000	39000000	27000000	11000000	49000000	13000000	79000000	130000000	89000000	89000000	250000000
	FALSE	High	[K].LLEAISSAESFDDKK.[N]			5.94884e-07	0	1	1	26	A0A0H3N676	A0A0H3N676 [517-531]	1	1652.84	High	High	Not Found	High	High	High	High	High	High	High	High	High	High	High	Not Found	High	High	High	4800000	11000000		21000000	7300000	7000000	6800000	9600000	3900000	3400000	9100000	6200000	25000000	33000000		19000000	41000000
	FALSE	High	[K].QSGAAKQELSFPAEVKQDGTAVADAQLK.[Y]			3.57612e-07	0	1	1	16	A0A0H3N676	A0A0H3N676 [28-55]	2	2887.48	High	High	High	High	High	High	Not Found	Not Found	Not Found	High	High	High	High	Not Found	High	High	High	High	11000000	15000000	31000000	32000000		21000000				5800000	12000000	4600000	9800000		18000000	29000000	74000000
	FALSE	High	[K].EVGLNVELYTGR.[T]			1.55175e-05	0	1	1	14	A0A0H3N676	A0A0H3N676 [450-461]	0	1349.71	High	High	High	High	Not Found	High	High	High	High	High	Not Found	High	Not Found	High	High	Not Found	High	High		55000000	31000000	33000000		19000000	16000000	9900000	31000000	12000000		9600000		180000000	110000000		71000000
	FALSE	High	[K].TSSLKIDIVSPDTIVSEMK.[A]			2.45001e-08	0	1	1	33	A0A0H3N676	A0A0H3N676 [266-284]	1	2063.09	High	High	High	High	High	High	High	High	High	High	High	High	High	High	High	High	High	High	16000000	66000000	74000000	36000000	8100000	27000000	29000000	5200000	11000000	4800000		4400000	15000000	110000000	100000000	30000000	51000000
	FALSE	High	[K].TSSLKIDIVSPDTIVSEMK.[A]	1xOxidation [M18]		3.64761e-06	0	1	1	6	A0A0H3N676	A0A0H3N676 [266-284]	1	2079.09	High	Not Found	Not Found	High	Not Found	Not Found	High	Not Found	Not Found	Not Found	High	Not Found	Not Found	High	Not Found	Not Found	Not Found	Not Found	2900000			7200000			5500000				6000000			4700000
	FALSE	High	[K].EIVNGESITYVPNEYFFKGTKPK.[T]			0.000353141	0	1	1	6	A0A0H3N676	A0A0H3N676 [243-265]	1	2660.36	Not Found	Not Found	High	Not Found	Not Found	Not Found	High	High	Not Found	Not Found	Not Found	Not Found	Not Found	Not Found	High	Not Found	High	Not Found			7800000				8100000	4200000									13000000
	FALSE	High	[K].QELSFPAEVKQDGTAVADAQLK.[Y]			1.27393e-07	0	1	1	30	A0A0H3N676	A0A0H3N676 [34-55]	1	2345.2	High	High	High	High	High	High	Not Found	Not Found	Not Found	High	High	High	High	High	High	High	High	High	37000000	120000000	92000000	89000000	32000000	51000000				15000000	30000000	16000000	71000000	70000000	10000000	58000000	150000000
	FALSE	High	[K].LLDEAGYK.[D]			0.00208527	0	1	1	5	A0A0H3N676	A0A0H3N676 [401-408]	0	908.472	Not Found	Not Found	Not Found	High	High	Not Found	High	Not Found	Not Found	Not Found	Not Found	High	Not Found	High	Not Found	Not Found	Not Found	Not Found				4500000	3700000		4200000					3400000		18000000
	FALSE	High	[K].DYTGIRFDDKFLNIEGMQEFVDGK.[A]			1.50789e-05	0	1	1	6	A0A0H3N676	A0A0H3N676 [148-171]	2	2837.35	Not Found	High	High	Not Found	Not Found	Not Found	Not Found	Not Found	Not Found	Not Found	Not Found	Not Found	Not Found	High	High	Not Found	Not Found	Not Found		19000000	6500000											66000000	82000000
	FALSE	High	[K].WSDGEPFTINDYIFTIK.[S]			2.18454e-08	0	1	1	4	A0A0H3N676	A0A0H3N676 [126-142]	0	2045.99	Not Found	Not Found	Not Found	Not Found	Not Found	Not Found	High	High	High	Not Found	Not Found	Not Found	Not Found	Not Found	Not Found	Not Found	Not Found	Not Found							120000000	42000000	35000000
	FALSE	High	[K].DYKWSDGEPFTINDYIFTIK.[S]			6.64676e-09	0	1	1	4	A0A0H3N676	A0A0H3N676 [123-142]	1	2452.17	Not Found	Not Found	Not Found	Not Found	Not Found	Not Found	High	High	High	Not Found	Not Found	Not Found	Not Found	Not Found	Not Found	Not Found	Not Found	Not Found							11000000	3700000	3500000
	FALSE	High	[R].FDDKFLNIEGMQEFVDGK.[A]			3.00479e-10	0	1	1	34	A0A0H3N676	A0A0H3N676 [154-171]	1	2132	High	High	High	High	High	High	High	High	High	High	High	High	High	High	High	High	High	High	31000000	120000000	140000000	85000000	30000000	52000000	73000000	20000000	430000	21000000	37000000	15000000	190000000	220000000	140000000	71000000	140000000
	FALSE	High	[R].FDDKFLNIEGMQEFVDGKASDISGIK.[K]			2.68469e-07	0	1	1	22	A0A0H3N676	A0A0H3N676 [154-179]	2	2903.41	High	High	High	High	Not Found	High	High	High	Not Found	High	High	High	High	High	Not Found	High	High	High		7500000	8700000	7200000		2800000	7500000	210000		1400000	2200000		7700000	22000000		8400000	9400000
	FALSE	High	[K].SLIISFFGDIHDSELEGYSYNPEK.[A]			3.80791e-06	0	1	1	11	A0A0H3N676	A0A0H3N676 [374-397]	0	2760.3	High	High	High	High	Not Found	High	Not Found	Not Found	Not Found	Not Found	Not Found	Not Found	Not Found	High	High	High	High	High	3300000	20000000	25000000	2900000										50000000	63000000	9000000	7800000
	FALSE	High	[R].FVSDENTKLLEAISSAESFDDKK.[N]			8.82061e-11	0	1	1	18	A0A0H3N676	A0A0H3N676 [509-531]	2	2573.26	Not Found	High	High	High	High	Not Found	Not Found	High	Not Found	High	Not Found	High	High	High	High	High	High	High			30000000	15000000	7200000			4300000		4500000		4400000	39000000	43000000	27000000	29000000	66000000
	FALSE	High	[K].DVDGDGIREGK.[D]			0.000816516	0	1	1	7	A0A0H3N676	A0A0H3N676 [409-419]	1	1160.55	Not Found	High	High	High	High	Not Found	High	Not Found	Not Found	Not Found	Not Found	Not Found	High	High	Not Found	Not Found	Not Found	Not Found				820000	710000		730000						1900000	1400000
	FALSE	High	[R].QAIAYAIDTKTAGK.[S]			0.000360814	0	1	1	4	A0A0H3N676	A0A0H3N676 [349-362]	1	1450.79	High	Not Found	Not Found	High	Not Found	Not Found	High	Not Found	Not Found	Not Found	Not Found	Not Found	Not Found	Not Found	Not Found	Not Found	Not Found	Not Found	750000			290000			2700000
	FALSE	High	[K].LLDEAGYKDVDGDGIREGK.[D]			5.06195e-09	0	1	1	35	A0A0H3N676	A0A0H3N676 [401-419]	2	2050.01	High	High	High	High	High	High	High	High	Not Found	High	High	High	High	High	High	High	High	High	11000000	20000000	33000000	37000000	15000000	16000000	17000000	11000000		7600000	9400000	8000000	33000000	33000000	22000000	21000000	52000000
	FALSE	High	[K].AGNYDIAEMPVDQLDSYK.[D]			5.13504e-09	0	1	1	24	A0A0H3N676	A0A0H3N676 [285-302]	0	2028.92	High	High	High	High	High	High	High	High	Not Found	High	High	High	High	High	High	High	High	High	5200000	22000000	24000000	13000000	8200000	16000000	14000000	1800000		1900000	4000000	2800000	30000000	35000000	13000000	18000000	48000000
	FALSE	High	[K].SMASKDYTGIR.[F]			7.14274e-05	0	1	1	18	A0A0H3N676	A0A0H3N676 [143-153]	1	1228.6	High	High	High	High	High	High	High	Not Found	High	High	High	High	High	High	High	High	High	Not Found	1300000	1600000	3500000	2400000	1600000	2000000	3100000		1600000	1500000	3200000	1200000	4900000	8300000	6800000	5600000	7700000
	FALSE	High	[K].KLLDEAGYKDVDGDGIR.[E]			4.04645e-08	0	1	1	26	A0A0H3N676	A0A0H3N676 [400-416]	2	1863.94	High	High	High	High	High	High	High	High	Not Found	High	High	High	High	High	Not Found	High	High	High	4200000	13000000	13000000	17000000	5900000	7500000	6700000	3700000		3200000	7400000	3300000	14000000	11000000		7100000	16000000
	FALSE	High	[K].SLYNGLYHPAK.[S]			0.000117966	0	1	1	13	A0A0H3N676	A0A0H3N676 [363-373]	0	1262.65	High	Not Found	High	Not Found	High	Not Found	High	High	High	High	Not Found	Not Found	High	High	High	High	High	High	62000000		100000000		65000000		110000000	100000000	48000000	42000000			200000000	290000000	190000000	140000000	340000000
	FALSE	High	[K].AGNYDIAEMPVDQLDSYK.[D]	1xOxidation [M9]		0.000437826	0	1	1	4	A0A0H3N676	A0A0H3N676 [285-302]	0	2044.92	Not Found	Not Found	Not Found	High	High	Not Found	Not Found	High	Not Found	Not Found	Not Found	High	Not Found	Not Found	Not Found	Not Found	Not Found	Not Found				2200000	1400000							700000
	FALSE	High	[K].YDEAAGKNVMDENAK.[M]			1.01282e-07	0	1	1	26	A0A0H3N676	A0A0H3N676 [327-341]	1	1654.74	High	High	High	High	High	High	High	High	High	High	High	High	High	High	High	High	High	High	1800000	4500000	3300000	4200000	2400000	3400000	2500000	1800000	1300000	1100000	2600000	1800000	8700000	14000000	6700000	6600000	16000000
	FALSE	High	[R].TEANEALVQQYIAWWK.[E]			2.74774e-08	0	1	1	27	A0A0H3N676	A0A0H3N676 [434-449]	0	1949.98	High	High	High	High	High	High	High	High	High	High	High	High	High	High	Not Found	High	High	High	10000000	42000000	34000000	22000000	8900000	22000000	16000000	3100000	540000	5500000	6000000	4400000	54000000	19000000		27000000	39000000
	FALSE	High	[K].SMASKDYTGIRFDDK.[F]			0.000160545	0	1	1	4	A0A0H3N676	A0A0H3N676 [143-157]	2	1733.82	Not Found	Not Found	Not Found	Not Found	Not Found	High	High	Not Found	Not Found	Not Found	High	Not Found	High	Not Found	Not Found	Not Found	Not Found	Not Found						470000	720000						1300000
	FALSE	High	[K].ASDISGIK.[K]			0.000749271	0	1	1	19	A0A0H3N676	A0A0H3N676 [172-179]	0	790.431	High	High	High	High	High	High	High	High	High	High	High	High	High	High	High	High	High	High	9000000	21000000	27000000	25000000	15000000	15000000	19000000	70000000	45000000	22000000	27000000	19000000	66000000	81000000	44000000	35000000	66000000
	FALSE	High	[K].KITVSLTGKDYK.[W]			1.99423e-05	0	1	1	23	A0A0H3N676	A0A0H3N676 [114-125]	2	1352.78	High	Not Found	High	High	High	High	High	High	High	High	High	High	High	High	High	High	High	Not Found	880000		3800000	2400000	650000	790000	1600000	2000000	1900000	680000	4700000	730000	2700000		1100000	1600000	5400000
	FALSE	High	[K].QDGTAVADAQLK.[Y]			9.39544e-06	0	1	1	26	A0A0H3N676	A0A0H3N676 [44-55]	0	1216.62	High	High	High	High	High	High	High	High	High	High	High	High	High	High	High	High	High	High	14000000	28000000	38000000	53000000	20000000	21000000	13000000	22000000	19000000	13000000	19000000	13000000	39000000	57000000	29000000	26000000	75000000
	FALSE	High	[K].KITVSLTGK.[D]			0.00088344	0	1	1	15	A0A0H3N676	A0A0H3N676 [114-122]	1	946.593	High	High	High	High	High	High	High	High	High	High	High	High	Not Found	High	Not Found	High	High	Not Found	5200000	14000000	27000000	18000000	5600000	6600000	12000000	28000000	20000000	9300000	19000000	7400000		35000000		14000000	37000000
	FALSE	High	[K].KVDDYTVELTVK.[E]			2.33887e-06	0	1	1	36	A0A0H3N676	A0A0H3N676 [180-191]	1	1409.75	High	High	High	High	High	High	High	High	High	High	High	High	High	High	High	High	High	High	28000000	77000000	89000000	89000000	34000000	45000000	63000000	78000000	69000000	43000000	100000000	36000000	130000000	210000000	150000000	69000000	120000000
	FALSE	High	[R].FVSDENTK.[L]			0.0012728	0	1	1	15	A0A0H3N676	A0A0H3N676 [509-516]	0	939.442	High	High	High	High	High	High	High	Not Found	Not Found	Not Found	High	High	High	High	High	High	High	High	6000000	14000000	17000000	20000000	10000000	11000000	8600000				14000000	11000000	44000000	60000000	38000000	31000000	81000000
	FALSE	High	[K].LLDEAGYKDVDGDGIR.[E]			1.45433e-09	0	1	1	34	A0A0H3N676	A0A0H3N676 [401-416]	1	1735.85	High	High	High	High	High	High	High	High	Not Found	High	High	High	High	High	High	High	High	High	8800000	18000000	34000000	30000000	11000000	13000000	11000000	3700000		5800000	14000000	9800000	32000000	47000000	25000000	25000000	55000000
	FALSE	High	[K].LDDSGLAKAEFDVK.[G]			1.75585e-06	0	1	1	17	A0A0H3N676	A0A0H3N676 [98-111]	1	1507.76	High	High	Not Found	High	High	High	High	High	High	High	Not Found	High	High	High	Not Found	Not Found	High	Not Found	1700000	7200000		7000000	2100000	2200000	3700000	4300000	1000000	1500000		1800000	5300000	14000000			7300000
	FALSE	High	[K].LLEAISSAESFDDKKNVENYK.[A]			1.29233e-07	0	1	1	48	A0A0H3N676	A0A0H3N676 [517-537]	2	2400.19	High	High	High	High	High	High	High	High	High	High	High	High	High	High	High	High	High	High	19000000	71000000	43000000	57000000	18000000	27000000	20000000	21000000	12000000	8700000	14000000	12000000	57000000	73000000	52000000	31000000	110000000
	FALSE	High	[K].NVMDENAKMNDVK.[L]			6.56554e-06	0	1	1	16	A0A0H3N676	A0A0H3N676 [334-346]	1	1507.69	High	High	High	High	High	High	High	Not Found	Not Found	High	High	High	High	High	High	High	High	High	900000	1700000	2500000	1500000	990000	1900000	1600000				1200000	590000	3100000	5000000	4000000	3400000	8900000
	FALSE	High	[K].YAHEQAFAIPTFESEK.[I]			1.11363e-08	0	1	1	36	A0A0H3N676	A0A0H3N676 [542-557]	0	1867.89	High	High	High	High	High	High	High	High	High	High	High	High	High	High	High	High	High	High	18000000	91000000	47000000	61000000	20000000	31000000	26000000	24000000	13000000	7900000	12000000	8800000	62000000	72000000	44000000	46000000	120000000
	FALSE	High	[K].YAHEQAFAIPTFESEKITAVNK.[R]			0.000109807	0	1	1	1	A0A0H3N676	A0A0H3N676 [542-563]	1	2494.26	Not Found	Not Found	Not Found	Not Found	Not Found	Not Found	High	Not Found	Not Found	Not Found	Not Found	Not Found	Not Found	Not Found	Not Found	Not Found	Not Found	Not Found							2200000
	FALSE	High	[K].IDIVSPDTIVSEMK.[A]			1.34682e-06	0	1	1	19	A0A0H3N676	A0A0H3N676 [271-284]	0	1546.8	High	High	High	High	High	High	High	Not Found	High	Not Found	High	High	High	High	High	High	High	High	21000000	85000000	77000000	59000000	29000000	61000000	61000000		6100000		14000000		95000000	130000000	62000000	86000000	140000000
	FALSE	High	[K].LRQAIAYAIDTK.[T]			0.000428516	0	1	1	3	A0A0H3N676	A0A0H3N676 [347-358]	1	1362.77	High	Not Found	Not Found	Not Found	Not Found	High	Not Found	Not Found	Not Found	Not Found	Not Found	Not Found	Not Found	Not Found	High	Not Found	Not Found	Not Found	2700000					4000000									10000000
	FALSE	High	[K].FLNIEGMQEFVDGK.[A]			1.94452e-07	0	1	1	27	A0A0H3N676	A0A0H3N676 [158-171]	0	1626.78	High	High	High	High	High	High	High	High	High	High	High	High	High	High	High	High	High	High	18000000	68000000	85000000	56000000	21000000	42000000	57000000	12000000	12000000	11000000	23000000	11000000	100000000	180000000	110000000	44000000	88000000
	FALSE	High	[K].FLNIEGMQEFVDGK.[A]	1xOxidation [M7]		0.000353141	0	1	1	8	A0A0H3N676	A0A0H3N676 [158-171]	0	1642.78	Not Found	Not Found	High	Not Found	Not Found	Not Found	High	High	High	High	Not Found	High	Not Found	Not Found	Not Found	Not Found	High	High			8300000				8300000	2000000	2800000	3500000		2500000					10000000
	FALSE	High	[K].QSGAAKQELSFPAEVK.[Q]			2.28911e-06	0	1	1	23	A0A0H3N676	A0A0H3N676 [28-43]	1	1689.88	High	High	High	High	High	High	Not Found	Not Found	Not Found	Not Found	High	High	High	High	High	High	High	High	3000000	6400000	15000000	15000000	3500000	4900000					4400000	1900000	9500000	13000000	6800000	11000000	24000000
	FALSE	High	[K].IDIVSPDTIVSEMK.[A]	1xOxidation [M13]		1.56292e-05	0	1	1	17	A0A0H3N676	A0A0H3N676 [271-284]	0	1562.8	High	High	High	High	High	High	High	High	High	High	High	High	High	High	Not Found	High	High	High	5800000	12000000	11000000	10000000	6100000	7200000		5700000	3100000	2600000	6500000	2700000	15000000	19000000		11000000	30000000
	FALSE	High	[R].KLDDSGLAKAEFDVK.[G]			1.20499e-08	0	1	1	36	A0A0H3N676	A0A0H3N676 [97-111]	2	1635.86	High	High	High	High	High	High	High	High	High	High	High	High	High	High	High	High	High	High	16000000	33000000	77000000	52000000	19000000	23000000	42000000	67000000	40000000	29000000	59000000	20000000	68000000	110000000	47000000	41000000	74000000
	FALSE	High	[K].ASDISGIKK.[V]			0.000990685	0	1	1	18	A0A0H3N676	A0A0H3N676 [172-180]	1	918.525	High	High	High	High	High	High	High	High	High	High	High	High	High	High	High	High	High	High	2400000	4400000	5300000	5800000	4300000	3300000	4600000	14000000	11000000	4600000	6200000	4300000	19000000	25000000	20000000	12000000	25000000
	FALSE	High	[K].DYTGIRFDDK.[F]			0.0018598	0	1	1	17	A0A0H3N676	A0A0H3N676 [148-157]	1	1229.58	High	High	Not Found	High	High	High	High	High	Not Found	High	High	High	High	High	High	High	High	High	7700000	14000000		14000000	10000000	11000000	20000000	27000000		8700000	13000000	9000000	33000000	48000000	20000000	18000000	34000000
	FALSE	High	[K].DYTGIRFDDKFLNIEGMQEFVDGK.[A]	1xOxidation [M17]		0.00341433	0.000111581	1	1	2	A0A0H3N676	A0A0H3N676 [148-171]	2	2853.34	Not Found	Not Found	Not Found	High	Not Found	Not Found	Not Found	Not Found	Not Found	Not Found	Not Found	Not Found	Not Found	High	Not Found	Not Found	Not Found	Not Found				1500000										2600000
	FALSE	High	[K].KLLDEAGYK.[D]			0.00240583	0.000111581	1	1	4	A0A0H3N676	A0A0H3N676 [400-408]	1	1036.57	Not Found	Not Found	High	Not Found	Not Found	Not Found	Not Found	Not Found	Not Found	Not Found	Not Found	Not Found	Not Found	High	Not Found	Not Found	High	High			4000000											9200000			10000000
	FALSE	High	[K].NVMDENAKMNDVK.[L]	1xOxidation [M]		0.00366701	0.000111581	1	1	11	A0A0H3N676	A0A0H3N676 [334-346]	1	1523.68	High	High	High	Not Found	High	Not Found	High	Not Found	Not Found	Not Found	Not Found	High	Not Found	High	Not Found	High	High	High	830000	940000	1600000		270000		440000					320000		790000		2000000	5500000
	FALSE	High	[K].NVMDENAKMNDVK.[L]	2xOxidation [M3; M9]		0.003179	0.000111581	1	1	10	A0A0H3N676	A0A0H3N676 [334-346]	1	1539.68	High	High	High	Not Found	Not Found	Not Found	High	Not Found	Not Found	Not Found	High	Not Found	High	High	Not Found	High	High	High	600000	300000	840000				610000				490000		600000	1400000			2200000
	FALSE	High	[K].SMASKDYTGIR.[F]	1xOxidation [M2]		0.00279541	0.000111581	1	1	12	A0A0H3N676	A0A0H3N676 [143-153]	1	1244.59	High	Not Found	Not Found	High	High	Not Found	Not Found	High	High	High	High	High	High	Not Found	Not Found	High	High	High	830000			1300000	780000			1400000	2000000	1200000	2100000	600000	1900000			2200000	3800000
	FALSE	High	[K].LVGMGPWK.[I]			0.00322473	0.000111581	1	1	11	A0A0H3N676	A0A0H3N676 [233-240]	0	887.481	Not Found	High	High	High	Not Found	High	High	Not Found	Not Found	Not Found	Not Found	Not Found	High	High	High	High	High	High		35000000	38000000	24000000		21000000	28000000						64000000	22000000	160000000	33000000	110000000
	FALSE	High	[K].LVGMGPWK.[I]	1xOxidation [M4]		0.00327113	0.000111581	1	1	13	A0A0H3N676	A0A0H3N676 [233-240]	0	903.476	High	Not Found	Not Found	High	High	Not Found	High	High	High	High	High	High	High	High	Not Found	High	Not Found	High	3600000			7800000	4100000		9200000	11000000	5700000	4300000	6400000	1900000	15000000	7000000		12000000
	FALSE	High	[K].ITVSLTGK.[D]			0.00527602	0.000199984	1	1	15	A0A0H3N676	A0A0H3N676 [115-122]	0	818.498	Not Found	High	High	High	High	High	High	High	High	High	High	High	High	Not Found	Not Found	High	High	High		15000000	11000000	18000000	6900000	6400000	14000000	41000000	18000000	10000000	17000000	7800000	23000000			10000000	23000000
	FALSE	High	[K].YDEAAGK.[N]			0.00648667	0.000199984	1	1	13	A0A0H3N676	A0A0H3N676 [327-333]	0	753.341	High	High	Not Found	High	Not Found	High	High	Not Found	Not Found	High	Not Found	High	High	High	High	High	High	High	470000	1100000		1200000		760000	480000			880000		1000000	2900000	2200000	1600000	1200000	2800000
	FALSE	High	[K].ITVSLTGKDYK.[W]			0.00464059	0.000199984	1	1	29	A0A0H3N676	A0A0H3N676 [115-125]	1	1224.68	High	High	High	High	High	High	High	High	High	High	High	High	High	High	High	High	High	High	21000000	37000000	48000000	36000000	22000000	20000000	30000000	23000000	29000000	24000000	59000000	24000000	68000000	100000000	22000000	57000000	98000000
	FALSE	High	[K].LDDSGLAK.[A]			0.00457486	0.000199984	1	1	10	A0A0H3N676	A0A0H3N676 [98-105]	0	818.425	Not Found	High	Not Found	Not Found	Not Found	High	High	High	High	High	Not Found	High	High	Not Found	Not Found	Not Found	High	High		2200000				1900000	2200000	6300000	3400000	2600000		2000000	7300000				8200000
	FALSE	High	[K].AEFDVKGK.[K]			0.00644066	0.000199984	1	1	7	A0A0H3N676	A0A0H3N676 [106-113]	1	893.473	Not Found	Not Found	Not Found	Not Found	Not Found	Not Found	Not Found	High	Not Found	Not Found	High	Not Found	High	High	High	High	High	Not Found								7200000			4700000		8500000	14000000	13000000	8700000	15000000
	FALSE	High	[K].QELSFPAEVK.[Q]			0.00686677	0.000199984	1	1	12	A0A0H3N676	A0A0H3N676 [34-43]	0	1147.6	High	High	Not Found	High	High	High	Not Found	Not Found	Not Found	Not Found	High	High	High	High	High	Not Found	High	High	16000000	71000000		74000000	23000000	22000000					25000000	14000000	65000000	90000000	47000000		110000000
	FALSE	High	[K].YDEAAGKNVMDENAK.[M]	1xOxidation [M10]		0.00505513	0.000199984	1	1	12	A0A0H3N676	A0A0H3N676 [327-341]	1	1670.73	Not Found	High	High	High	High	High	High	High	Not Found	High	High	Not Found	High	Not Found	Not Found	Not Found	High	High		210000	120000	260000	230000	240000	340000	130000			750000		730000
	FALSE	High	[K].FLNIEGMQEFVDGKASDISGIK.[K]			0.00993684	0.000199984	1	1	9	A0A0H3N676	A0A0H3N676 [158-179]	1	2398.2	High	Not Found	High	High	High	High	High	Not Found	Not Found	Not Found	Not Found	High	High	Not Found	Not Found	Not Found	High	Not Found			11000000	5400000		2600000	6600000					690000	9700000				8900000
	FALSE	High	[K].DVDGDGIREGKDGK.[A]			0.00701494	0.000199984	1	1	12	A0A0H3N676	A0A0H3N676 [409-422]	2	1460.7	High	High	High	High	High	Not Found	High	Not Found	Not Found	Not Found	High	Not Found	High	High	Not Found	High	High	High	850000	1500000	1500000	1900000	1300000		1100000				2000000		2900000	4300000		3000000	7300000
	FALSE	High	[R].QAIAYAIDTK.[T]			0.0111308	0.000296845	1	1	19	A0A0H3N676	A0A0H3N676 [349-358]	0	1093.59	High	High	High	High	High	High	High	High	High	High	High	High	High	High	High	High	High	High	93000000	120000000	220000000	200000000	100000000	140000000	140000000	200000000	110000000	86000000	150000000	69000000	290000000	390000000	270000000	230000000	490000000
	FALSE	High	[R].VKSYDTK.[Y]			0.0134752	0.000480886	1	1	16	A0A0H3N676	A0A0H3N676 [565-571]	1	840.446	High	High	High	High	Not Found	High	High	High	High	High	High	High	High	High	Not Found	High	High	High	2700000	5200000	6100000	6000000		3900000	3200000	5400000	5500000	2500000	4200000	2000000	10000000	12000000		8000000	20000000
	FALSE	High	[K].NVMDENAK.[M]			0.0149817	0.000569217	1	1	18	A0A0H3N676	A0A0H3N676 [334-341]	0	920.414	High	High	High	High	High	High	High	High	High	High	High	High	High	High	High	High	High	High	4000000	10000000	13000000	13000000	6500000	7200000	5900000	14000000	9900000	5600000	9000000	7100000	34000000	46000000	36000000	26000000	59000000
	FALSE	High	[R].KLDDSGLAK.[A]			0.021153	0.00110235	1	1	20	A0A0H3N676	A0A0H3N676 [97-105]	1	946.52	High	High	High	High	High	High	High	High	High	High	High	High	High	High	High	High	High	High	19000000	34000000	40000000	51000000	34000000	27000000	42000000	110000000	89000000	45000000	53000000	39000000	140000000	180000000	130000000	93000000	170000000
	FALSE	High	[K].NVMDENAK.[M]	1xOxidation [M3]		0.0230097	0.00110235	1	1	4	A0A0H3N676	A0A0H3N676 [334-341]	0	936.409	Not Found	Not Found	Not Found	Not Found	Not Found	Not Found	Not Found	Not Found	Not Found	Not Found	High	High	Not Found	High	High	Not Found	Not Found	Not Found											2900000	1300000		5200000	3600000
	FALSE	High	[K].MNDVKLR.[Q]			0.0268363	0.00117393	1	1	14	A0A0H3N676	A0A0H3N676 [342-348]	1	875.477	High	High	Not Found	High	High	High	High	High	Not Found	High	Not Found	High	High	High	Not Found	High	High	High	2200000	3100000		4200000	3400000	4700000	4500000	5000000		2700000		2300000	6400000	15000000		9500000	18000000
	FALSE	High	[K].DVDGDGIR.[E]			0.0238296	0.00117393	1	1	2	A0A0H3N676	A0A0H3N676 [409-416]	0	846.395	High	Not Found	Not Found	Not Found	Not Found	Not Found	Not Found	Not Found	Not Found	Not Found	Not Found	Not Found	Not Found	Not Found	Not Found	Not Found	Not Found	High	470000
	FALSE	High	[K].ITAVNKR.[V]			0.0231714	0.00117393	1	1	14	A0A0H3N676	A0A0H3N676 [558-564]	1	801.494	Not Found	High	High	High	High	High	Not Found	Not Found	High	High	High	High	High	High	Not Found	High	High	High		4400000	4200000	5600000	2400000	2900000			6800000	2500000	3300000	2600000	14000000	18000000		10000000	28000000
	FALSE	High	[K].DIPVADWEK.[S]			0.0385099	0.00192102	1	1	7	A0A0H3N676	A0A0H3N676 [216-224]	0	1072.53	High	High	Not Found	Not Found	High	High	High	High	Not Found	Not Found	Not Found	High	Not Found	Not Found	Not Found	Not Found	Not Found	Not Found	6500000	15000000			8800000	12000000	15000000	20000000				6600000
	FALSE	High	[K].NVMDENAKMNDVKLR.[Q]			0.0401381	0.00208584	1	1	1	A0A0H3N676	A0A0H3N676 [334-348]	2	1776.87	Not Found	Not Found	Not Found	Not Found	Not Found	Not Found	Not Found	Not Found	Not Found	Not Found	Not Found	Not Found	Not Found	Not Found	Not Found	Not Found	High	Not Found
	FALSE	High	[K].NVENYKAWQK.[Y]			0.101812	0.00512983	1	1	5	A0A0H3N676	A0A0H3N676 [532-541]	1	1279.64	High	Not Found	High	High	High	High	Not Found	Not Found	Not Found	Not Found	Not Found	Not Found	Not Found	Not Found	Not Found	Not Found	Not Found	Not Found	290000		440000	430000	540000	510000
FALSE	High	Master Protein	A0A0H3MWZ9	Putative exported protein OS=Streptococcus suis (strain BM407) OX=568814 GN=SSUBM407_1689 PE=4 SV=1	0	881.91	60.6601	74	936	74	1	1121	121.972	4.75	High	High	High	High	High	High	High	High	High	High	High	High	High	High	High	High	High	High		40000000	250000000	250000000	63000000	22000000	97000000	14000000	15000000	9600000	1400000	43000000	4900000	9700000	5800000	5800000	31000000
	Checked	Confidence	Annotated Sequence	Modifications	Modifications in Master Proteins	Qvality PEP	Qvality q-value	# Protein Groups	# Proteins	# PSMs	Master Protein Accessions	Positions in Master Proteins	# Missed Cleavages	Theo. MH+ [Da]	Found in Sample: [S1] F1: Sample	Found in Sample: [S2] F2: Sample	Found in Sample: [S3] F3: Sample	Found in Sample: [S4] F4: Sample	Found in Sample: [S5] F5: Sample	Found in Sample: [S6] F6: Sample	Found in Sample: [S7] F7: Sample	Found in Sample: [S8] F8: Sample	Found in Sample: [S9] F9: Sample	Found in Sample: [S10] F10: Sample	Found in Sample: [S11] F11: Sample	Found in Sample: [S12] F12: Sample	Found in Sample: [S13] F13: Sample	Found in Sample: [S14] F14: Sample	Found in Sample: [S15] F15: Sample	Found in Sample: [S16] F16: Sample	Found in Sample: [S17] F17: Sample	Found in Sample: [S18] F18: Sample	Area: F1: Sample	Area: F2: Sample	Area: F3: Sample	Area: F4: Sample	Area: F5: Sample	Area: F6: Sample	Area: F7: Sample	Area: F8: Sample	Area: F9: Sample	Area: F10: Sample	Area: F11: Sample	Area: F12: Sample	Area: F13: Sample	Area: F14: Sample	Area: F15: Sample	Area: F16: Sample	Area: F17: Sample
	FALSE	High	[R].FIANDDLIHKLIESSEAMK.[Q]	1xOxidation [M18]		0.000333466	0	1	1	2	A0A0H3MWZ9	A0A0H3MWZ9 [229-247]	1	2190.11	High	High	Not Found	Not Found	Not Found	Not Found	Not Found	Not Found	Not Found	Not Found	Not Found	Not Found	Not Found	Not Found	Not Found	Not Found	Not Found	Not Found	2300000	6300000
	FALSE	High	[R].FIANDDLIHKLIESSEAMK.[Q]			1.98678e-07	0	1	1	17	A0A0H3MWZ9	A0A0H3MWZ9 [229-247]	1	2174.12	High	High	High	High	Not Found	High	High	Not Found	Not Found	Not Found	Not Found	Not Found	High	Not Found	Not Found	High	High	Not Found	6100000	38000000	55000000	7300000		16000000	3200000									5200000	17000000
	FALSE	High	[R].LGTLSTREELEEFGKNNNFLVINGK.[V]			1.38316e-09	0	1	1	22	A0A0H3MWZ9	A0A0H3MWZ9 [85-109]	2	2822.47	High	High	High	High	High	High	Not Found	Not Found	Not Found	Not Found	High	High	High	High	Not Found	High	High	High	21000000	110000000	130000000	23000000	9400000	60000000					36000000	1900000				22000000	50000000
	FALSE	High	[R].VLQFVNSDIDKLSALSK.[I]			2.45001e-08	0	1	1	27	A0A0H3MWZ9	A0A0H3MWZ9 [474-490]	1	1877.04	High	High	High	High	High	High	High	High	High	High	High	High	High	Not Found	Not Found	High	High	High	34000000	150000000	240000000	39000000	13000000	59000000	10000000	15000000	4100000	520000	20000000	2200000	9000000			18000000	48000000
	FALSE	High	[K].SLVGLDYIAYVEPTYITENKK.[N]			8.88705e-07	0	1	1	20	A0A0H3MWZ9	A0A0H3MWZ9 [419-439]	1	2416.26	High	High	High	High	High	High	Not Found	Not Found	Not Found	Not Found	High	High	High	Not Found	Not Found	High	High	High	11000000	71000000	93000000	17000000	4400000	20000000					12000000		2100000			6900000	21000000
	FALSE	High	[R].AFNMLGLPAYVVVGK.[N]			1.22239e-08	0	1	1	22	A0A0H3MWZ9	A0A0H3MWZ9 [312-326]	0	1578.87	High	High	High	High	High	High	High	High	Not Found	Not Found	High	High	Not Found	Not Found	Not Found	High	High	High	1800000	210000000	290000000	36000000	18000000	120000000	17000000	2700000			19000000	2000000				2500000	7600000
	FALSE	High	[R].AFNMLGLPAYVVVGK.[N]	1xOxidation [M4]		3.41973e-06	0	1	1	18	A0A0H3MWZ9	A0A0H3MWZ9 [312-326]	0	1594.87	High	High	High	High	High	High	High	High	High	Not Found	Not Found	High	Not Found	Not Found	Not Found	Not Found	High	High	19000000	54000000	34000000	12000000		32000000	7700000	2700000	2500000			510000					16000000
	FALSE	High	[R].VLQFVNSDIDK.[L]			0.000172473	0	1	1	3	A0A0H3MWZ9	A0A0H3MWZ9 [474-484]	0	1277.67	High	High	High	Not Found	Not Found	Not Found	Not Found	Not Found	Not Found	Not Found	Not Found	Not Found	Not Found	Not Found	Not Found	Not Found	Not Found	Not Found	1000000	9900000	3900000
	FALSE	High	[K].NTNKIEVLNWEAFSKK.[L]			6.95072e-10	0	1	1	9	A0A0H3MWZ9	A0A0H3MWZ9 [48-63]	2	1921.02	High	High	High	High	High	High	Not Found	Not Found	Not Found	Not Found	Not Found	Not Found	Not Found	Not Found	Not Found	Not Found	High	Not Found		35000000	46000000	3500000	4100000	12000000											3900000
	FALSE	High	[K].ITEEEFKALENSMDLAR.[V]	1xOxidation [M13]		1.55175e-05	0	1	1	7	A0A0H3MWZ9	A0A0H3MWZ9 [491-507]	1	2011.96	High	High	High	High	Not Found	High	Not Found	Not Found	High	Not Found	Not Found	Not Found	Not Found	Not Found	Not Found	Not Found	Not Found	Not Found	5000000	26000000	6000000	3400000		6000000			980000
	FALSE	High	[K].ITEEEFKALENSMDLAR.[V]			4.05337e-09	0	1	1	27	A0A0H3MWZ9	A0A0H3MWZ9 [491-507]	1	1995.97	High	High	High	High	High	High	High	High	Not Found	Not Found	High	High	Not Found	Not Found	Not Found	High	High	High	29000000	130000000	190000000	33000000	11000000	64000000	6600000	5200000			15000000	940000				14000000	58000000
	FALSE	High	[K].HFSTIGEDSYDVVEAGQEPK.[A]			2.25963e-11	0	1	1	22	A0A0H3MWZ9	A0A0H3MWZ9 [368-387]	0	2208.01	High	High	High	High	High	High	Not Found	High	Not Found	Not Found	High	High	Not Found	Not Found	Not Found	High	High	High	7800000	77000000	67000000	18000000	5100000	11000000		930000			7500000	910000					16000000
	FALSE	High	[K].ESSEAQVNTVSSPQVSSASPTSSETISTDTVTASQEK.[A]			8.51294e-07	0	1	1	4	A0A0H3MWZ9	A0A0H3MWZ9 [657-693]	0	3756.74	High	High	High	Not Found	High	Not Found	Not Found	Not Found	Not Found	Not Found	Not Found	Not Found	Not Found	Not Found	Not Found	Not Found	Not Found	Not Found	1800000	15000000	14000000		810000
	FALSE	High	[K].WHTIDGTGFITGNK.[H]			1.99766e-06	0	1	1	16	A0A0H3MWZ9	A0A0H3MWZ9 [344-357]	0	1546.76	High	High	High	High	High	High	High	High	Not Found	Not Found	Not Found	Not Found	Not Found	Not Found	Not Found	High	High	High	10000000	83000000	71000000	21000000	10000000	24000000	3700000	4700000								8800000	48000000
	FALSE	High	[R].EELEEFGKNNNFLVINGK.[V]			0.000113	0	1	1	10	A0A0H3MWZ9	A0A0H3MWZ9 [92-109]	1	2094.05	High	High	High	Not Found	Not Found	High	Not Found	Not Found	Not Found	Not Found	High	Not Found	Not Found	Not Found	Not Found	Not Found	High	Not Found	5200000	40000000	27000000			9500000					2800000						3500000
	FALSE	High	[K].NTNKIEVLNWEAFSK.[K]			3.92537e-07	0	1	1	18	A0A0H3MWZ9	A0A0H3MWZ9 [48-62]	1	1792.92	High	High	High	High	High	High	Not Found	Not Found	Not Found	Not Found	High	High	Not Found	Not Found	Not Found	High	High	High	9100000	95000000	80000000	14000000	5600000	22000000					9600000	710000				8800000	21000000
	FALSE	High	[R].QLLNAAGLGTAENSLK.[N]			6.50536e-09	0	1	1	19	A0A0H3MWZ9	A0A0H3MWZ9 [174-189]	0	1599.87	High	High	High	High	High	High	High	High	High	High	High	High	High	Not Found	Not Found	High	High	High	46000000	310000000	210000000	78000000	30000000	110000000	16000000	16000000	9500000	1900000	49000000	6900000	12000000			31000000	76000000
	FALSE	High	[R].VSAPQVISASQTSPETNSAEVVTTSQEVAK.[A]			1.56507e-10	0	1	1	13	A0A0H3MWZ9	A0A0H3MWZ9 [698-727]	0	3045.52	High	High	High	High	High	High	Not Found	Not Found	Not Found	Not Found	High	High	Not Found	Not Found	Not Found	High	High	High	39000000	230000000	210000000	71000000	19000000	65000000					45000000	1100000				37000000	81000000
	FALSE	High	[K].HFSTIGEDSYDVVEAGQEPKAER.[N]			4.21707e-07	0	1	1	1	A0A0H3MWZ9	A0A0H3MWZ9 [368-390]	1	2564.19	Not Found	Not Found	High	Not Found	Not Found	Not Found	Not Found	Not Found	Not Found	Not Found	Not Found	Not Found	Not Found	Not Found	Not Found	Not Found	Not Found	Not Found			7400000
	FALSE	High	[K].AFVQYVANHTTYDWEAANK.[A]			4.41745e-09	0	1	1	14	A0A0H3MWZ9	A0A0H3MWZ9 [257-275]	0	2228.04	High	High	High	Not Found	High	High	Not Found	High	High	Not Found	High	Not Found	Not Found	Not Found	Not Found	Not Found	Not Found	Not Found	17000000	180000000	140000000		12000000	48000000		8300000	4800000		12000000
	FALSE	High	[R].VQDAGSDTVPQPYSLSATLFEEAISTVEPVGVATSSQER.[S]			3.96037e-08	0	1	1	4	A0A0H3MWZ9	A0A0H3MWZ9 [1011-1049]	0	4065.98	Not Found	High	High	High	Not Found	Not Found	Not Found	Not Found	Not Found	Not Found	Not Found	Not Found	Not Found	Not Found	Not Found	Not Found	Not Found	Not Found		83000000	180000000	14000000
	FALSE	High	[K].AVQNYADINYYLGSDLFAVTER.[Q]			5.01722e-08	0	1	1	11	A0A0H3MWZ9	A0A0H3MWZ9 [276-297]	0	2522.22	High	High	High	High	Not Found	High	Not Found	Not Found	Not Found	Not Found	High	Not Found	Not Found	Not Found	Not Found	Not Found	Not Found	Not Found	7500000	49000000	43000000	5700000		6900000					13000000
	FALSE	High	[K].SLVGLDYIAYVEPTYITENK.[K]			3.60185e-07	0	1	1	9	A0A0H3MWZ9	A0A0H3MWZ9 [419-438]	0	2288.17	High	High	High	High	High	High	Not Found	Not Found	Not Found	Not Found	Not Found	Not Found	Not Found	Not Found	Not Found	Not Found	High	Not Found	3300000	23000000	30000000	4200000	1600000	7900000											4400000
	FALSE	High	[K].EFSEGETYQSYLK.[N]			1.98339e-06	0	1	1	9	A0A0H3MWZ9	A0A0H3MWZ9 [520-532]	0	1580.71	Not Found	High	High	High	High	High	Not Found	Not Found	Not Found	Not Found	Not Found	Not Found	Not Found	Not Found	Not Found	High	High	High		32000000	34000000	9300000	3400000	14000000										4100000	15000000
	FALSE	High	[K].IEVLNWEAFSK.[K]			4.41881e-05	0	1	1	3	A0A0H3MWZ9	A0A0H3MWZ9 [52-62]	0	1335.69	Not Found	High	High	Not Found	Not Found	Not Found	Not Found	Not Found	Not Found	Not Found	Not Found	Not Found	Not Found	Not Found	Not Found	Not Found	High	Not Found		7700000	12000000														1700000
	FALSE	High	[R].NRNELQENQANSDEVSQNSK.[D]			0.00138695	0	1	1	1	A0A0H3MWZ9	A0A0H3MWZ9 [546-565]	1	2304.04	Not Found	High	Not Found	Not Found	Not Found	Not Found	Not Found	Not Found	Not Found	Not Found	Not Found	Not Found	Not Found	Not Found	Not Found	Not Found	Not Found	Not Found		290000
	FALSE	High	[K].VVDSNATIENR.[E]			0.000268961	0	1	1	1	A0A0H3MWZ9	A0A0H3MWZ9 [1074-1084]	0	1217.61	Not Found	High	Not Found	Not Found	Not Found	Not Found	Not Found	Not Found	Not Found	Not Found	Not Found	Not Found	Not Found	Not Found	Not Found	Not Found	Not Found	Not Found		770000
	FALSE	High	[K].NNNFLVINGK.[V]			0.000728109	0	1	1	4	A0A0H3MWZ9	A0A0H3MWZ9 [100-109]	0	1132.61	Not Found	High	High	Not Found	High	Not Found	Not Found	Not Found	Not Found	Not Found	High	Not Found	Not Found	Not Found	Not Found	Not Found	Not Found	Not Found		17000000	14000000		2100000						3400000
	FALSE	High	[K].KNHLLDIYK.[A]			0.00174383	0	1	1	14	A0A0H3MWZ9	A0A0H3MWZ9 [439-447]	1	1143.65	High	High	High	High	High	High	Not Found	High	Not Found	Not Found	High	Not Found	Not Found	Not Found	Not Found	Not Found	High	Not Found	2000000	8200000	12000000	2800000	1100000	3000000		1100000			2100000						1700000
	FALSE	High	[R].SNNSVEEEKVVDSNATIENR.[E]			1.6051e-08	0	1	1	7	A0A0H3MWZ9	A0A0H3MWZ9 [1065-1084]	1	2234.05	High	High	High	Not Found	Not Found	Not Found	Not Found	Not Found	High	Not Found	Not Found	Not Found	Not Found	Not Found	Not Found	Not Found	Not Found	Not Found	1000000		13000000
	FALSE	High	[K].NNTNSDDDRNRNELQENQANSDEVSQNSK.[D]			3.64131e-05	0	1	1	16	A0A0H3MWZ9	A0A0H3MWZ9 [537-565]	2	3335.44	High	High	High	High	High	High	High	Not Found	Not Found	Not Found	High	Not Found	Not Found	Not Found	Not Found	High	High	Not Found	3000000	8300000	11000000	3000000	1700000	4400000	820000				3500000					1800000	6200000
	FALSE	High	[R].FSGNGDLHNSMEPK.[R]			1.90315e-07	0	1	1	20	A0A0H3MWZ9	A0A0H3MWZ9 [145-158]	0	1532.68	High	High	High	High	High	High	High	High	Not Found	Not Found	High	High	High	Not Found	Not Found	High	High	High	9200000	28000000	31000000	9600000	5100000	17000000	3200000	2800000			7200000	1600000	3800000			8700000	22000000
	FALSE	High	[K].NINGMTIYSHGLTVDNK.[Y]			7.02703e-08	0	1	1	12	A0A0H3MWZ9	A0A0H3MWZ9 [190-206]	0	1876.92	High	High	High	High	Not Found	High	Not Found	High	Not Found	Not Found	High	Not Found	High	Not Found	Not Found	Not Found	Not Found	Not Found	4200000	41000000	31000000	8900000		4600000		1800000			3900000
	FALSE	High	[R].FSGNGDLHNSMEPK.[R]	1xOxidation [M11]		0.000151599	0	1	1	13	A0A0H3MWZ9	A0A0H3MWZ9 [145-158]	0	1548.67	High	High	High	High	High	High	Not Found	High	High	Not Found	High	High	Not Found	Not Found	Not Found	High	High	High	2300000	4900000	5800000	2100000	1400000	2400000		1000000	1300000		2600000	310000				2300000	5100000
	FALSE	High	[K].VTQNIHDFPHILVMNK.[G]			2.95697e-09	0	1	1	22	A0A0H3MWZ9	A0A0H3MWZ9 [110-125]	0	1906	High	High	High	High	High	High	High	Not Found	Not Found	Not Found	High	High	Not Found	Not Found	Not Found	Not Found	High	Not Found	16000000	75000000	57000000	17000000	9000000	24000000	1300000				12000000	1500000					15000000
	FALSE	High	[K].VTQNIHDFPHILVMNK.[G]	1xOxidation [M14]		2.17709e-06	0	1	1	8	A0A0H3MWZ9	A0A0H3MWZ9 [110-125]	0	1922	High	High	High	High	High	High	Not Found	Not Found	Not Found	Not Found	High	Not Found	Not Found	Not Found	Not Found	Not Found	Not Found	Not Found	5200000	11000000	8300000	4700000	1700000	4200000					2100000
	FALSE	High	[K].GDVIAHNEEDYHNQMR.[E]	1xOxidation [M15]		7.79796e-06	0	1	1	14	A0A0H3MWZ9	A0A0H3MWZ9 [126-141]	0	1943.83	High	High	High	Not Found	High	High	Not Found	Not Found	Not Found	Not Found	High	Not Found	Not Found	Not Found	Not Found	Not Found	High	High	2300000	5100000	7700000		780000	2700000					3000000						2500000
	FALSE	High	[K].GDVIAHNEEDYHNQMR.[E]			2.08901e-07	0	1	1	20	A0A0H3MWZ9	A0A0H3MWZ9 [126-141]	0	1927.84	High	High	High	High	High	High	Not Found	Not Found	Not Found	Not Found	High	High	High	Not Found	Not Found	High	High	High	7400000	26000000	34000000	8300000	5300000	13000000					6700000	1100000	1500000			4100000	9800000
	FALSE	High	[K].ALENSMDLAR.[V]	1xOxidation [M6]		0.00129115	0	1	1	6	A0A0H3MWZ9	A0A0H3MWZ9 [498-507]	0	1135.54	High	High	Not Found	Not Found	Not Found	Not Found	Not Found	High	High	Not Found	High	Not Found	Not Found	Not Found	Not Found	Not Found	High	Not Found	590000	1500000						630000	410000		880000						1900000
	FALSE	High	[K].ALENSMDLAR.[V]			5.97097e-05	0	1	1	6	A0A0H3MWZ9	A0A0H3MWZ9 [498-507]	0	1119.55	High	High	High	Not Found	High	High	Not Found	Not Found	Not Found	Not Found	Not Found	Not Found	Not Found	Not Found	Not Found	Not Found	High	Not Found	2800000		16000000		2400000	5100000											7300000
	FALSE	High	[K].YYEDYSKYTHNSVK.[N]			4.06165e-06	0	1	1	10	A0A0H3MWZ9	A0A0H3MWZ9 [207-220]	1	1796.81	High	High	High	High	High	High	Not Found	Not Found	Not Found	Not Found	Not Found	Not Found	Not Found	Not Found	Not Found	Not Found	Not Found	Not Found	1700000	6200000	1600000	1400000		3600000
	FALSE	High	[R].SNNSVEEEKVVDSNATIENREPEK.[K]			0.000103688	0	1	1	3	A0A0H3MWZ9	A0A0H3MWZ9 [1065-1088]	2	2717.29	High	High	Not Found	Not Found	Not Found	High	Not Found	Not Found	Not Found	Not Found	Not Found	Not Found	Not Found	Not Found	Not Found	Not Found	Not Found	Not Found	560000	1100000				570000
	FALSE	High	[R].VFLGQMNAK.[A]	1xOxidation [M6]		0.000640032	0	1	1	12	A0A0H3MWZ9	A0A0H3MWZ9 [508-516]	0	1023.53	High	High	High	High	High	Not Found	Not Found	High	High	Not Found	High	Not Found	Not Found	Not Found	Not Found	High	High	High	3900000	8100000	1500000	4200000	1900000			2200000	1800000		3500000					2100000	7900000
	FALSE	High	[R].VFLGQMNAK.[A]			0.000200486	0	1	1	10	A0A0H3MWZ9	A0A0H3MWZ9 [508-516]	0	1007.53	High	High	High	High	High	Not Found	Not Found	Not Found	Not Found	Not Found	High	Not Found	Not Found	Not Found	Not Found	High	High	High	15000000	58000000	96000000	23000000	9000000						14000000					16000000	45000000
	FALSE	High	[K].ESSEAQVNTVSSPQVSSASPTSSETISTDTVTASQEKAESR.[V]			4.22286e-12	0	1	1	12	A0A0H3MWZ9	A0A0H3MWZ9 [657-697]	1	4199.95	High	High	High	High	Not Found	High	Not Found	Not Found	Not Found	Not Found	High	Not Found	High	Not Found	Not Found	High	High	Not Found	12000000	38000000	86000000	9600000		18000000					8800000					3900000	23000000
	FALSE	High	[K].AGKEFSEGETYQSYLK.[N]			1.71206e-08	0	1	1	27	A0A0H3MWZ9	A0A0H3MWZ9 [517-532]	1	1836.87	High	High	High	High	High	High	High	High	High	Not Found	High	High	Not Found	Not Found	Not Found	High	High	High	13000000	46000000	140000000	21000000	7500000	27000000	6800000	11000000	4100000		12000000	1400000				13000000	45000000
	FALSE	High	[K].NAEGVPHATAR.[V]			2.42004e-05	0	1	1	20	A0A0H3MWZ9	A0A0H3MWZ9 [327-337]	0	1122.57	High	High	High	High	High	High	High	High	High	High	High	High	High	High	High	High	High	High	14000000		48000000	15000000	9600000	22000000	4400000	13000000	10000000	1700000	21000000	3400000	7700000	7100000	5800000	24000000	57000000
	FALSE	High	[K].ADATTPNGVEANTHEAVSVPTSDIR.[V]			0.000373975	0	1	1	5	A0A0H3MWZ9	A0A0H3MWZ9 [986-1010]	0	2552.22	High	High	High	High	Not Found	High	Not Found	Not Found	Not Found	Not Found	Not Found	Not Found	Not Found	Not Found	Not Found	Not Found	Not Found	Not Found	2500000	12000000	22000000	6100000		4300000
	FALSE	High	[K].YSEKHFSTIGEDSYDVVEAGQEPK.[A]			1.36581e-10	0	1	1	22	A0A0H3MWZ9	A0A0H3MWZ9 [364-387]	1	2715.24	High	High	High	High	High	High	High	High	High	Not Found	High	High	Not Found	Not Found	Not Found	High	High	High	13000000	69000000	85000000	23000000	8500000	28000000	5000000	4700000			13000000	1600000				7500000	33000000
	FALSE	High	[K].KLKDYSSDQR.[Q]			0.000282797	0	1	1	13	A0A0H3MWZ9	A0A0H3MWZ9 [63-72]	2	1239.63	High	High	High	Not Found	High	High	Not Found	Not Found	Not Found	Not Found	High	Not Found	High	Not Found	Not Found	High	High	High	1700000	4100000	6400000		1100000	2500000					2200000					2800000	5900000
	FALSE	High	[K].TADLLLFNKEK.[S]			1.89664e-05	0	1	1	27	A0A0H3MWZ9	A0A0H3MWZ9 [408-418]	1	1291.73	High	High	High	High	High	High	High	High	High	Not Found	High	High	Not Found	Not Found	Not Found	High	High	High	19000000	62000000	62000000	18000000	13000000	32000000	7200000	9500000	6000000		15000000	2900000				14000000	43000000
	FALSE	High	[K].LKDYSSDQR.[Q]			0.00033828	0	1	1	11	A0A0H3MWZ9	A0A0H3MWZ9 [64-72]	1	1111.54	High	High	High	High	High	High	Not Found	Not Found	Not Found	Not Found	High	Not Found	High	Not Found	Not Found	High	High	High	2700000	8300000	11000000	3400000	1900000	4100000					3700000		1800000			5100000	11000000
	FALSE	High	[K].DASAPSVNSAQQSEELEGTPSTQETISAAPSQQTPAAPK.[A]			1.9064e-08	0	1	1	15	A0A0H3MWZ9	A0A0H3MWZ9 [566-604]	0	3910.84	High	High	High	High	High	High	High	High	Not Found	Not Found	High	Not Found	Not Found	Not Found	Not Found	Not Found	High	High	1500000	72000000	110000000	21000000	11000000	37000000	7200000	320000			7800000						23000000
	FALSE	High	[K].VTQNIHDFPHILVMNKGDVIAHNEEDYHNQMR.[E]	1xOxidation [M]		1.01455e-08	0	1	1	6	A0A0H3MWZ9	A0A0H3MWZ9 [110-141]	1	3830.81	High	High	High	Not Found	Not Found	Not Found	Not Found	Not Found	Not Found	Not Found	High	Not Found	Not Found	Not Found	Not Found	Not Found	Not Found	Not Found	2100000	21000000	6700000
	FALSE	High	[K].VTQNIHDFPHILVMNKGDVIAHNEEDYHNQMR.[E]			5.79853e-13	0	1	1	14	A0A0H3MWZ9	A0A0H3MWZ9 [110-141]	1	3814.82	High	High	High	High	High	High	Not Found	Not Found	Not Found	Not Found	High	Not Found	Not Found	Not Found	Not Found	High	High	Not Found	8700000	86000000	76000000	5800000	1400000						17000000					7000000	19000000
	FALSE	High	[K].NINGMTIYSHGLTVDNKYYEDYSK.[Y]			4.15704e-07	0	1	1	5	A0A0H3MWZ9	A0A0H3MWZ9 [190-213]	1	2825.31	High	High	Not Found	Not Found	Not Found	High	High	Not Found	Not Found	Not Found	Not Found	Not Found	Not Found	Not Found	Not Found	Not Found	Not Found	Not Found	5300000	37000000				11000000	960000
	FALSE	High	[R].FIANDDLIHK.[L]			0.000516258	0	1	1	24	A0A0H3MWZ9	A0A0H3MWZ9 [229-238]	0	1185.63	High	High	High	High	High	High	High	High	High	Not Found	High	High	Not Found	High	Not Found	High	High	High	23000000	70000000	63000000	25000000	15000000	33000000	8200000	14000000	9000000		27000000	4500000		4500000		24000000	53000000
	FALSE	High	[R].FSGNGDLHNSMEPKR.[I]			4.78962e-06	0	1	1	21	A0A0H3MWZ9	A0A0H3MWZ9 [145-159]	1	1688.78	High	High	High	High	High	High	High	Not Found	Not Found	Not Found	High	Not Found	High	Not Found	Not Found	High	High	High	2300000	7800000	11000000	2200000	1700000	4700000	960000				2300000		560000			1700000	7300000
	FALSE	High	[K].LIESSEAMK.[Q]	1xOxidation [M8]		0.000617514	0	1	1	12	A0A0H3MWZ9	A0A0H3MWZ9 [239-247]	0	1023.5	High	High	High	High	High	High	Not Found	High	Not Found	Not Found	High	Not Found	Not Found	Not Found	Not Found	High	High	High	1200000	3600000	3300000	890000	460000			290000			1300000					1000000	2000000
	FALSE	High	[K].YSEKHFSTIGEDSYDVVEAGQEPKAER.[N]			1.27568e-12	0	1	1	9	A0A0H3MWZ9	A0A0H3MWZ9 [364-390]	2	3071.42	High	High	High	High	High	High	High	Not Found	Not Found	Not Found	Not Found	Not Found	Not Found	Not Found	Not Found	Not Found	Not Found	Not Found	2100000	23000000	68000000	4600000	1700000	13000000	980000
	FALSE	High	[K].AMCVGFSTTAAR.[A]	1xCarbamidomethyl [C3]		4.35592e-05	0	1	1	5	A0A0H3MWZ9	A0A0H3MWZ9 [300-311]	0	1271.59	High	High	High	High	Not Found	High	Not Found	Not Found	Not Found	Not Found	Not Found	Not Found	Not Found	Not Found	Not Found	Not Found	Not Found	Not Found	5900000	18000000	33000000	6200000		7700000
	FALSE	High	[K].AMCVGFSTTAAR.[A]	1xCarbamidomethyl [C3]; 1xOxidation [M2]		0.000174963	0	1	1	5	A0A0H3MWZ9	A0A0H3MWZ9 [300-311]	0	1287.58	High	High	High	Not Found	Not Found	Not Found	Not Found	Not Found	High	Not Found	High	Not Found	Not Found	Not Found	Not Found	Not Found	Not Found	Not Found	1000000	4100000	3200000								1800000
	FALSE	High	[K].LIESSEAMK.[Q]			0.000672943	0	1	1	8	A0A0H3MWZ9	A0A0H3MWZ9 [239-247]	0	1007.51	High	High	Not Found	High	High	High	High	Not Found	Not Found	Not Found	Not Found	Not Found	High	Not Found	Not Found	Not Found	High	Not Found	3900000	15000000		9100000	3100000	7300000	1600000						2200000				13000000
	FALSE	High	[R].NYMIIDSNYESWAMK.[Q]	2xOxidation [M3; M14]		1.52967e-05	0	1	1	1	A0A0H3MWZ9	A0A0H3MWZ9 [391-405]	0	1896.81	Not Found	Not Found	High	Not Found	Not Found	Not Found	Not Found	Not Found	Not Found	Not Found	Not Found	Not Found	Not Found	Not Found	Not Found	Not Found	Not Found	Not Found			3600000
	FALSE	High	[R].NYMIIDSNYESWAMK.[Q]	1xOxidation [M]		6.43687e-07	0	1	1	5	A0A0H3MWZ9	A0A0H3MWZ9 [391-405]	0	1880.82	High	High	High	High	Not Found	High	Not Found	Not Found	Not Found	Not Found	Not Found	Not Found	Not Found	Not Found	Not Found	Not Found	Not Found	Not Found	3500000	22000000	14000000	3700000		6100000
	FALSE	High	[R].NYMIIDSNYESWAMK.[Q]			6.77965e-08	0	1	1	9	A0A0H3MWZ9	A0A0H3MWZ9 [391-405]	0	1864.82	High	High	High	High	High	High	High	Not Found	Not Found	Not Found	Not Found	Not Found	Not Found	Not Found	Not Found	High	High	Not Found	3200000	33000000	51000000	4600000	1400000	13000000	1400000									3200000	12000000
	FALSE	High	[K].WHTIDGTGFITGNKHQR.[S]			0.0038825	0.000111581	1	1	4	A0A0H3MWZ9	A0A0H3MWZ9 [344-360]	1	1967.98	Not Found	Not Found	High	Not Found	Not Found	High	Not Found	Not Found	Not Found	Not Found	High	Not Found	Not Found	Not Found	Not Found	Not Found	Not Found	Not Found						1200000
	FALSE	High	[R].SNNSVEEEK.[V]			0.00235478	0.000111581	1	1	1	A0A0H3MWZ9	A0A0H3MWZ9 [1065-1073]	0	1035.46	Not Found	Not Found	High	Not Found	Not Found	Not Found	Not Found	Not Found	Not Found	Not Found	Not Found	Not Found	Not Found	Not Found	Not Found	Not Found	Not Found	Not Found			1600000
	FALSE	High	[K].NHLLDIYK.[A]			0.00385489	0.000111581	1	1	14	A0A0H3MWZ9	A0A0H3MWZ9 [440-447]	0	1015.56	High	High	High	High	High	High	High	High	Not Found	Not Found	High	High	High	Not Found	Not Found	High	High	High	12000000	30000000	41000000	14000000	4400000	13000000	2400000	7500000			11000000	1300000				6000000	15000000
	FALSE	High	[K].VKVPTSLER.[S]			0.00240583	0.000111581	1	1	12	A0A0H3MWZ9	A0A0H3MWZ9 [1056-1064]	1	1028.61	High	High	High	High	High	High	High	High	Not Found	Not Found	High	Not Found	Not Found	Not Found	Not Found	High	High	High	8700000	27000000	37000000	9300000	3400000	14000000	4400000	5900000			8800000					9000000	25000000
	FALSE	High	[K].VVDSNATIENREPEKK.[E]			0.00457486	0.000199984	1	1	6	A0A0H3MWZ9	A0A0H3MWZ9 [1074-1089]	2	1828.94	Not Found	High	High	High	High	High	Not Found	Not Found	Not Found	Not Found	Not Found	Not Found	Not Found	Not Found	Not Found	Not Found	High	Not Found		750000	800000	300000	83000	340000											700000
	FALSE	High	[K].TADLLLFNK.[E]			0.00797306	0.000199984	1	1	13	A0A0H3MWZ9	A0A0H3MWZ9 [408-416]	0	1034.59	High	High	High	High	High	High	High	High	High	Not Found	High	Not Found	Not Found	Not Found	Not Found	High	High	High	9000000	55000000	43000000	12000000	6900000	22000000	5200000	9500000	4100000		11000000					8800000	24000000
	FALSE	High	[R].FSGNGDLHNSMEPKR.[I]	1xOxidation [M11]		0.00498357	0.000199984	1	1	12	A0A0H3MWZ9	A0A0H3MWZ9 [145-159]	1	1704.78	High	High	High	High	Not Found	High	Not Found	Not Found	High	Not Found	Not Found	Not Found	Not Found	Not Found	Not Found	High	High	High	610000	1700000	2500000	580000		760000			210000							740000	2000000
	FALSE	High	[K].IELDSNKR.[Q]			0.00630454	0.000199984	1	1	5	A0A0H3MWZ9	A0A0H3MWZ9 [166-173]	1	974.527	Not Found	Not Found	Not Found	High	Not Found	High	Not Found	High	High	Not Found	High	Not Found	Not Found	Not Found	Not Found	Not Found	Not Found	Not Found				9200000		12000000		7000000	6500000		9400000
	FALSE	High	[R].NELQENQANSDEVSQNSK.[D]			0.0109741	0.000296845	1	1	1	A0A0H3MWZ9	A0A0H3MWZ9 [548-565]	0	2033.9	Not Found	Not Found	Not Found	High	Not Found	Not Found	Not Found	Not Found	Not Found	Not Found	Not Found	Not Found	Not Found	Not Found	Not Found	Not Found	Not Found	Not Found				160000
	FALSE	High	[K].RIHALFK.[I]			0.0121183	0.000393739	1	1	11	A0A0H3MWZ9	A0A0H3MWZ9 [159-165]	1	884.546	High	High	High	High	High	High	High	Not Found	High	Not Found	High	High	Not Found	Not Found	Not Found	Not Found	High	Not Found	5100000	15000000	17000000	5200000	3100000	7500000	1900000		2700000		5500000	1300000					19000000
	FALSE	High	[K].YYEDYSK.[Y]			0.01396	0.000480886	1	1	2	A0A0H3MWZ9	A0A0H3MWZ9 [207-213]	0	967.404	Not Found	High	High	Not Found	Not Found	Not Found	Not Found	Not Found	Not Found	Not Found	Not Found	Not Found	Not Found	Not Found	Not Found	Not Found	Not Found	Not Found		2200000	1900000
	FALSE	High	[K].NINVTKER.[F]			0.013286	0.000480886	1	1	4	A0A0H3MWZ9	A0A0H3MWZ9 [221-228]	1	973.543	High	Not Found	High	High	Not Found	High	Not Found	Not Found	Not Found	Not Found	Not Found	Not Found	Not Found	Not Found	Not Found	Not Found	Not Found	Not Found	890000		4000000	980000		1700000
	FALSE	High	[K].YTHNSVK.[N]			0.0125549	0.000480886	1	1	3	A0A0H3MWZ9	A0A0H3MWZ9 [214-220]	0	848.426	Not Found	High	High	Not Found	Not Found	Not Found	Not Found	Not Found	Not Found	Not Found	High	Not Found	Not Found	Not Found	Not Found	Not Found	Not Found	Not Found		7500000	7400000								2300000
	FALSE	High	[R].LGTLSTREELEEFGK.[N]			0.0197185	0.000933566	1	1	7	A0A0H3MWZ9	A0A0H3MWZ9 [85-99]	1	1708.88	High	High	High	High	Not Found	Not Found	Not Found	Not Found	Not Found	Not Found	High	Not Found	Not Found	Not Found	Not Found	Not Found	High	Not Found	3900000	28000000	19000000	6000000							4300000						5500000
	FALSE	High	[K].VPTSLER.[S]			0.0339992	0.00184163	1	1	5	A0A0H3MWZ9	A0A0H3MWZ9 [1058-1064]	0	801.446	High	High	High	Not Found	Not Found	High	Not Found	Not Found	Not Found	Not Found	Not Found	Not Found	Not Found	Not Found	Not Found	Not Found	High	Not Found	1000000	2900000	4500000			2100000											5200000
	FALSE	High	[K].LIESSEAMKQSSERDK.[V]	1xOxidation [M8]		0.0366909	0.00184163	1	1	3	A0A0H3MWZ9	A0A0H3MWZ9 [239-254]	2	1853.89	High	High	Not Found	Not Found	Not Found	Not Found	Not Found	Not Found	Not Found	Not Found	Not Found	Not Found	Not Found	Not Found	Not Found	Not Found	Not Found	Not Found	96000	410000
	FALSE	High	[K].NINGMTIYSHGLTVDNKYYEDYSKYTHNSVK.[N]			0.0393158	0.00192102	1	1	1	A0A0H3MWZ9	A0A0H3MWZ9 [190-220]	2	3654.72	Not Found	Not Found	Not Found	High	Not Found	Not Found	Not Found	Not Found	Not Found	Not Found	Not Found	Not Found	Not Found	Not Found	Not Found	Not Found	Not Found	Not Found
	FALSE	High	[R].VYYDKK.[W]			0.0770985	0.0040229	1	1	15	A0A0H3MWZ9	A0A0H3MWZ9 [338-343]	1	815.43	High	High	High	High	High	High	High	High	High	Not Found	High	High	High	Not Found	Not Found	High	High	High	2900000	9900000	14000000	3900000	1600000	4600000	1000000	2800000	1800000		4300000	690000	1200000			2700000	6300000
	FALSE	High	[K].NINGMTIYSHGLTVDNKYYEDYSK.[Y]	1xOxidation [M5]		0.0991761	0.00512983	1	1	2	A0A0H3MWZ9	A0A0H3MWZ9 [190-213]	1	2841.3	High	Not Found	High	Not Found	Not Found	Not Found	Not Found	Not Found	Not Found	Not Found	Not Found	Not Found	Not Found	Not Found	Not Found	Not Found	Not Found	Not Found	1500000		7100000
	FALSE	High	[K].ITEEEFK.[A]			0.118244	0.00562168	1	1	8	A0A0H3MWZ9	A0A0H3MWZ9 [491-497]	0	895.441	High	High	High	High	High	High	Not Found	Not Found	Not Found	Not Found	High	Not Found	Not Found	Not Found	Not Found	Not Found	Not Found	High	1400000	5100000	8600000	2900000	950000	2100000					2100000
	FALSE	High	[K].SLVGLDYIAYVEPTYITENKKNHLLDIYK.[A]			0.12692	0.00605934	1	1	2	A0A0H3MWZ9	A0A0H3MWZ9 [419-447]	2	3412.8	Not Found	Not Found	High	High	Not Found	Not Found	Not Found	Not Found	Not Found	Not Found	Not Found	Not Found	Not Found	Not Found	Not Found	Not Found	Not Found	Not Found				850000
	FALSE	High	[K].QKTADLLLFNK.[E]			0.139665	0.00694104	1	1	2	A0A0H3MWZ9	A0A0H3MWZ9 [406-416]	1	1290.74	High	Not Found	High	Not Found	Not Found	Not Found	Not Found	Not Found	Not Found	Not Found	Not Found	Not Found	Not Found	Not Found	Not Found	Not Found	Not Found	Not Found	810000		2500000
	FALSE	High	[K].LKDYSSDQRQFHVLK.[L]			0.181486	0.00963368	1	1	1	A0A0H3MWZ9	A0A0H3MWZ9 [64-78]	2	1863.97	Not Found	Not Found	High	Not Found	Not Found	Not Found	Not Found	Not Found	Not Found	Not Found	Not Found	Not Found	Not Found	Not Found	Not Found	Not Found	Not Found	Not Found			2100000
FALSE	High	Master Protein	A0A0H3MXF6	Surface-anchored DNA nuclease OS=Streptococcus suis (strain BM407) OX=568814 GN=ssnA PE=4 SV=1	0	808.202	74.0135	75	1266	75	1	1039	111.456	5.27	High	High	High	High	High	High	High	Not Found	High	High	High	High	High	High	High	High	High	High		57000000	400000000	340000000	150000000	66000000	130000000	3500000		1300000	46000000	180000000	42000000	180000000	200000000	150000000	130000000
	Checked	Confidence	Annotated Sequence	Modifications	Modifications in Master Proteins	Qvality PEP	Qvality q-value	# Protein Groups	# Proteins	# PSMs	Master Protein Accessions	Positions in Master Proteins	# Missed Cleavages	Theo. MH+ [Da]	Found in Sample: [S1] F1: Sample	Found in Sample: [S2] F2: Sample	Found in Sample: [S3] F3: Sample	Found in Sample: [S4] F4: Sample	Found in Sample: [S5] F5: Sample	Found in Sample: [S6] F6: Sample	Found in Sample: [S7] F7: Sample	Found in Sample: [S8] F8: Sample	Found in Sample: [S9] F9: Sample	Found in Sample: [S10] F10: Sample	Found in Sample: [S11] F11: Sample	Found in Sample: [S12] F12: Sample	Found in Sample: [S13] F13: Sample	Found in Sample: [S14] F14: Sample	Found in Sample: [S15] F15: Sample	Found in Sample: [S16] F16: Sample	Found in Sample: [S17] F17: Sample	Found in Sample: [S18] F18: Sample	Area: F1: Sample	Area: F2: Sample	Area: F3: Sample	Area: F4: Sample	Area: F5: Sample	Area: F6: Sample	Area: F7: Sample	Area: F8: Sample	Area: F9: Sample	Area: F10: Sample	Area: F11: Sample	Area: F12: Sample	Area: F13: Sample	Area: F14: Sample	Area: F15: Sample	Area: F16: Sample	Area: F17: Sample
	FALSE	High	[K].SFVSDLHSPDVIGLIEVQDNNGATNDGTTDASK.[S]			4.0603e-10	0	1	1	21	A0A0H3MXF6	A0A0H3MXF6 [657-689]	0	3416.61	High	High	High	High	High	High	Not Found	Not Found	Not Found	High	High	High	High	High	Not Found	High	High	High	26000000	140000000	180000000	45000000	19000000	75000000					100000000	15000000	130000000	110000000		69000000	89000000
	FALSE	High	[K].VYVDDSTLPTLHEGATKPETTTIIPNDDKLTIASYNIENFSANSK.[S]			5.41029e-06	0	1	1	11	A0A0H3MXF6	A0A0H3MXF6 [600-644]	1	4923.44	High	High	High	Not Found	High	High	Not Found	Not Found	Not Found	Not Found	High	Not Found	High	Not Found	Not Found	Not Found	High	Not Found	3800000	130000000	120000000		12000000	55000000					78000000						56000000
	FALSE	High	[R].LIAAIQAAGGPTYTYVDIAPENNK.[D]			5.30426e-07	0	1	1	11	A0A0H3MXF6	A0A0H3MXF6 [694-717]	0	2490.29	High	High	High	High	Not Found	High	Not Found	Not Found	Not Found	Not Found	High	High	High	Not Found	Not Found	High	Not Found	Not Found	3000000	21000000	15000000	8800000		13000000					6200000	320000	2700000			2900000
	FALSE	High	[K].TNLALGASMDTAAADTIPIQLKEPLR.[S]	1xOxidation [M9]		1.59689e-05	0	1	1	10	A0A0H3MXF6	A0A0H3MXF6 [76-101]	1	2726.44	High	Not Found	Not Found	High	High	High	Not Found	Not Found	Not Found	High	High	High	Not Found	Not Found	Not Found	Not Found	High	High	7600000			7400000	4200000	11000000				3700000	13000000	2500000					13000000
	FALSE	High	[K].TNLALGASMDTAAADTIPIQLKEPLR.[S]			7.42906e-07	0	1	1	16	A0A0H3MXF6	A0A0H3MXF6 [76-101]	1	2710.44	High	High	High	High	High	High	High	Not Found	Not Found	High	High	High	High	High	Not Found	High	High	High	15000000	110000000	110000000	27000000		47000000	1900000			7400000	45000000	6900000	72000000	69000000		40000000	41000000
	FALSE	High	[K].NLTVGDIQSDSYQNSTFTVTDSEGQTVDVR.[L]			9.17684e-09	0	1	1	16	A0A0H3MXF6	A0A0H3MXF6 [277-306]	0	3276.51	High	High	High	High	High	High	Not Found	Not Found	Not Found	High	High	High	High	Not Found	Not Found	High	High	High		65000000	46000000	27000000	4800000	20000000					13000000	4700000	19000000			15000000	1800000
	FALSE	High	[R].AGIKPATAIEIVDSSSTNVQPPTSENTATKPSDLVSTPIATVR.[S]			1.01629e-09	0	1	1	39	A0A0H3MXF6	A0A0H3MXF6 [130-172]	0	4364.28	High	High	High	High	High	High	High	Not Found	Not Found	High	High	High	High	High	High	High	High	High	62000000	550000000	480000000	170000000	70000000	200000000	4200000			59000000	87000000	5000000	180000000	260000000	200000000	140000000	220000000
	FALSE	High	[R].ATEVTVDGTAPVPSPIVLGLDR.[T]			2.3341e-09	0	1	1	41	A0A0H3MXF6	A0A0H3MXF6 [467-488]	0	2207.19	High	High	High	High	High	High	High	Not Found	Not Found	High	High	High	High	High	High	High	High	High	30000000	170000000	190000000	58000000	31000000	88000000	1600000			16000000	89000000	18000000	140000000	140000000	130000000	68000000	87000000
	FALSE	High	[K].TNLALGASMDTAAADTIPIQLK.[E]			5.06195e-09	0	1	1	7	A0A0H3MXF6	A0A0H3MXF6 [76-97]	0	2215.16	Not Found	High	High	High	High	High	Not Found	Not Found	Not Found	Not Found	High	Not Found	Not Found	Not Found	Not Found	Not Found	Not Found	Not Found		6700000	5400000	1500000	610000	1900000
	FALSE	High	[K].AGLAQNPNANIVMLGDFNDYEFTK.[T]	1xOxidation [M13]		1.40841e-07	0	1	1	12	A0A0H3MXF6	A0A0H3MXF6 [834-857]	0	2658.25	High	High	High	High	High	High	Not Found	Not Found	Not Found	Not Found	High	Not Found	Not Found	Not Found	Not Found	High	High	High	3500000	13000000	2300000	6300000	2900000	7100000					5100000					990000	11000000
	FALSE	High	[K].AGLAQNPNANIVMLGDFNDYEFTK.[T]			3.2513e-10	0	1	1	22	A0A0H3MXF6	A0A0H3MXF6 [834-857]	0	2642.26	High	High	High	High	High	High	Not Found	Not Found	Not Found	Not Found	Not Found	Not Found	High	High	High	High	High	High	4800000	48000000	88000000	17000000	5200000	19000000							37000000	8900000	5800000	19000000	30000000
	FALSE	High	[K].NVVVTYVTSANNFYVQDVTPDGDTKTSDGINIFTDKLK.[T]			6.80511e-06	0	1	1	6	A0A0H3MXF6	A0A0H3MXF6 [392-429]	2	4179.08	Not Found	High	High	High	Not Found	High	Not Found	Not Found	Not Found	Not Found	Not Found	Not Found	Not Found	Not Found	Not Found	Not Found	High	Not Found		40000000	13000000	11000000		11000000											23000000
	FALSE	High	[K].NKEIYVTPATSQLPLNNVGGVNLRPEGNNTNIIPLLLK.[N]			2.79307e-05	0	1	1	7	A0A0H3MXF6	A0A0H3MXF6 [534-571]	1	4114.27	High	High	High	High	Not Found	High	Not Found	Not Found	Not Found	Not Found	Not Found	Not Found	Not Found	Not Found	Not Found	Not Found	Not Found	Not Found	8700000	45000000	58000000	14000000		9500000
	FALSE	High	[K].NVVVTYVTSANNFYVQDVTPDGDTK.[T]			3.62654e-11	0	1	1	31	A0A0H3MXF6	A0A0H3MXF6 [392-416]	0	2746.32	High	High	High	High	High	High	High	Not Found	Not Found	High	High	High	High	High	Not Found	High	High	High	26000000	160000000	150000000	72000000	28000000	88000000	3100000			17000000	69000000	18000000	82000000	84000000		61000000	94000000
	FALSE	High	[K].INLTAILSTYNGK.[I]			1.88955e-07	0	1	1	17	A0A0H3MXF6	A0A0H3MXF6 [328-340]	0	1407.78	High	High	High	High	High	High	High	Not Found	Not Found	High	High	High	High	High	Not Found	High	High	High	8200000	71000000	56000000	18000000	7800000	31000000	770000			5200000	28000000	5800000	33000000	48000000		25000000	42000000
	FALSE	High	[K].TSDGINIFTDKLK.[T]			1.39357e-05	0	1	1	31	A0A0H3MXF6	A0A0H3MXF6 [417-429]	1	1451.77	High	High	High	High	High	High	High	Not Found	Not Found	High	High	High	High	High	Not Found	High	High	High	24000000	100000000	64000000	59000000	18000000	53000000	610000			9100000	77000000	20000000	64000000	57000000		48000000	91000000
	FALSE	High	[R].IDPTNPAWAAVR.[K]			2.67549e-05	0	1	1	15	A0A0H3MXF6	A0A0H3MXF6 [765-776]	0	1310.69	High	High	High	High	High	High	Not Found	Not Found	Not Found	High	High	High	High	High	High	High	High	High	28000000	140000000	90000000	58000000	41000000	85000000				18000000	55000000	23000000	150000000	100000000	75000000	87000000	120000000
	FALSE	High	[R].KTLAAEFVFK.[G]			0.00105663	0	1	1	8	A0A0H3MXF6	A0A0H3MXF6 [777-786]	1	1153.66	Not Found	High	Not Found	High	Not Found	High	Not Found	Not Found	Not Found	Not Found	High	High	High	High	Not Found	Not Found	High	Not Found		15000000		3700000		4400000					9400000	2200000	9300000	8800000			7300000
	FALSE	High	[K].TIEILEAGGMANLVSR.[H]	1xOxidation [M10]		1.87286e-06	0	1	1	12	A0A0H3MXF6	A0A0H3MXF6 [858-873]	0	1689.88	High	High	High	High	High	High	Not Found	Not Found	Not Found	Not Found	High	High	High	Not Found	Not Found	High	High	High	2000000	9900000	3400000	1600000	1100000	1900000					5400000	470000	4600000			3100000	2900000
	FALSE	High	[K].TIEILEAGGMANLVSR.[H]			5.14382e-10	0	1	1	12	A0A0H3MXF6	A0A0H3MXF6 [858-873]	0	1673.89	High	High	High	High	High	High	Not Found	Not Found	Not Found	Not Found	High	High	High	Not Found	Not Found	High	High	Not Found	4000000	27000000	33000000	10000000	4300000	16000000					6800000	920000	19000000			9100000	14000000
	FALSE	High	[K].IQLKPFDLSHFEVIEK.[A]			4.17127e-09	0	1	1	48	A0A0H3MXF6	A0A0H3MXF6 [341-356]	0	1943.06	High	High	High	High	High	High	High	Not Found	Not Found	High	High	High	High	High	High	High	High	High	37000000	160000000	170000000	59000000	42000000	100000000	2800000			21000000	170000000	31000000	180000000	120000000	130000000	84000000	130000000
	FALSE	High	[R].ASDHDPLLVQLDVTK.[A]			6.57678e-07	0	1	1	30	A0A0H3MXF6	A0A0H3MXF6 [922-936]	0	1650.87	High	High	High	High	High	High	Not Found	Not Found	Not Found	High	High	High	High	High	High	High	High	High	8900000	59000000	48000000	34000000	8500000	26000000				3300000	23000000	5800000	40000000	23000000	30000000	20000000	31000000
	FALSE	High	[R].INKGDKINLTAILSTYNGK.[I]			3.31064e-08	0	1	1	25	A0A0H3MXF6	A0A0H3MXF6 [322-340]	2	2063.15	High	High	High	High	High	High	Not Found	Not Found	Not Found	High	High	High	High	High	Not Found	High	High	High	4400000	34000000	31000000	14000000	4200000	12000000				2800000	36000000	4400000	3900000	18000000		14000000	22000000
	FALSE	High	[R].HILAQTIADFTK.[A]			1.59963e-06	0	1	1	19	A0A0H3MXF6	A0A0H3MXF6 [822-833]	0	1357.75	High	High	High	High	High	High	High	Not Found	Not Found	High	High	High	High	High	Not Found	High	High	High	25000000	130000000	100000000	46000000	23000000	61000000	1100000			7300000	75000000	14000000	86000000	53000000		50000000	80000000
	FALSE	High	[K].VGDLVTIAGRVEEYQGR.[G]			1.6255e-07	0	1	1	27	A0A0H3MXF6	A0A0H3MXF6 [434-450]	1	1861.98	High	High	High	High	High	High	Not Found	Not Found	Not Found	High	High	High	High	High	High	High	High	High	9800000	150000000	110000000	55000000	7800000	51000000				11000000	55000000	11000000	54000000	70000000	72000000	49000000	75000000
	FALSE	High	[K].RVSLSDKPIGTATQAVAWENGELNLSLGR.[I]			0.000102947	0	1	1	1	A0A0H3MXF6	A0A0H3MXF6 [736-764]	1	3082.63	Not Found	Not Found	Not Found	Not Found	Not Found	High	Not Found	Not Found	Not Found	Not Found	Not Found	Not Found	Not Found	Not Found	Not Found	Not Found	Not Found	Not Found						2200000
	FALSE	High	[R].TGIKTADLLNR.[I]			4.08379e-05	0	1	1	11	A0A0H3MXF6	A0A0H3MXF6 [311-321]	1	1201.69	Not Found	Not Found	High	Not Found	High	Not Found	Not Found	Not Found	Not Found	High	High	High	High	Not Found	Not Found	High	High	High			7800000		2000000					1900000	11000000		6100000			6000000	7000000
	FALSE	High	[K].EIYVTPATSQLPLNNVGGVNLRPEGNNTNIIPLLLK.[N]			3.28138e-07	0	1	1	13	A0A0H3MXF6	A0A0H3MXF6 [536-571]	0	3872.13	High	High	High	High	Not Found	High	Not Found	Not Found	Not Found	Not Found	Not Found	High	High	Not Found	High	Not Found	Not Found	Not Found		120000000	85000000	31000000		16000000							22000000
	FALSE	High	[K].AISENFNTPITETNIAQLATQAQATLVSLK.[N]			4.21707e-07	0	1	1	18	A0A0H3MXF6	A0A0H3MXF6 [247-276]	0	3187.68	High	High	High	High	High	High	Not Found	Not Found	Not Found	High	High	High	High	High	High	High	High	High		250000000	230000000	60000000	11000000	43000000				43000000	210000000	20000000	150000000	130000000	74000000	110000000	90000000
	FALSE	High	[K].SEVTIQGYLIAPLNSSGTAFDATNK.[T]			9.03078e-08	0	1	1	24	A0A0H3MXF6	A0A0H3MXF6 [51-75]	0	2597.31	High	High	High	High	High	High	Not Found	Not Found	Not Found	High	High	Not Found	High	High	Not Found	High	High	High	8000000	54000000	8600000	16000000	4400000	15000000				4900000	17000000		130000000	44000000		3500000	24000000
	FALSE	High	[K].RAGIKPATAIEIVDSSSTNVQPPTSENTATKPSDLVSTPIATVR.[S]			2.13442e-07	0	1	1	5	A0A0H3MXF6	A0A0H3MXF6 [129-172]	1	4520.38	Not Found	High	High	Not Found	Not Found	Not Found	Not Found	Not Found	Not Found	Not Found	High	Not Found	High	Not Found	Not Found	Not Found	Not Found	Not Found		51000000	42000000								48000000
	FALSE	High	[K].TSDGINIFTDK.[L]			3.27013e-05	0	1	1	13	A0A0H3MXF6	A0A0H3MXF6 [417-427]	0	1210.6	Not Found	High	High	High	High	High	Not Found	Not Found	Not Found	High	High	High	High	High	Not Found	High	High	High		28000000	18000000	15000000	7900000	15000000				4500000	18000000	6200000	22000000	15000000		15000000	22000000
	FALSE	High	[K].SFVSDLHSPDVIGLIEVQDNNGATNDGTTDASKSAER.[L]			5.22876e-07	0	1	1	2	A0A0H3MXF6	A0A0H3MXF6 [657-693]	1	3859.82	Not Found	Not Found	High	Not Found	Not Found	High	Not Found	Not Found	Not Found	Not Found	Not Found	Not Found	Not Found	Not Found	Not Found	Not Found	Not Found	Not Found			45000000			20000000
	FALSE	High	[R].VSLSDKPIGTATQAVAWENGELNLSLGR.[I]			7.11633e-07	0	1	1	5	A0A0H3MXF6	A0A0H3MXF6 [737-764]	0	2926.53	Not Found	High	High	Not Found	Not Found	Not Found	Not Found	Not Found	Not Found	Not Found	High	Not Found	Not Found	Not Found	High	Not Found	Not Found	High		55000000	60000000								12000000				31000000
	FALSE	High	[K].NVVVTYVTSANNFYVQDVTPDGDTKTSDGINIFTDK.[L]			0.00130042	0	1	1	2	A0A0H3MXF6	A0A0H3MXF6 [392-427]	1	3937.9	Not Found	High	High	Not Found	Not Found	Not Found	Not Found	Not Found	Not Found	Not Found	Not Found	Not Found	Not Found	Not Found	Not Found	Not Found	Not Found	Not Found		3100000
	FALSE	High	[R].DKTDLTITQIR.[A]			0.000301636	0	1	1	7	A0A0H3MXF6	A0A0H3MXF6 [456-466]	1	1303.72	Not Found	High	Not Found	High	Not Found	High	Not Found	Not Found	Not Found	Not Found	High	High	Not Found	Not Found	Not Found	Not Found	High	Not Found		14000000		28000000		8800000					52000000	21000000					68000000
	FALSE	High	[R].YAFDMVHVNSAFMEEHGR.[A]			1.71792e-10	0	1	1	33	A0A0H3MXF6	A0A0H3MXF6 [904-921]	0	2139.94	High	High	High	High	High	High	Not Found	Not Found	Not Found	Not Found	High	Not Found	High	High	High	High	High	High	13000000	67000000	68000000	21000000	9100000	31000000					15000000		49000000	36000000	46000000	24000000	38000000
	FALSE	High	[R].YAFDMVHVNSAFMEEHGR.[A]	1xOxidation [M]		7.31079e-06	0	1	1	12	A0A0H3MXF6	A0A0H3MXF6 [904-921]	0	2155.93	High	High	High	High	High	High	Not Found	Not Found	Not Found	Not Found	High	Not Found	High	Not Found	Not Found	Not Found	Not Found	High	3700000	16000000	16000000	5800000	2500000	7700000					7900000		6400000
	FALSE	High	[K].STSDAKVQR.[I]			0.00161185	0	1	1	12	A0A0H3MXF6	A0A0H3MXF6 [645-653]	1	991.517	High	High	High	High	High	High	Not Found	Not Found	Not Found	Not Found	High	High	High	Not Found	High	High	High	Not Found	870000	1200000	3000000	810000	600000	1700000					2500000	460000	1300000		2200000	1400000	2300000
	FALSE	High	[R].SGAQGTEYTVSGK.[I]			1.9412e-06	0	1	1	16	A0A0H3MXF6	A0A0H3MXF6 [173-185]	0	1284.61	High	High	High	High	High	High	High	Not Found	High	High	High	High	High	High	High	Not Found	High	Not Found	28000000	110000000	110000000	55000000	49000000	62000000	2000000		1600000	34000000	120000000	42000000	120000000	120000000	63000000		130000000
	FALSE	High	[R].GYAERDKTDLTITQIR.[A]			3.89068e-06	0	1	1	43	A0A0H3MXF6	A0A0H3MXF6 [451-466]	2	1879.99	High	High	High	High	High	High	High	Not Found	Not Found	High	High	High	High	High	High	High	High	High	17000000	68000000	110000000	61000000	27000000	50000000	1300000			17000000	74000000	15000000	56000000	54000000	49000000	43000000	64000000
	FALSE	High	[R].VGFLYNSKR.[V]			0.00112695	0	1	1	9	A0A0H3MXF6	A0A0H3MXF6 [728-736]	1	1083.59	Not Found	High	High	Not Found	Not Found	High	Not Found	Not Found	Not Found	High	High	Not Found	High	Not Found	Not Found	High	High	High		6000000	9100000			7600000				2900000	13000000		14000000			16000000	21000000
	FALSE	High	[R].IQGASHQSPLVNQSVMLK.[N]	1xOxidation [M16]		2.67921e-10	0	1	1	33	A0A0H3MXF6	A0A0H3MXF6 [374-391]	0	1953.02	High	High	High	High	High	High	Not Found	Not Found	High	High	High	High	High	High	High	High	High	High	10000000	22000000	55000000	41000000	16000000	17000000			830000	3300000	56000000	9100000	23000000	21000000	5200000	19000000	35000000
	FALSE	High	[R].IQGASHQSPLVNQSVMLK.[N]			9.09269e-12	0	1	1	31	A0A0H3MXF6	A0A0H3MXF6 [374-391]	0	1937.03	High	High	High	High	High	High	High	Not Found	Not Found	High	High	High	High	High	High	High	High	High	61000000	140000000	240000000	110000000	56000000	81000000	1300000			15000000	75000000	19000000	130000000	88000000	65000000	84000000	140000000
	FALSE	High	[K].TEAVTVGR.[I]			0.00105663	0	1	1	11	A0A0H3MXF6	A0A0H3MXF6 [366-373]	0	832.452	High	High	High	High	High	High	Not Found	Not Found	Not Found	High	High	High	High	High	Not Found	Not Found	Not Found	Not Found	3600000	12000000	15000000	8800000	5500000	8100000				4200000	12000000	5500000	21000000	19000000
	FALSE	High	[K].IQPVSFKSEEKR.[H]			0.00100497	0	1	1	16	A0A0H3MXF6	A0A0H3MXF6 [810-821]	2	1447.79	High	High	High	High	High	High	Not Found	Not Found	Not Found	Not Found	High	High	High	Not Found	Not Found	High	High	High	1400000	2800000	7700000	2400000	1300000	3600000					3500000	300000	2700000			4500000	8500000
	FALSE	High	[K].VVVLANHLNSKR.[G]			0.00153311	0	1	1	5	A0A0H3MXF6	A0A0H3MXF6 [790-801]	1	1349.8	Not Found	Not Found	High	Not Found	High	Not Found	Not Found	Not Found	Not Found	Not Found	High	Not Found	Not Found	Not Found	Not Found	Not Found	High	High			490000		150000						920000						1100000
	FALSE	High	[K].GELQLTTVSNHK.[A]			0.000221645	0	1	1	12	A0A0H3MXF6	A0A0H3MXF6 [235-246]	0	1326.7	High	Not Found	High	High	High	Not Found	Not Found	Not Found	Not Found	High	High	High	Not Found	Not Found	Not Found	Not Found	High	High	1400000		2600000	2600000	1100000					560000	3900000	910000
	FALSE	High	[K].ATTEAGLGKTEAVTVGR.[I]			1.66937e-10	0	1	1	31	A0A0H3MXF6	A0A0H3MXF6 [357-373]	1	1660.89	High	High	High	High	High	High	High	Not Found	High	High	High	High	High	High	High	High	High	High	19000000	61000000	120000000	54000000	24000000	42000000	1500000		560000	14000000	70000000	22000000	74000000	89000000	58000000	67000000	100000000
	FALSE	High	[K].VVVLANHLNSK.[R]			0.000241549	0	1	1	30	A0A0H3MXF6	A0A0H3MXF6 [790-800]	0	1193.7	High	High	High	High	High	High	Not Found	Not Found	Not Found	High	High	High	High	High	High	High	High	High	14000000	46000000	47000000	33000000	19000000	31000000				12000000	51000000	18000000	63000000	49000000	37000000	43000000	72000000
	FALSE	High	[R].VGFLYNSK.[R]			0.00175635	0	1	1	15	A0A0H3MXF6	A0A0H3MXF6 [728-735]	0	927.493	High	High	High	High	High	High	Not Found	Not Found	Not Found	High	High	High	High	High	High	High	High	High	12000000	40000000	54000000	26000000	19000000	32000000				13000000	39000000	13000000	72000000	43000000	32000000	41000000	64000000
	FALSE	High	[R].IDPTNPAWAAVRK.[T]			1.79094e-05	0	1	1	12	A0A0H3MXF6	A0A0H3MXF6 [765-777]	1	1438.78	Not Found	High	High	High	High	High	Not Found	Not Found	Not Found	High	High	High	High	High	Not Found	High	Not Found	High		20000000	17000000	9200000	9600000	19000000				4200000	17000000	6100000	35000000	26000000		25000000
	FALSE	High	[R].QTTVTPTANNSQK.[K]			0.000531266	0	1	1	14	A0A0H3MXF6	A0A0H3MXF6 [994-1006]	0	1389.7	High	High	High	High	High	High	Not Found	Not Found	Not Found	Not Found	High	High	High	High	High	High	High	High	3000000	9900000	13000000	5200000	3600000	5600000					5400000	1300000	5800000	2400000	4500000	3300000	6400000
	FALSE	High	[K].RGDNGLYGK.[I]			0.000477134	0	1	1	15	A0A0H3MXF6	A0A0H3MXF6 [801-809]	1	979.496	High	High	High	High	High	High	Not Found	Not Found	Not Found	High	High	High	High	High	High	High	High	High	4400000	13000000	19000000	11000000	7000000	12000000				4100000	16000000	8000000	22000000	19000000	19000000	18000000	29000000
	FALSE	High	[R].LIAAIQAAGGPTYTYVDIAPENNKDGGQEGGNIR.[V]			4.84059e-08	0	1	1	22	A0A0H3MXF6	A0A0H3MXF6 [694-727]	1	3473.73	High	High	High	High	High	High	Not Found	Not Found	Not Found	High	High	High	High	Not Found	High	High	High	High	12000000	86000000	81000000	27000000	14000000	49000000				7800000	9000000	8700000	76000000		72000000	35000000	43000000
	FALSE	High	[R].ITGTSDTYMKR.[A]	1xOxidation [M9]		0.00158895	0	1	1	27	A0A0H3MXF6	A0A0H3MXF6 [119-129]	1	1288.62	High	High	High	High	High	High	Not Found	Not Found	High	High	High	High	High	High	Not Found	High	High	High	3000000	5600000	8300000	4000000	3500000	4000000			460000	2500000	11000000	2500000	8300000	9100000		9500000	13000000
	FALSE	High	[R].ITGTSDTYMKR.[A]			0.000460344	0	1	1	29	A0A0H3MXF6	A0A0H3MXF6 [119-129]	1	1272.63	High	High	High	High	High	High	Not Found	Not Found	Not Found	High	High	High	High	High	High	High	High	High	10000000	28000000	42000000	17000000	14000000	24000000				6200000	25000000	9400000	41000000	44000000	31000000	31000000	43000000
	FALSE	High	[R].SQFNLVNHPELVGK.[L]			2.17709e-06	0	1	1	33	A0A0H3MXF6	A0A0H3MXF6 [102-115]	0	1581.84	High	High	High	High	High	High	High	Not Found	High	High	High	High	High	High	High	High	High	High	48000000	390000000	300000000	160000000	73000000	98000000	3200000		1600000	36000000	160000000	54000000	170000000	200000000	130000000	150000000	200000000
	FALSE	High	[K].TLAAEFVFKGEK.[V]			1.54067e-05	0	1	1	21	A0A0H3MXF6	A0A0H3MXF6 [778-789]	1	1339.73	High	High	High	High	High	High	Not Found	Not Found	Not Found	High	High	High	High	High	High	High	High	High	5600000	28000000	25000000	12000000	7100000	13000000				3300000	22000000	4200000	23000000	23000000	23000000	14000000	17000000
	FALSE	High	[K].DGGQEGGNIR.[V]			0.000246798	0	1	1	13	A0A0H3MXF6	A0A0H3MXF6 [718-727]	0	1002.46	High	High	High	High	High	High	Not Found	Not Found	Not Found	High	High	High	Not Found	High	Not Found	High	High	High	1500000	4700000	4800000	3800000	2300000	3300000				2100000	6000000	2200000		4300000		4200000	6000000
	FALSE	High	[R].IAGPVTYSYTNYK.[V]			3.34698e-06	0	1	1	16	A0A0H3MXF6	A0A0H3MXF6 [587-599]	0	1476.74	High	High	High	High	High	High	High	Not Found	Not Found	High	High	High	High	High	High	High	High	High	33000000	140000000	170000000	65000000	45000000	91000000	1500000			8400000	84000000	15000000	110000000	66000000	69000000	69000000	120000000
	FALSE	High	[R].KTLAAEFVFKGEK.[V]			4.18695e-07	0	1	1	21	A0A0H3MXF6	A0A0H3MXF6 [777-789]	2	1467.82	High	High	High	High	High	High	Not Found	Not Found	Not Found	High	High	High	High	Not Found	High	High	High	High	3100000	11000000	32000000	10000000	3400000	7100000				3600000	16000000	3800000	12000000		16000000	7500000	11000000
	FALSE	High	[K].VGDLVTIAGR.[V]			1.04619e-05	0	1	1	13	A0A0H3MXF6	A0A0H3MXF6 [434-443]	0	1000.58	Not Found	Not Found	Not Found	High	High	High	Not Found	Not Found	Not Found	High	High	High	High	High	High	High	High	High				79000000	8600000	5100000				20000000	76000000	27000000	100000000	92000000	53000000	67000000	100000000
	FALSE	High	[R].ITGTSDTYMK.[R]			0.000743924	0	1	1	15	A0A0H3MXF6	A0A0H3MXF6 [119-128]	0	1116.52	High	High	High	High	High	High	Not Found	Not Found	Not Found	High	High	High	High	High	High	High	High	High	3200000	12000000	14000000	9500000	4900000	8500000				2200000	9100000	4700000	27000000	27000000	15000000	18000000
	FALSE	High	[K].SGDYFIGR.[I]			0.000473728	0	1	1	15	A0A0H3MXF6	A0A0H3MXF6 [579-586]	0	914.437	High	High	High	High	High	High	High	Not Found	Not Found	High	High	High	High	High	Not Found	High	High	High	13000000	35000000	63000000	28000000	19000000	32000000	770000			6700000	35000000	10000000	55000000	37000000		41000000	70000000
	FALSE	High	[R].QTTVTPTANNSQKK.[I]			0.00408137	0.000111581	1	1	8	A0A0H3MXF6	A0A0H3MXF6 [994-1007]	1	1517.79	Not Found	High	High	Not Found	High	High	Not Found	Not Found	Not Found	Not Found	High	Not Found	Not Found	Not Found	Not Found	High	High	Not Found		2900000	5900000		950000	2100000					1600000					1200000	2800000
	FALSE	High	[R].GDNGLYGK.[I]			0.00358931	0.000111581	1	1	12	A0A0H3MXF6	A0A0H3MXF6 [802-809]	0	823.394	High	High	High	High	High	High	Not Found	Not Found	Not Found	Not Found	High	High	High	Not Found	High	High	Not Found	High	870000	3500000	4100000	2200000	1800000	2800000					3800000	1600000	6500000		2700000	2800000
	FALSE	High	[R].SQFNLVNHPELVGKLVR.[I]			0.00271664	0.000111581	1	1	4	A0A0H3MXF6	A0A0H3MXF6 [102-118]	1	1950.09	Not Found	Not Found	Not Found	High	Not Found	High	Not Found	Not Found	Not Found	Not Found	High	Not Found	Not Found	Not Found	Not Found	Not Found	Not Found	Not Found				960000		2000000					6200000
	FALSE	High	[K].RHILAQTIADFTK.[A]			0.00320179	0.000111581	1	1	2	A0A0H3MXF6	A0A0H3MXF6 [821-833]	1	1513.85	Not Found	Not Found	Not Found	Not Found	Not Found	High	Not Found	Not Found	Not Found	Not Found	High	Not Found	Not Found	Not Found	Not Found	Not Found	Not Found	Not Found						1400000					2800000
	FALSE	High	[K].EPLRSQFNLVNHPELVGK.[L]			0.00520134	0.000199984	1	1	1	A0A0H3MXF6	A0A0H3MXF6 [98-115]	1	2077.12	Not Found	Not Found	Not Found	Not Found	Not Found	Not Found	Not Found	Not Found	Not Found	Not Found	High	Not Found	Not Found	Not Found	Not Found	Not Found	Not Found	Not Found											2700000
	FALSE	High	[R].ITGTSDTYMK.[R]	1xOxidation [M9]		0.00558554	0.000199984	1	1	15	A0A0H3MXF6	A0A0H3MXF6 [119-128]	0	1132.52	High	High	High	High	High	High	Not Found	Not Found	Not Found	Not Found	High	High	High	Not Found	Not Found	High	High	High	290000	170000	1200000	670000	540000	730000					4000000		2400000			2700000	2800000
	FALSE	High	[K].TNVKVGDLVTIAGR.[V]			0.00993684	0.000199984	1	1	1	A0A0H3MXF6	A0A0H3MXF6 [430-443]	1	1442.83	Not Found	High	Not Found	Not Found	Not Found	Not Found	Not Found	Not Found	Not Found	Not Found	Not Found	Not Found	Not Found	Not Found	Not Found	Not Found	Not Found	Not Found		4900000
	FALSE	High	[K].ATTEAGLGK.[T]			0.00716629	0.000199984	1	1	8	A0A0H3MXF6	A0A0H3MXF6 [357-365]	0	847.452	Not Found	High	High	Not Found	Not Found	High	Not Found	Not Found	Not Found	Not Found	High	Not Found	High	Not Found	High	Not Found	High	High		8000000	9100000			4600000					8400000		11000000		6900000		13000000
	FALSE	High	[R].VEEYQGR.[G]			0.0100788	0.000199984	1	1	14	A0A0H3MXF6	A0A0H3MXF6 [444-450]	0	880.416	High	High	High	High	High	High	Not Found	Not Found	Not Found	High	High	High	High	High	Not Found	High	High	High	3300000	13000000	14000000	7800000	5300000	8500000				4000000	13000000	5800000	23000000	18000000		14000000	18000000
	FALSE	High	[K].TADLLNR.[I]			0.0281793	0.00135132	1	1	14	A0A0H3MXF6	A0A0H3MXF6 [315-321]	0	802.442	High	High	Not Found	High	High	High	High	Not Found	Not Found	High	High	High	High	High	Not Found	High	High	High	11000000	36000000		40000000	19000000	25000000	1100000			14000000	45000000	19000000	55000000	51000000		39000000	69000000
	FALSE	High	[K].GDKINLTAILSTYNGK.[I]			0.0390454	0.00192102	1	1	1	A0A0H3MXF6	A0A0H3MXF6 [325-340]	1	1707.93	Not Found	Not Found	High	Not Found	Not Found	Not Found	Not Found	Not Found	Not Found	Not Found	Not Found	Not Found	Not Found	Not Found	Not Found	Not Found	Not Found	Not Found			4400000
	FALSE	High	[K].TLAAEFVFK.[G]			0.0506923	0.00290146	1	1	3	A0A0H3MXF6	A0A0H3MXF6 [778-786]	0	1025.57	Not Found	High	High	Not Found	Not Found	High	Not Found	Not Found	Not Found	Not Found	Not Found	Not Found	Not Found	Not Found	Not Found	Not Found	Not Found	Not Found		3200000	2400000			640000
	FALSE	High	[K].RQTTVTPTANNSQK.[K]			0.0510399	0.00290146	1	1	4	A0A0H3MXF6	A0A0H3MXF6 [993-1006]	1	1545.8	Not Found	High	High	Not Found	Not Found	High	Not Found	Not Found	Not Found	Not Found	High	Not Found	Not Found	Not Found	Not Found	Not Found	Not Found	Not Found		280000	520000			200000					200000
	FALSE	High	[K].TNVKVGDLVTIAGRVEEYQGR.[G]			0.0928591	0.0046803	1	1	2	A0A0H3MXF6	A0A0H3MXF6 [430-450]	2	2304.23	Not Found	Not Found	Not Found	Not Found	Not Found	High	Not Found	Not Found	Not Found	Not Found	High	Not Found	Not Found	Not Found	Not Found	Not Found	Not Found	Not Found						4500000					4800000
	FALSE	High	[K].IQPVSFKSEEK.[R]			0.131049	0.00636092	1	1	3	A0A0H3MXF6	A0A0H3MXF6 [810-820]	1	1291.69	Not Found	High	Not Found	Not Found	High	High	Not Found	Not Found	Not Found	Not Found	Not Found	Not Found	Not Found	Not Found	Not Found	Not Found	Not Found	Not Found		3200000			990000	2700000
	FALSE	High	[K].IQPVSFK.[S]			0.145991	0.00724134	1	1	3	A0A0H3MXF6	A0A0H3MXF6 [810-816]	0	818.477	Not Found	High	Not Found	Not Found	High	High	Not Found	Not Found	Not Found	Not Found	Not Found	Not Found	Not Found	Not Found	Not Found	Not Found	Not Found	Not Found		15000000			6700000	11000000
	FALSE	High	[K].ILGPLKNK.[E]			0.172783	0.00920641	1	1	1	A0A0H3MXF6	A0A0H3MXF6 [528-535]	1	882.577	Not Found	Not Found	High	Not Found	Not Found	Not Found	Not Found	Not Found	Not Found	Not Found	Not Found	Not Found	Not Found	Not Found	Not Found	Not Found	Not Found	Not Found			910000
FALSE	High	Master Protein	A0A0H3MUB0	Elongation factor Tu OS=Streptococcus suis (strain BM407) OX=568814 GN=tufA PE=3 SV=1	0	805.882	96.7337	52	2725	52	1	398	44.019	4.98	High	High	High	High	High	High	High	High	High	High	High	High	High	High	High	High	High	High		560000000	2000000000	1500000000	390000000	460000000	460000000	150000000	120000000	130000000	260000000	630000000	320000000	2100000000	5000000000	4600000000	1400000000
	Checked	Confidence	Annotated Sequence	Modifications	Modifications in Master Proteins	Qvality PEP	Qvality q-value	# Protein Groups	# Proteins	# PSMs	Master Protein Accessions	Positions in Master Proteins	# Missed Cleavages	Theo. MH+ [Da]	Found in Sample: [S1] F1: Sample	Found in Sample: [S2] F2: Sample	Found in Sample: [S3] F3: Sample	Found in Sample: [S4] F4: Sample	Found in Sample: [S5] F5: Sample	Found in Sample: [S6] F6: Sample	Found in Sample: [S7] F7: Sample	Found in Sample: [S8] F8: Sample	Found in Sample: [S9] F9: Sample	Found in Sample: [S10] F10: Sample	Found in Sample: [S11] F11: Sample	Found in Sample: [S12] F12: Sample	Found in Sample: [S13] F13: Sample	Found in Sample: [S14] F14: Sample	Found in Sample: [S15] F15: Sample	Found in Sample: [S16] F16: Sample	Found in Sample: [S17] F17: Sample	Found in Sample: [S18] F18: Sample	Area: F1: Sample	Area: F2: Sample	Area: F3: Sample	Area: F4: Sample	Area: F5: Sample	Area: F6: Sample	Area: F7: Sample	Area: F8: Sample	Area: F9: Sample	Area: F10: Sample	Area: F11: Sample	Area: F12: Sample	Area: F13: Sample	Area: F14: Sample	Area: F15: Sample	Area: F16: Sample	Area: F17: Sample
	FALSE	High	[K].QLDEGLAGDNVGVLLR.[G]			3.19955e-09	0	1	1	151	A0A0H3MUB0	A0A0H3MUB0 [269-284]	0	1668.89	High	High	High	High	High	High	High	High	High	High	High	High	High	High	High	High	High	High	730000000	2200000000	1800000000	470000000	560000000	680000000	240000000	85000000	6400000	5300000	530000000	340000000	2200000000	3800000000	3200000000	1500000000	2200000000
	FALSE	High	[K].NMITGAAQMDGAILVVASTDGPMPQTR.[E]	2xOxidation [M9; M]		6.8658e-07	0	1	1	23	A0A0H3MUB0	A0A0H3MUB0 [94-120]	0	2777.33	High	High	High	High	High	Not Found	Not Found	Not Found	Not Found	Not Found	Not Found	Not Found	High	High	High	Not Found	High	High	5100000	5100000	3800000		730000								390000				3800000
	FALSE	High	[K].NMITGAAQMDGAILVVASTDGPMPQTR.[E]	1xOxidation [M]		2.88419e-07	0	1	1	161	A0A0H3MUB0	A0A0H3MUB0 [94-120]	0	2761.33	High	High	High	High	High	High	High	Not Found	Not Found	High	High	High	High	High	High	High	High	High	2500000	13000000	12000000	6600000	3500000	4100000				780000	4500000	740000	14000000	30000000	10000000	5200000	9000000
	FALSE	High	[K].NMITGAAQMDGAILVVASTDGPMPQTR.[E]			7.92145e-11	0	1	1	174	A0A0H3MUB0	A0A0H3MUB0 [94-120]	0	2745.34	High	High	High	High	High	High	High	Not Found	High	High	High	High	High	High	High	High	High	High	16000000	88000000	72000000	17000000	7700000	14000000	850000		880000		41000000	9200000	51000000	190000000	210000000	40000000	43000000
	FALSE	High	[K].TTLTAAITTVLAR.[R]			7.00304e-06	0	1	1	194	A0A0H3MUB0	A0A0H3MUB0 [26-38]	0	1331.79	High	High	High	High	High	High	High	High	High	High	High	High	High	High	High	High	High	High	390000000	1900000000	1400000000	330000000	300000000	400000000	120000000	90000000	220000000	320000000	780000000	260000000	2300000000	7200000000	6100000000	1600000000	2600000000
	FALSE	High	[R].GTVRVNDEIEIVGLQEEK.[S]			5.56766e-06	0	1	1	7	A0A0H3MUB0	A0A0H3MUB0 [238-255]	1	2028.06	High	High	High	Not Found	Not Found	Not Found	Not Found	Not Found	Not Found	Not Found	High	High	Not Found	High	Not Found	Not Found	Not Found	Not Found	3400000	4300000	9100000								8600000	400000
	FALSE	High	[R].VNDEIEIVGLQEEK.[S]			2.26039e-07	0	1	1	74	A0A0H3MUB0	A0A0H3MUB0 [242-255]	0	1614.82	High	High	High	High	High	High	High	High	Not Found	High	High	High	High	High	High	High	High	High	460000000	1500000000	900000000	360000000	400000000	310000000	100000000	93000000		160000000	470000000	290000000	1800000000	2800000000	2200000000	1100000000	1600000000
	FALSE	High	[R].HTPFFDNYRPQFYFR.[T]			1.57416e-05	0	1	1	80	A0A0H3MUB0	A0A0H3MUB0 [324-338]	0	2034.96	High	High	High	High	High	High	High	Not Found	High	High	High	High	High	High	High	High	High	High	300000000	1400000000	1100000000	220000000	250000000	220000000	60000000		47000000	120000000	440000000	160000000	1900000000	3900000000	4400000000	1100000000	1400000000
	FALSE	High	[K].EEGGRHTPFFDNYRPQFYFR.[T]			4.78131e-05	0	1	1	37	A0A0H3MUB0	A0A0H3MUB0 [319-338]	1	2563.19	High	High	High	High	High	Not Found	High	Not Found	High	High	High	High	High	High	High	High	High	High	53000000	120000000	160000000	55000000	31000000		11000000		1400000	26000000	84000000	27000000	210000000	690000000	670000000	180000000	210000000
	FALSE	High	[R].KQLDEGLAGDNVGVLLR.[G]			3.27468e-10	0	1	1	34	A0A0H3MUB0	A0A0H3MUB0 [268-284]	1	1796.99	High	High	High	High	High	High	High	Not Found	Not Found	High	High	High	High	High	High	High	High	High	130000000	670000000	380000000	190000000	110000000	120000000	32000000			52000000	150000000	89000000	580000000	990000000	880000000	330000000	510000000
	FALSE	High	[K].LPEGTEMVMPGDNVTIDVELIHPIAVEQGTTFSIR.[E]			9.39544e-06	0	1	1	4	A0A0H3MUB0	A0A0H3MUB0 [348-382]	0	3808.91	Not Found	Not Found	Not Found	Not Found	Not Found	Not Found	Not Found	Not Found	Not Found	Not Found	Not Found	Not Found	High	High	High	Not Found	Not Found	High													49000000	350000000	480000000
	FALSE	High	[K].LPEGTEMVMPGDNVTIDVELIHPIAVEQGTTFSIR.[E]	1xOxidation [M]		4.67959e-05	0	1	1	10	A0A0H3MUB0	A0A0H3MUB0 [348-382]	0	3824.91	Not Found	Not Found	Not Found	Not Found	Not Found	Not Found	Not Found	Not Found	Not Found	Not Found	Not Found	Not Found	Not Found	High	High	Not Found	Not Found	High														66000000	40000000
	FALSE	High	[R].ERGITINTAHVEYETEK.[R]			1.49712e-05	0	1	1	3	A0A0H3MUB0	A0A0H3MUB0 [61-77]	1	1989.99	Not Found	Not Found	High	Not Found	Not Found	Not Found	Not Found	Not Found	Not Found	Not Found	Not Found	Not Found	Not Found	High	Not Found	High	Not Found	Not Found			1700000											4400000		1100000
	FALSE	High	[R].DTDKPLLLPVEDVFSITGR.[G]			2.44083e-10	0	1	1	40	A0A0H3MUB0	A0A0H3MUB0 [209-227]	0	2115.13	High	High	High	High	High	High	High	High	High	High	High	High	High	High	High	High	High	High	180000000	510000000	440000000	140000000	150000000	130000000	50000000	24000000	19000000	120000000	220000000	150000000	710000000	800000000	380000000	480000000	670000000
	FALSE	High	[K].VDLVDDEELLELVEMEIR.[D]	1xOxidation [M15]		1.22031e-07	0	1	1	7	A0A0H3MUB0	A0A0H3MUB0 [141-158]	0	2175.07	Not Found	High	Not Found	Not Found	Not Found	Not Found	Not Found	Not Found	Not Found	Not Found	High	Not Found	High	High	Not Found	Not Found	Not Found	High		1900000									9300000		5300000	26000000
	FALSE	High	[K].VDLVDDEELLELVEMEIR.[D]			2.48963e-09	0	1	1	10	A0A0H3MUB0	A0A0H3MUB0 [141-158]	0	2159.08	Not Found	High	High	Not Found	Not Found	Not Found	Not Found	Not Found	Not Found	Not Found	Not Found	Not Found	High	High	High	Not Found	Not Found	High		5700000	2600000										9300000	58000000	14000000
	FALSE	High	[R].TTDVTGSIKLPEGTEMVMPGDNVTIDVELIHPIAVEQGTTFSIR.[E]	2xOxidation [M16; M18]		0.000259494	0	1	1	2	A0A0H3MUB0	A0A0H3MUB0 [339-382]	1	4743.37	Not Found	Not Found	Not Found	Not Found	Not Found	Not Found	Not Found	Not Found	Not Found	Not Found	Not Found	Not Found	Not Found	High	High	Not Found	Not Found	Not Found														150000000	42000000
	FALSE	High	[R].TTDVTGSIKLPEGTEMVMPGDNVTIDVELIHPIAVEQGTTFSIR.[E]	1xOxidation [M]		0.000828295	0	1	1	4	A0A0H3MUB0	A0A0H3MUB0 [339-382]	1	4727.38	Not Found	Not Found	Not Found	Not Found	Not Found	Not Found	Not Found	Not Found	Not Found	Not Found	Not Found	Not Found	Not Found	High	High	Not Found	Not Found	Not Found														9800000	21000000
	FALSE	High	[R].SKPHVNIGTIGHVDHGKTTLTAAITTVLAR.[R]			2.52127e-08	0	1	1	14	A0A0H3MUB0	A0A0H3MUB0 [9-38]	1	3108.73	Not Found	High	Not Found	Not Found	Not Found	Not Found	Not Found	Not Found	Not Found	Not Found	High	Not Found	Not Found	High	High	High	High	High		12000000									13000000			150000000	280000000	11000000	6100000
	FALSE	High	[K].ALEGDSKYEDIVMELMNTVDEYIPEPER.[D]			0.00130976	0	1	1	2	A0A0H3MUB0	A0A0H3MUB0 [181-208]	1	3285.52	Not Found	Not Found	Not Found	Not Found	Not Found	Not Found	Not Found	Not Found	Not Found	Not Found	Not Found	Not Found	Not Found	High	High	Not Found	Not Found	Not Found														130000000	130000000
	FALSE	High	[R].LPSSVNQPKDYASIDAAPEER.[E]			0.000398886	0	1	1	4	A0A0H3MUB0	A0A0H3MUB0 [40-60]	1	2287.12	Not Found	High	Not Found	Not Found	High	Not Found	Not Found	Not Found	Not Found	Not Found	Not Found	Not Found	High	Not Found	Not Found	High	Not Found	Not Found		950000			260000								4600000			4500000
	FALSE	High	[R].GITINTAHVEYETEKR.[H]			4.40991e-08	0	1	1	79	A0A0H3MUB0	A0A0H3MUB0 [63-78]	1	1860.95	High	High	High	High	High	High	High	High	High	High	High	High	High	High	High	High	High	High	480000000	2000000000	1300000000	350000000	410000000	250000000	81000000	140000000	80000000	260000000	590000000	310000000	1500000000	2300000000	1700000000	720000000	1200000000
	FALSE	High	[K].HLIVFMNK.[V]			0.00180734	0	1	1	17	A0A0H3MUB0	A0A0H3MUB0 [133-140]	0	1001.56	High	High	High	High	High	High	Not Found	High	Not Found	High	High	High	High	High	High	High	High	High	36000000	110000000	130000000	57000000	49000000	29000000		8700000		11000000	43000000	26000000	220000000	350000000	320000000	88000000	180000000
	FALSE	High	[R].GQVISKPGSINPHTK.[F]			8.33184e-07	0	1	1	70	A0A0H3MUB0	A0A0H3MUB0 [294-308]	0	1562.86	High	High	High	High	High	High	High	High	High	High	High	High	High	High	High	High	High	High	160000000	400000000	310000000	99000000	160000000	94000000	36000000	59000000	34000000	82000000	210000000	110000000	590000000	1300000000	1300000000	560000000	790000000
	FALSE	High	[K].SKAVVTGVEMFR.[K]			1.5656e-06	0	1	1	32	A0A0H3MUB0	A0A0H3MUB0 [256-267]	1	1323.71	High	High	High	High	High	High	High	High	High	High	High	High	High	High	High	High	High	High	30000000	81000000	42000000	29000000	30000000	27000000	9500000	6400000	2500000	4300000	35000000	27000000	220000000	350000000	290000000	34000000	190000000
	FALSE	High	[K].SKAVVTGVEMFR.[K]	1xOxidation [M10]		5.14553e-06	0	1	1	26	A0A0H3MUB0	A0A0H3MUB0 [256-267]	1	1339.7	High	High	High	High	High	High	High	Not Found	High	High	High	High	High	High	High	High	High	High	4000000	6800000	5300000	2400000	2100000	2400000	810000		660000	1900000	3900000	4700000	10000000	24000000	23000000	11000000	9200000
	FALSE	High	[K].AVVTGVEMFRK.[Q]	1xOxidation [M8]		0.00160036	0	1	1	51	A0A0H3MUB0	A0A0H3MUB0 [258-268]	1	1252.67	High	High	High	High	High	High	High	High	High	High	High	High	High	High	High	High	High	High	18000000	59000000	15000000	9300000	13000000	3700000	3200000	6000000	2700000	9700000	50000000	9900000	57000000	100000000	70000000	59000000	62000000
	FALSE	High	[K].AVVTGVEMFRK.[Q]			0.000310407	0	1	1	39	A0A0H3MUB0	A0A0H3MUB0 [258-268]	1	1236.68	High	High	High	High	High	High	High	High	High	High	High	High	High	High	High	High	High	High	110000000	260000000	230000000	89000000	110000000	84000000	30000000	26000000	12000000	36000000	100000000	71000000	650000000	1100000000	1100000000	420000000	670000000
	FALSE	High	[K].DYASIDAAPEERER.[G]			0.000272843	0	1	1	45	A0A0H3MUB0	A0A0H3MUB0 [49-62]	1	1621.75	High	High	High	High	High	High	High	High	High	High	High	High	High	High	High	High	High	High	220000000	430000000	420000000	140000000	260000000	130000000	46000000	62000000	31000000	130000000	280000000	230000000	1000000000	2300000000	1500000000	790000000	1300000000
	FALSE	High	[R].SKPHVNIGTIGHVDHGK.[T]			6.91287e-11	0	1	1	107	A0A0H3MUB0	A0A0H3MUB0 [9-25]	0	1795.96	High	High	High	High	High	High	High	High	High	High	High	High	High	High	High	High	High	High	140000000	530000000	300000000	120000000	170000000	100000000	45000000	63000000	34000000	78000000	280000000	100000000	480000000	1100000000	970000000	400000000	680000000
	FALSE	High	[R].EGGRTVGSGMVTEIEA.[-]			0.000658636	0	1	1	11	A0A0H3MUB0	A0A0H3MUB0 [383-398]	1	1592.76	High	Not Found	High	High	Not Found	Not Found	High	Not Found	Not Found	Not Found	High	Not Found	High	High	High	High	Not Found	High	7600000		33000000	3800000			5600000				10000000		19000000	74000000	63000000	21000000
	FALSE	High	[K].GEVYILTKEEGGR.[H]			1.3372e-06	0	1	1	35	A0A0H3MUB0	A0A0H3MUB0 [311-323]	1	1450.75	High	High	High	High	High	High	High	High	High	High	High	High	High	High	High	High	High	High	9700000	22000000	17000000	8000000	9000000	6300000	1900000	3300000	1800000	7800000	23000000	15000000	71000000	130000000	82000000	48000000	57000000
	FALSE	High	[R].RLPSSVNQPK.[D]			0.0017314	0	1	1	61	A0A0H3MUB0	A0A0H3MUB0 [39-48]	1	1125.64	High	High	High	High	High	High	High	High	High	High	High	High	High	High	High	High	High	High	240000000	460000000	370000000	170000000	240000000	130000000	46000000	130000000	89000000	210000000	350000000	290000000	1700000000	3100000000	2000000000	1200000000	1900000000
	FALSE	High	[R].RLPSSVNQPKDYASIDAAPEER.[E]			3.4929e-10	0	1	1	51	A0A0H3MUB0	A0A0H3MUB0 [39-60]	2	2443.22	High	High	High	High	High	High	High	High	High	High	High	High	High	High	High	High	High	High	52000000	150000000	130000000	50000000	50000000	46000000	12000000	10000000	6300000	17000000	47000000	24000000	200000000	370000000	160000000	110000000	190000000
	FALSE	High	[R].LPSSVNQPKDYASIDAAPEERER.[G]			7.41635e-06	0	1	1	13	A0A0H3MUB0	A0A0H3MUB0 [40-62]	2	2572.26	High	High	High	Not Found	High	High	Not Found	Not Found	Not Found	Not Found	Not Found	High	High	High	High	Not Found	High	High	3700000	12000000	10000000		3900000	3100000						1900000	18000000	46000000	9400000		20000000
	FALSE	High	[R].DEIERGQVISKPGSINPHTK.[F]			5.75905e-09	0	1	1	40	A0A0H3MUB0	A0A0H3MUB0 [289-308]	1	2205.16	High	High	High	High	High	High	High	High	Not Found	High	High	High	High	High	High	High	High	High	17000000	31000000	46000000	16000000	16000000	14000000	5000000	3600000		5800000	27000000	5400000	43000000	71000000	100000000	32000000	59000000
	FALSE	High	[R].GVQRDEIERGQVISKPGSINPHTK.[F]			1.22489e-05	0	1	1	41	A0A0H3MUB0	A0A0H3MUB0 [285-308]	2	2645.41	High	High	High	High	High	High	High	Not Found	High	High	High	High	High	High	High	High	High	High	22000000	23000000	54000000	7800000	8700000	9200000	7200000		2800000	7200000	46000000	8200000	40000000	140000000	220000000	37000000	51000000
	FALSE	High	[R].TVGSGMVTEIEA.[-]	1xOxidation [M6]		0.000261361	0	1	1	84	A0A0H3MUB0	A0A0H3MUB0 [387-398]	0	1209.57	High	High	High	High	High	High	High	High	High	High	High	High	High	High	High	High	High	High	30000000	44000000	63000000	18000000	18000000	14000000	9800000	8300000	5800000	15000000	36000000	19000000	88000000	200000000	130000000	97000000	110000000
	FALSE	High	[R].TVGSGMVTEIEA.[-]			0.000121396	0	1	1	39	A0A0H3MUB0	A0A0H3MUB0 [387-398]	0	1193.57	High	High	High	High	High	High	High	High	High	High	High	High	High	High	High	High	High	High		650000000	510000000	150000000	160000000	180000000	89000000	19000000	6300000	41000000	150000000	110000000	970000000	2200000000	12000000	800000000	860000000
	FALSE	High	[K].SKAVVTGVEMFRK.[Q]			9.96701e-07	0	1	1	34	A0A0H3MUB0	A0A0H3MUB0 [256-268]	2	1451.8	High	High	High	High	High	High	High	High	High	High	High	High	High	High	High	High	High	High	12000000	21000000	88000000	15000000	9100000	8200000	2400000	1700000	870000	6700000	24000000	6900000	40000000	93000000	110000000	33000000	44000000
	FALSE	High	[K].SKAVVTGVEMFRK.[Q]	1xOxidation [M10]		6.01392e-05	0	1	1	20	A0A0H3MUB0	A0A0H3MUB0 [256-268]	2	1467.8	High	High	High	High	High	High	High	Not Found	Not Found	High	High	High	Not Found	High	Not Found	High	High	High	3100000	3600000	4800000	3000000	1300000	810000	350000			1700000	5600000	1300000		16000000		5900000	9800000
	FALSE	High	[R].HYAHIDAPGHADYVK.[N]			3.80664e-10	0	1	1	153	A0A0H3MUB0	A0A0H3MUB0 [79-93]	0	1693.81	High	High	High	High	High	High	High	High	High	High	High	High	High	High	High	High	High	High	200000000	440000000	360000000	120000000	170000000	110000000	40000000	77000000	48000000	130000000	250000000	170000000	850000000	1900000000	990000000	650000000	940000000
	FALSE	High	[K].RHYAHIDAPGHADYVK.[N]			1.00731e-08	0	1	1	25	A0A0H3MUB0	A0A0H3MUB0 [78-93]	1	1849.91	High	High	High	High	High	High	Not Found	Not Found	Not Found	High	High	High	High	High	High	High	High	High	3200000	9200000	8600000	790000	3300000	930000					2700000	2800000	10000000	25000000	15000000	11000000	19000000
	FALSE	High	[R].ERGITINTAHVEYETEKR.[H]			8.44931e-11	0	1	1	46	A0A0H3MUB0	A0A0H3MUB0 [61-78]	2	2146.09	High	High	High	High	High	High	High	High	High	High	High	High	High	High	High	High	High	High	26000000	110000000	66000000	38000000	30000000	18000000	6000000	9700000	5900000	21000000	63000000	25000000	110000000	190000000	130000000	62000000	120000000
	FALSE	High	[R].TTDVTGSIK.[L]			0.00120195	0	1	1	22	A0A0H3MUB0	A0A0H3MUB0 [339-347]	0	921.489	High	High	High	High	High	High	High	High	High	High	High	High	High	High	High	High	High	High	47000000	120000000	140000000	49000000	65000000	39000000	13000000	47000000	24000000	52000000	96000000	88000000	490000000	800000000	510000000	300000000	440000000
	FALSE	High	[R].DLLSEYDFPGDDLPVIQGSALK.[A]			7.11394e-11	0	1	1	66	A0A0H3MUB0	A0A0H3MUB0 [159-180]	0	2392.19	Not Found	High	High	High	High	High	High	High	Not Found	High	High	High	High	High	High	High	High	High		920000000	140000000	230000000	230000000	190000000	56000000	14000000		99000000	180000000	130000000	1100000000	1400000000	540000000	540000000	650000000
	FALSE	High	[R].GITINTAHVEYETEKRHYAHIDAPGHADYVK.[N]			1.80382e-05	0	1	1	10	A0A0H3MUB0	A0A0H3MUB0 [63-93]	2	3535.74	Not Found	High	High	Not Found	Not Found	Not Found	Not Found	Not Found	Not Found	Not Found	High	Not Found	High	Not Found	High	Not Found	High	High		6700000	9200000								32000000				21000000		16000000
	FALSE	High	[K].FKGEVYILTK.[E]			3.51313e-05	0	1	1	36	A0A0H3MUB0	A0A0H3MUB0 [309-318]	1	1197.69	High	High	High	High	High	High	High	High	High	High	High	High	High	High	High	High	High	High	84000000	310000000	240000000	25000000	58000000	58000000	21000000	30000000	24000000	44000000	140000000	61000000	390000000	690000000	750000000	200000000	300000000
	FALSE	High	[R].VNDEIEIVGLQEEKSK.[A]			5.95901e-08	0	1	1	39	A0A0H3MUB0	A0A0H3MUB0 [242-257]	1	1829.95	High	High	High	High	High	High	High	High	High	High	High	High	High	High	High	High	High	High	140000000	750000000	630000000	180000000	160000000	96000000	33000000	40000000	9800000	79000000	130000000	91000000	400000000	1000000000	790000000	410000000	570000000
	FALSE	High	[R].GTVRVNDEIEIVGLQEEKSK.[A]			4.98138e-08	0	1	1	10	A0A0H3MUB0	A0A0H3MUB0 [238-257]	2	2243.19	High	High	High	High	High	Not Found	Not Found	Not Found	Not Found	Not Found	High	High	Not Found	High	Not Found	Not Found	High	Not Found	3100000	17000000	13000000	2600000	2700000						8900000	1200000		23000000			8400000
	FALSE	High	[K].FKGEVYILTKEEGGR.[H]			6.58803e-08	0	1	1	47	A0A0H3MUB0	A0A0H3MUB0 [309-323]	2	1725.92	High	High	High	High	High	High	High	High	High	High	High	High	High	High	High	High	High	High	35000000	190000000	210000000	48000000	35000000	28000000	9500000	14000000	13000000	35000000	200000000	30000000	200000000	290000000	460000000	110000000	180000000
	FALSE	High	[K].DYASIDAAPEER.[E]			0.000366022	0	1	1	29	A0A0H3MUB0	A0A0H3MUB0 [49-60]	0	1336.6	High	High	High	High	High	High	High	High	High	High	High	High	High	High	High	High	High	High	92000000	200000000	180000000	81000000	120000000	66000000	25000000	41000000	22000000	72000000	120000000	110000000	660000000	1000000000	450000000	360000000	540000000
	FALSE	High	[R].GITINTAHVEYETEK.[R]			1.38836e-07	0	1	1	34	A0A0H3MUB0	A0A0H3MUB0 [63-77]	0	1704.84	High	High	High	High	High	High	High	High	High	High	High	High	High	High	High	High	High	High	5900000	18000000	17000000	4800000	4400000	2800000	580000	1800000	470000	5900000	11000000	7200000	52000000	88000000	63000000	29000000	44000000
	FALSE	High	[R].GVQRDEIER.[G]			0.00194135	0	1	1	57	A0A0H3MUB0	A0A0H3MUB0 [285-293]	1	1101.56	High	High	High	High	High	High	High	High	High	Not Found	High	High	High	High	High	High	High	High	190000000	320000000	320000000	130000000	240000000	120000000	42000000	92000000	77000000		260000000		1400000000	3100000000	1300000	1100000000	1400000000
	FALSE	High	[K].AVVTGVEMFR.[K]	1xOxidation [M8]		6.14463e-05	0	1	1	49	A0A0H3MUB0	A0A0H3MUB0 [258-267]	0	1124.58	High	High	High	High	High	High	High	High	High	High	High	High	High	High	High	High	High	High	18000000	14000000	21000000	9600000	7500000	5100000	2300000	4400000	3100000	6400000	14000000	7300000	40000000	110000000	52000000	34000000	52000000
	FALSE	High	[K].AVVTGVEMFR.[K]			4.78131e-05	0	1	1	32	A0A0H3MUB0	A0A0H3MUB0 [258-267]	0	1108.58	High	High	High	High	High	High	High	High	High	High	High	High	High	High	High	High	High	High	97000000	450000000	220000000	120000000	99000000	100000000	31000000	23000000	10000000	30000000	94000000	73000000	820000000	1600000000	1100000000	500000000	780000000
	FALSE	High	[K].HLIVFMNK.[V]	1xOxidation [M6]		0.00306747	0.000111581	1	1	29	A0A0H3MUB0	A0A0H3MUB0 [133-140]	0	1017.55	High	High	High	High	High	High	High	High	Not Found	High	High	High	High	High	High	High	High	High	5200000	9700000	16000000	4200000	5100000	1900000	1700000	5300000			10000000	2300000	9100000	27000000	10000000	10000000	7800000
	FALSE	High	[R].TTDVTGSIKLPEGTEMVMPGDNVTIDVELIHPIAVEQGTTFSIR.[E]			0.00380025	0.000111581	1	1	3	A0A0H3MUB0	A0A0H3MUB0 [339-382]	1	4711.38	Not Found	Not Found	High	Not Found	Not Found	Not Found	Not Found	Not Found	Not Found	Not Found	Not Found	Not Found	Not Found	High	High	Not Found	Not Found	Not Found			21000000											330000000	460000000
	FALSE	High	[K].GEVYILTK.[E]			0.00377322	0.000111581	1	1	18	A0A0H3MUB0	A0A0H3MUB0 [311-318]	0	922.524	High	High	High	High	High	High	High	High	High	High	High	High	High	High	High	High	High	High	43000000	56000000	53000000	29000000	33000000	19000000	7400000	19000000	9100000	30000000	36000000	35000000	220000000	360000000	170000000	130000000	170000000
	FALSE	High	[K].NMITGAAQMDGAILVVASTDGPMPQTR.[E]	3xOxidation [M2; M9; M23]		0.0066267	0.000199984	1	1	1	A0A0H3MUB0	A0A0H3MUB0 [94-120]	0	2793.32	High	Not Found	Not Found	Not Found	Not Found	Not Found	Not Found	Not Found	Not Found	Not Found	Not Found	Not Found	Not Found	Not Found	Not Found	Not Found	Not Found	Not Found
	FALSE	High	[R].IDRGTVRVNDEIEIVGLQEEK.[S]			0.01864	0.000841741	1	1	2	A0A0H3MUB0	A0A0H3MUB0 [235-255]	2	2412.27	Not Found	Not Found	Not Found	Not Found	Not Found	Not Found	Not Found	Not Found	Not Found	Not Found	High	Not Found	Not Found	High	Not Found	Not Found	Not Found	Not Found														25000000
	FALSE	High	[R].GTVASGRIDR.[G]			0.0225311	0.00110235	1	1	7	A0A0H3MUB0	A0A0H3MUB0 [228-237]	1	1031.56	Not Found	High	High	Not Found	High	High	Not Found	Not Found	Not Found	Not Found	High	Not Found	High	Not Found	Not Found	Not Found	High	Not Found		25000000	39000000		18000000	11000000					36000000		61000000				78000000
	FALSE	High	[R].EGGRTVGSGMVTEIEA.[-]	1xOxidation [M10]		0.0262801	0.00117393	1	1	5	A0A0H3MUB0	A0A0H3MUB0 [383-398]	1	1608.75	High	Not Found	High	Not Found	Not Found	Not Found	Not Found	Not Found	Not Found	Not Found	Not Found	Not Found	Not Found	High	Not Found	High	High	Not Found	1100000		2000000											5400000		1700000	1800000
	FALSE	High	[K].ALEGDSKYEDIVMELMNTVDEYIPEPER.[D]	2xOxidation [M13; M16]		0.0236634	0.00117393	1	1	3	A0A0H3MUB0	A0A0H3MUB0 [181-208]	1	3317.51	Not Found	High	Not Found	Not Found	Not Found	Not Found	Not Found	Not Found	Not Found	Not Found	High	Not Found	Not Found	Not Found	Not Found	Not Found	Not Found	High		11000000									14000000
	FALSE	High	[R].LPSSVNQPK.[D]			0.0364379	0.00184163	1	1	15	A0A0H3MUB0	A0A0H3MUB0 [40-48]	0	969.536	High	High	High	Not Found	High	High	High	Not Found	Not Found	High	High	High	High	High	High	High	High	High	7300000	25000000	17000000		12000000	5700000	2200000			9300000	14000000	11000000	60000000	100000000	50000000	37000000	51000000
	FALSE	High	[R].EHILLSR.[Q]			0.0573082	0.00327244	1	1	47	A0A0H3MUB0	A0A0H3MUB0 [121-127]	0	867.505	High	High	High	High	High	High	High	Not Found	Not Found	High	High	Not Found	High	High	High	High	High	High		590000000	490000000	240000000		150000000	57000000			160000000	310000000			10000000	2400000		900000
	FALSE	High	[K].ALEGDSKYEDIVMELMNTVDEYIPEPER.[D]	1xOxidation [M]		0.0991761	0.00512983	1	1	2	A0A0H3MUB0	A0A0H3MUB0 [181-208]	1	3301.51	Not Found	Not Found	Not Found	Not Found	Not Found	Not Found	Not Found	Not Found	Not Found	Not Found	High	Not Found	Not Found	Not Found	Not Found	Not Found	Not Found	Not Found											8500000
	FALSE	High	[R].GTVASGRIDRGTVR.[V]			0.101812	0.00512983	1	1	8	A0A0H3MUB0	A0A0H3MUB0 [228-241]	2	1444.8	High	High	Not Found	Not Found	Not Found	Not Found	Not Found	Not Found	Not Found	Not Found	High	Not Found	High	High	High	Not Found	Not Found	Not Found	1400000	660000									3000000		2100000	10000000	9700000
FALSE	High	Master Protein	A0A0H3N0F1	Pyruvate kinase OS=Streptococcus suis (strain BM407) OX=568814 GN=pyk PE=3 SV=1	0	731.032	89.2216	53	1178	53	1	501	54.61	5.31	High	High	High	High	High	High	High	High	High	High	High	High	High	High	High	High	High	High		74000000	310000000	220000000	58000000	62000000	67000000	17000000	20000000	11000000	29000000	83000000	50000000	440000000	940000000	780000000	220000000
	Checked	Confidence	Annotated Sequence	Modifications	Modifications in Master Proteins	Qvality PEP	Qvality q-value	# Protein Groups	# Proteins	# PSMs	Master Protein Accessions	Positions in Master Proteins	# Missed Cleavages	Theo. MH+ [Da]	Found in Sample: [S1] F1: Sample	Found in Sample: [S2] F2: Sample	Found in Sample: [S3] F3: Sample	Found in Sample: [S4] F4: Sample	Found in Sample: [S5] F5: Sample	Found in Sample: [S6] F6: Sample	Found in Sample: [S7] F7: Sample	Found in Sample: [S8] F8: Sample	Found in Sample: [S9] F9: Sample	Found in Sample: [S10] F10: Sample	Found in Sample: [S11] F11: Sample	Found in Sample: [S12] F12: Sample	Found in Sample: [S13] F13: Sample	Found in Sample: [S14] F14: Sample	Found in Sample: [S15] F15: Sample	Found in Sample: [S16] F16: Sample	Found in Sample: [S17] F17: Sample	Found in Sample: [S18] F18: Sample	Area: F1: Sample	Area: F2: Sample	Area: F3: Sample	Area: F4: Sample	Area: F5: Sample	Area: F6: Sample	Area: F7: Sample	Area: F8: Sample	Area: F9: Sample	Area: F10: Sample	Area: F11: Sample	Area: F12: Sample	Area: F13: Sample	Area: F14: Sample	Area: F15: Sample	Area: F16: Sample	Area: F17: Sample
	FALSE	High	[R].EFVVLVENDGVIAK.[Q]			6.08853e-08	0	1	1	8	A0A0H3N0F1	A0A0H3N0F1 [169-182]	0	1531.84	High	High	Not Found	Not Found	Not Found	Not Found	Not Found	Not Found	Not Found	Not Found	Not Found	High	High	High	Not Found	High	High	High	8000000	36000000										4100000	40000000	110000000		15000000	28000000
	FALSE	High	[K].IAALITEGANVFR.[F]			1.22448e-09	0	1	1	31	A0A0H3N0F1	A0A0H3N0F1 [42-54]	0	1374.77	High	High	High	High	High	High	High	Not Found	Not Found	High	High	High	High	High	High	High	High	High	74000000	290000000	260000000	48000000	48000000	68000000	3900000			31000000	90000000	51000000	500000000	1300000000	1100000000	250000000	290000000
	FALSE	High	[R].GDMGIEVPFEMVPVYQK.[M]	2xOxidation [M3; M11]		3.29934e-06	0	1	1	17	A0A0H3N0F1	A0A0H3N0F1 [273-289]	0	1970.92	High	High	Not Found	Not Found	High	High	High	High	Not Found	High	High	High	Not Found	High	Not Found	High	High	Not Found	8600000	19000000			8400000	4600000	2700000			2300000	6500000	2800000		31000000		17000000	21000000
	FALSE	High	[R].GDMGIEVPFEMVPVYQK.[M]	1xOxidation [M]		6.44787e-08	0	1	1	65	A0A0H3N0F1	A0A0H3N0F1 [273-289]	0	1954.93	High	High	High	High	High	High	High	Not Found	Not Found	High	High	High	High	High	High	High	High	High	24000000	65000000	54000000	13000000	14000000	22000000	9000000			3200000	11000000	5000000	100000000	160000000	74000000	56000000	76000000
	FALSE	High	[R].GDMGIEVPFEMVPVYQK.[M]			1.90315e-07	0	1	1	30	A0A0H3N0F1	A0A0H3N0F1 [273-289]	0	1938.93	High	High	High	High	High	High	High	Not Found	Not Found	High	High	High	High	High	High	High	High	High	38000000	210000000	220000000	29000000	28000000	67000000	15000000			3700000	26000000	8500000	400000000	760000000	690000000	160000000	240000000
	FALSE	High	[K].GVNIPYTKIPFPALAER.[D]			0.000177489	0	1	1	9	A0A0H3N0F1	A0A0H3N0F1 [185-201]	1	1886.05	High	High	High	High	High	Not Found	Not Found	Not Found	Not Found	Not Found	High	Not Found	High	High	Not Found	Not Found	High	Not Found	3900000	7500000		1200000	1600000						3000000			31000000			9000000
	FALSE	High	[R].IAKEQGLVEAGDDIIIVAGVPVGVAGSTNTMR.[V]			1.16257e-08	0	1	1	24	A0A0H3N0F1	A0A0H3N0F1 [465-496]	1	3180.69	High	High	High	High	High	High	Not Found	Not Found	Not Found	High	High	High	High	High	High	High	High	High	22000000	100000000	100000000	12000000	7400000	18000000				11000000	37000000	10000000	150000000	460000000	470000000	72000000	100000000
	FALSE	High	[R].IAKEQGLVEAGDDIIIVAGVPVGVAGSTNTMR.[V]	1xOxidation [M31]		1.44442e-05	0	1	1	16	A0A0H3N0F1	A0A0H3N0F1 [465-496]	1	3196.69	High	High	High	High	High	Not Found	Not Found	Not Found	Not Found	High	High	High	High	High	High	Not Found	High	High	9600000	27000000	28000000	5100000	4100000					5500000	12000000	3000000	32000000	100000000	50000000		25000000
	FALSE	High	[R].ATRSEVSDVFNAVIDGTDATMLSGESANGKYPVESVR.[T]			3.60064e-11	0	1	1	26	A0A0H3N0F1	A0A0H3N0F1 [318-354]	2	3872.86	High	High	High	High	Not Found	High	High	Not Found	Not Found	High	High	High	High	High	High	High	High	High	14000000	52000000	70000000	9700000		10000000	2100000			4900000	7800000	3200000	100000000	220000000	100000000	41000000	56000000
	FALSE	High	[K].DAVNREFVVLVENDGVIAK.[Q]			3.52522e-07	0	1	1	16	A0A0H3N0F1	A0A0H3N0F1 [164-182]	1	2087.11	High	High	High	High	High	High	Not Found	Not Found	Not Found	High	High	High	High	High	Not Found	High	High	High	5200000	17000000	15000000	3000000	2200000	3300000				1400000	4400000	2300000	30000000	61000000		11000000	16000000
	FALSE	High	[R].SEVSDVFNAVIDGTDATMLSGESANGKYPVESVR.[T]	1xOxidation [M18]		7.79537e-10	0	1	1	34	A0A0H3N0F1	A0A0H3N0F1 [321-354]	1	3560.67	High	High	High	High	High	High	High	High	Not Found	High	High	High	High	High	High	High	High	High	23000000	50000000	43000000	5600000	8800000	2200000	1800000	410000		1100000	33000000	9500000	120000000	44000000	110000000	12000000	3200000
	FALSE	High	[R].SEVSDVFNAVIDGTDATMLSGESANGKYPVESVR.[T]			3.92405e-11	0	1	1	26	A0A0H3N0F1	A0A0H3N0F1 [321-354]	1	3544.67	High	High	High	High	High	High	High	Not Found	Not Found	Not Found	High	High	High	High	High	High	High	High	59000000	230000000	180000000	32000000	18000000	33000000	8800000				60000000	40000000	370000000	480000000	370000000	150000000	140000000
	FALSE	High	[R].VKIVATLGPAVEIR.[G]			2.93084e-08	0	1	1	27	A0A0H3N0F1	A0A0H3N0F1 [5-18]	1	1465.91	High	High	High	High	High	High	High	Not Found	Not Found	High	High	High	High	High	High	High	High	High	5900000	28000000	13000000	5100000	2200000	2900000	1800000			1900000	19000000	2700000	37000000	150000000	160000000	21000000	29000000
	FALSE	High	[K].KFGDDGYWGEKLDVESSAQK.[I]			1.71206e-08	0	1	1	27	A0A0H3N0F1	A0A0H3N0F1 [22-41]	2	2259.06	High	High	High	High	High	High	Not Found	Not Found	Not Found	High	High	High	High	High	High	High	High	High	8500000	39000000	25000000	3500000	4500000	4700000				2000000	6300000	3100000	36000000	45000000	65000000	15000000	24000000
	FALSE	High	[R].TELFEDDAKEYAYTTGDKLR.[V]			2.03691e-09	0	1	1	45	A0A0H3N0F1	A0A0H3N0F1 [96-115]	2	2365.12	High	High	High	High	High	High	Not Found	Not Found	Not Found	High	High	High	High	High	High	High	High	High	70000000	300000000	180000000	55000000	63000000	52000000				25000000	84000000	51000000	360000000	620000000	520000000	160000000	290000000
	FALSE	High	[R].TELFEDDAKEYAYTTGDK.[L]			2.98433e-06	0	1	1	15	A0A0H3N0F1	A0A0H3N0F1 [96-113]	1	2095.93	High	Not Found	High	Not Found	High	Not Found	Not Found	Not Found	Not Found	Not Found	Not Found	High	High	High	High	High	High	High	1200000		2600000		1600000							1400000	16000000	22000000		4000000	8600000
	FALSE	High	[K].YRPDADILAVTFTEK.[V]			2.43251e-08	0	1	1	31	A0A0H3N0F1	A0A0H3N0F1 [419-433]	0	1738.9	High	High	High	High	High	High	High	High	High	High	High	High	High	High	High	High	High	High	15000000	85000000	57000000	16000000	12000000	13000000	4100000	6000000	3000000	7500000	26000000	11000000	120000000	310000000	230000000	48000000	64000000
	FALSE	High	[K].IVATLGPAVEIR.[G]			8.02477e-06	0	1	1	20	A0A0H3N0F1	A0A0H3N0F1 [7-18]	0	1238.75	High	High	High	High	High	High	High	High	High	High	High	High	High	High	High	High	High	High	54000000	230000000	130000000	44000000	38000000	44000000	18000000	20000000	12000000	18000000	58000000	42000000	290000000	530000000	570000000	150000000	250000000
	FALSE	High	[K].FGDDGYWGEKLDVESSAQK.[I]			3.36418e-09	0	1	1	29	A0A0H3N0F1	A0A0H3N0F1 [23-41]	1	2130.96	High	High	High	High	High	High	Not Found	Not Found	Not Found	High	High	High	High	High	High	High	High	High	7700000	56000000	29000000	6800000	5700000	7000000				2400000	6900000	4700000	57000000	57000000	93000000	23000000	34000000
	FALSE	High	[K].VGFLLDTKGPEIR.[T]			3.86289e-06	0	1	1	26	A0A0H3N0F1	A0A0H3N0F1 [83-95]	1	1444.82	High	High	High	High	High	High	High	High	High	High	High	High	High	High	High	High	High	High	21000000	110000000	31000000	21000000	8500000	11000000	3800000	3700000	1800000	4800000	36000000	16000000	140000000	260000000	240000000	56000000	90000000
	FALSE	High	[K].YRPDADILAVTFTEKVQK.[S]			1.37094e-08	0	1	1	6	A0A0H3N0F1	A0A0H3N0F1 [419-436]	1	2094.12	Not Found	Not Found	High	Not Found	Not Found	Not Found	Not Found	Not Found	Not Found	Not Found	High	Not Found	High	High	High	Not Found	Not Found	Not Found			12000000								11000000			8200000	14000000
	FALSE	High	[R].FGLEQGLNFIAISFVR.[T]			1.85252e-08	0	1	1	10	A0A0H3N0F1	A0A0H3N0F1 [208-223]	0	1810.99	Not Found	High	High	Not Found	Not Found	Not Found	Not Found	Not Found	Not Found	Not Found	High	Not Found	High	High	High	High	Not Found	High		6500000	9000000								8500000		21000000	99000000	86000000	3800000
	FALSE	High	[K].LGLTVVEKDAVNR.[E]			0.00155521	0	1	1	2	A0A0H3N0F1	A0A0H3N0F1 [156-168]	1	1413.81	Not Found	Not Found	Not Found	Not Found	Not Found	Not Found	Not Found	Not Found	Not Found	Not Found	Not Found	Not Found	High	High	Not Found	Not Found	Not Found	Not Found													4900000	9700000
	FALSE	High	[K].IENQQGIDNIDEIIEAADGIMIAR.[G]	1xOxidation [M21]		2.80746e-08	0	1	1	25	A0A0H3N0F1	A0A0H3N0F1 [249-272]	0	2657.31	High	High	High	High	High	High	High	Not Found	Not Found	High	High	High	High	High	High	High	High	High	21000000	42000000	37000000	8900000	9100000	8300000	6000000			7500000	22000000	9000000	55000000	100000000	30000000	36000000	44000000
	FALSE	High	[K].IENQQGIDNIDEIIEAADGIMIAR.[G]			7.52094e-10	0	1	1	30	A0A0H3N0F1	A0A0H3N0F1 [249-272]	0	2641.31	High	High	High	High	High	High	Not Found	Not Found	Not Found	High	High	High	High	High	High	High	High	High	31000000	140000000	120000000	18000000	7500000	14000000				12000000	51000000	15000000	250000000	550000000	350000000	97000000	73000000
	FALSE	High	[K].EQGLVEAGDDIIIVAGVPVGVAGSTNTMR.[V]	1xOxidation [M28]		2.18081e-07	0	1	1	13	A0A0H3N0F1	A0A0H3N0F1 [468-496]	0	2884.47	High	High	High	High	High	High	Not Found	Not Found	Not Found	Not Found	High	High	High	High	Not Found	High	High	High	5800000	17000000	12000000	2600000		1500000					3700000	3600000	13000000	39000000		11000000	11000000
	FALSE	High	[K].EQGLVEAGDDIIIVAGVPVGVAGSTNTMR.[V]			8.68023e-10	0	1	1	15	A0A0H3N0F1	A0A0H3N0F1 [468-496]	0	2868.48	High	High	High	High	High	Not Found	Not Found	Not Found	Not Found	Not Found	Not Found	Not Found	High	High	Not Found	High	High	High	9800000	56000000	38000000										69000000	110000000		21000000	25000000
	FALSE	High	[K].SLMLNWGVIPIVTNRPDSTDDMFDLAER.[I]			0.000192048	0	1	1	5	A0A0H3N0F1	A0A0H3N0F1 [437-464]	0	3205.57	Not Found	High	High	Not Found	Not Found	Not Found	Not Found	Not Found	Not Found	Not Found	Not Found	Not Found	Not Found	Not Found	High	High	Not Found	High		19000000	15000000												170000000	6400000
	FALSE	High	[K].AVITATNMLETMTEKPR.[A]			1.05914e-08	0	1	1	34	A0A0H3N0F1	A0A0H3N0F1 [301-317]	0	1905.98	High	High	High	High	High	High	High	High	High	High	High	High	High	High	Not Found	High	High	High	47000000	330000000	180000000	40000000	43000000	52000000	16000000	8600000	3800000	9700000	46000000	33000000	350000000	760000000		180000000	320000000
	FALSE	High	[K].AVITATNMLETMTEKPR.[A]	1xOxidation [M]		3.18864e-07	0	1	1	30	A0A0H3N0F1	A0A0H3N0F1 [301-317]	0	1921.97	High	High	High	High	High	High	Not Found	Not Found	Not Found	Not Found	High	High	High	High	High	High	High	High	13000000	12000000	38000000	5300000	6700000	4100000					22000000	5200000	40000000	97000000	56000000	25000000	36000000
	FALSE	High	[K].AVITATNMLETMTEKPR.[A]	2xOxidation [M8; M12]		2.70863e-08	0	1	1	24	A0A0H3N0F1	A0A0H3N0F1 [301-317]	0	1937.97	High	High	High	High	High	Not Found	Not Found	Not Found	Not Found	High	High	High	High	High	High	High	High	High	6300000	17000000	18000000	2900000	3600000					3000000	4800000	2100000	15000000	27000000	25000000	10000000	6700000
	FALSE	High	[R].NICKETGNDHVQLFAK.[I]	1xCarbamidomethyl [C3]		1.72144e-07	0	1	1	22	A0A0H3N0F1	A0A0H3N0F1 [233-248]	1	1873.92	High	High	High	High	High	High	Not Found	Not Found	Not Found	High	High	High	High	High	High	High	High	High	6600000	18000000	65000000	5000000	5400000	5800000				2400000	14000000	6300000	38000000	110000000	93000000	33000000	53000000
	FALSE	High	[R].FNFSHGDHQEQGDR.[M]			1.16894e-07	0	1	1	52	A0A0H3N0F1	A0A0H3N0F1 [55-68]	0	1673.71	High	High	High	High	High	High	High	Not Found	Not Found	High	High	High	High	High	High	High	High	High	24000000	74000000	43000000	13000000	21000000	14000000	930000			17000000	32000000	28000000	180000000	380000000	130000000	99000000	160000000
	FALSE	High	[K].LDVESSAQK.[I]			0.000261361	0	1	1	9	A0A0H3N0F1	A0A0H3N0F1 [33-41]	0	976.495	High	High	High	High	High	Not Found	Not Found	Not Found	Not Found	Not Found	High	High	Not Found	High	Not Found	Not Found	High	Not Found	890000	2700000	2000000	1200000	1100000						2200000	1600000		16000000			5800000
	FALSE	High	[K].TEVIASAVKDACHSMDIK.[L]	1xCarbamidomethyl [C12]		9.42764e-08	0	1	1	20	A0A0H3N0F1	A0A0H3N0F1 [384-401]	1	1974.96	High	High	High	Not Found	High	Not Found	Not Found	Not Found	Not Found	Not Found	High	High	High	High	High	High	High	High	6400000	38000000	17000000		7600000							4700000	34000000	58000000	24000000	12000000	29000000
	FALSE	High	[R].RAEEIAGKK.[V]			0.000180052	0	1	1	16	A0A0H3N0F1	A0A0H3N0F1 [74-82]	2	1001.57	High	High	High	High	High	High	Not Found	High	Not Found	High	High	High	High	High	High	High	High	High	6700000	10000000	12000000	3900000	5000000	3600000		3100000		3200000	9200000	5800000	39000000	72000000	72000000	23000000	32000000
	FALSE	High	[R].FNFSHGDHQEQGDRMATVR.[R]			8.87184e-06	0	1	1	25	A0A0H3N0F1	A0A0H3N0F1 [55-73]	1	2232	High	High	High	High	High	Not Found	Not Found	Not Found	Not Found	Not Found	High	High	High	High	High	High	High	High	2500000	5300000	9100000	1100000	1400000						4500000	790000	5300000	21000000	17000000	7000000	3600000
	FALSE	High	[R].FNFSHGDHQEQGDRMATVR.[R]	1xOxidation [M15]		0.00198345	0	1	1	10	A0A0H3N0F1	A0A0H3N0F1 [55-73]	1	2247.99	High	High	High	Not Found	High	Not Found	Not Found	Not Found	Not Found	Not Found	Not Found	Not Found	Not Found	High	High	Not Found	Not Found	High	2100000	3200000	4600000		1400000									6400000	19000000
	FALSE	High	[K].TEVIASAVK.[D]			0.000212316	0	1	1	17	A0A0H3N0F1	A0A0H3N0F1 [384-392]	0	917.53	High	High	High	High	High	High	Not Found	High	High	High	High	High	High	High	High	High	High	High	4100000	12000000	15000000	4400000	4100000	2700000		4900000	2200000	3700000	8500000	6600000	53000000	78000000	42000000	23000000	35000000
	FALSE	High	[R].RAEEIAGK.[K]			0.000578958	0	1	1	14	A0A0H3N0F1	A0A0H3N0F1 [74-81]	1	873.479	High	High	High	High	High	Not Found	Not Found	Not Found	Not Found	High	High	High	High	High	High	High	High	High	9400000	19000000	17000000	6000000	7000000					5900000	12000000	10000000	80000000	140000000	120000000	39000000	59000000
	FALSE	High	[K].DACHSMDIK.[L]	1xCarbamidomethyl [C3]		0.00155521	0	1	1	13	A0A0H3N0F1	A0A0H3N0F1 [393-401]	0	1076.45	High	High	High	High	High	High	Not Found	Not Found	Not Found	Not Found	Not Found	High	High	High	High	High	High	High	3300000	11000000	6700000	2500000	3400000	1900000						4000000	38000000	71000000	38000000	18000000	31000000
	FALSE	High	[K].LVVTVTETGYSAR.[S]			3.45023e-07	0	1	1	17	A0A0H3N0F1	A0A0H3N0F1 [402-414]	0	1395.75	High	High	High	Not Found	High	High	High	High	High	High	High	High	High	High	High	High	High	High	21000000	170000000	83000000		18000000	14000000	5600000	9800000	9600000	17000000	43000000	22000000	170000000	440000000	310000000	78000000	110000000
	FALSE	High	[K].KVGFLLDTKGPEIR.[T]			1.81001e-07	0	1	1	16	A0A0H3N0F1	A0A0H3N0F1 [82-95]	2	1572.91	High	High	High	Not Found	High	High	Not Found	Not Found	Not Found	Not Found	High	Not Found	High	High	High	High	High	High	5900000	22000000	19000000		4400000	2600000					12000000		30000000	48000000	88000000	12000000	19000000
	FALSE	High	[R].ASKTEVIASAVKDACHSMDIK.[L]	1xCarbamidomethyl [C15]		6.82842e-08	0	1	1	24	A0A0H3N0F1	A0A0H3N0F1 [381-401]	2	2261.13	High	High	High	High	High	High	Not Found	Not Found	Not Found	Not Found	High	High	High	High	High	High	High	Not Found	6800000	47000000	24000000	7100000	5100000	3100000					15000000	4900000	25000000	56000000	79000000	12000000	30000000
	FALSE	High	[R].ASKTEVIASAVK.[D]			3.72046e-05	0	1	1	27	A0A0H3N0F1	A0A0H3N0F1 [381-392]	1	1203.69	High	High	High	High	High	High	High	High	High	High	High	High	High	High	High	High	High	High	9300000	21000000	17000000	5500000	7800000	5500000	2500000	5000000	2900000	4200000	14000000	9100000	63000000	120000000	69000000	29000000	51000000
	FALSE	High	[R].TAKDVEVVR.[N]			0.000570722	0	1	1	17	A0A0H3N0F1	A0A0H3N0F1 [224-232]	1	1016.57	High	High	High	High	High	High	High	Not Found	Not Found	High	High	High	High	High	High	High	High	High	19000000	42000000	31000000	12000000	23000000	13000000	780000			11000000	26000000	19000000	140000000	280000000	190000000	79000000	110000000
	FALSE	High	[K].ETGNDHVQLFAK.[I]			0.000145218	0	1	1	29	A0A0H3N0F1	A0A0H3N0F1 [237-248]	0	1358.67	High	High	High	High	High	High	Not Found	Not Found	Not Found	High	High	High	High	High	High	High	High	High	16000000	40000000	26000000	11000000	12000000	11000000				7300000	22000000	18000000	120000000	210000000	140000000	63000000	98000000
	FALSE	High	[K].KVGFLLDTK.[G]			0.00214578	0	1	1	15	A0A0H3N0F1	A0A0H3N0F1 [82-90]	1	1020.61	High	High	High	High	High	High	High	Not Found	Not Found	High	Not Found	High	High	High	High	High	High	High	11000000	25000000	17000000	6300000	5600000	5000000	1700000			2600000		4800000	47000000	65000000	43000000	14000000	27000000
	FALSE	High	[K].VGFLLDTK.[G]			0.00237168	0.000111581	1	1	8	A0A0H3N0F1	A0A0H3N0F1 [83-90]	0	892.514	Not Found	High	High	Not Found	Not Found	Not Found	Not Found	Not Found	Not Found	Not Found	Not Found	Not Found	High	High	High	High	High	High		23000000	11000000										47000000	65000000	46000000	19000000	32000000
	FALSE	High	[K].MIITKVNAAGK.[A]			0.00374638	0.000111581	1	1	1	A0A0H3N0F1	A0A0H3N0F1 [290-300]	1	1145.67	Not Found	Not Found	Not Found	Not Found	Not Found	Not Found	Not Found	Not Found	Not Found	Not Found	Not Found	Not Found	Not Found	High	Not Found	Not Found	Not Found	Not Found
	FALSE	High	[K].QILVDDGKLGLTVVEK.[D]			0.00244047	0.000111581	1	1	3	A0A0H3N0F1	A0A0H3N0F1 [148-163]	1	1726.99	Not Found	High	Not Found	Not Found	Not Found	Not Found	Not Found	Not Found	Not Found	Not Found	Not Found	Not Found	High	High	Not Found	Not Found	Not Found	Not Found		6500000											4700000	7100000
	FALSE	High	[K].QKGVNIPYTK.[I]			0.00277551	0.000111581	1	1	18	A0A0H3N0F1	A0A0H3N0F1 [183-192]	1	1147.65	High	High	High	High	High	High	Not Found	Not Found	Not Found	Not Found	High	High	High	High	Not Found	High	High	High	3700000	8400000	3000000	400000	3000000	2300000					870000	420000	22000000	33000000		12000000	4300000
	FALSE	High	[K].IPFPALAER.[D]			0.00275575	0.000111581	1	1	20	A0A0H3N0F1	A0A0H3N0F1 [193-201]	0	1013.58	High	High	High	High	High	High	High	Not Found	Not Found	High	High	High	High	High	High	High	High	High	70000000	260000000	130000000	56000000	62000000	66000000	4300000			26000000	71000000	48000000	420000000	690000000	480000000	210000000	360000000
	FALSE	High	[K].NAQTLLNEYGR.[L]			0.00308946	0.000111581	1	1	20	A0A0H3N0F1	A0A0H3N0F1 [362-372]	0	1278.64	High	High	High	High	High	High	High	High	High	High	High	High	High	High	High	High	High	High	77000000	280000000	170000000	64000000	61000000	49000000	17000000	30000000	12000000	30000000	76000000	49000000	400000000	720000000	540000000	200000000	330000000
	FALSE	High	[K].GVNIPYTK.[I]			0.0103689	0.000199984	1	1	10	A0A0H3N0F1	A0A0H3N0F1 [185-192]	0	891.493	Not Found	High	High	Not Found	Not Found	Not Found	Not Found	Not Found	High	Not Found	Not Found	High	High	High	High	High	High	High		32000000	23000000						4100000			15000000	130000000	210000000	170000000	64000000	100000000
	FALSE	High	[R].TELFEDDAK.[E]			0.0061275	0.000199984	1	1	7	A0A0H3N0F1	A0A0H3N0F1 [96-104]	0	1067.49	Not Found	High	Not Found	Not Found	Not Found	Not Found	Not Found	Not Found	Not Found	Not Found	High	Not Found	High	Not Found	High	High	High	High		3300000									2900000		18000000		5400000	7700000	12000000
	FALSE	High	[R].VATKQGIK.[S]			0.00820302	0.000199984	1	1	3	A0A0H3N0F1	A0A0H3N0F1 [116-123]	1	844.525	Not Found	Not Found	Not Found	Not Found	Not Found	Not Found	Not Found	Not Found	Not Found	Not Found	Not Found	Not Found	High	High	High	Not Found	Not Found	Not Found													910000	2000000	2900000
	FALSE	High	[R].TMATIAK.[N]	1xOxidation [M2]		0.0149817	0.000569217	1	1	14	A0A0H3N0F1	A0A0H3N0F1 [355-361]	0	751.402	High	Not Found	High	High	High	Not Found	Not Found	Not Found	Not Found	Not Found	High	High	High	High	High	High	High	High	920000		1700000	760000	370000						1900000	920000	6200000	11000000	12000000	3900000	5700000
	FALSE	High	[K].SLMLNWGVIPIVTNRPDSTDDMFDLAER.[I]	2xOxidation [M3; M22]		0.0262801	0.00117393	1	1	1	A0A0H3N0F1	A0A0H3N0F1 [437-464]	0	3237.56	Not Found	Not Found	Not Found	Not Found	Not Found	Not Found	Not Found	Not Found	Not Found	Not Found	Not Found	Not Found	Not Found	Not Found	Not Found	Not Found	High	Not Found																	2400000
	FALSE	High	[K].QILVDDGKLGLTVVEKDAVNR.[E]			0.0312811	0.00160435	1	1	1	A0A0H3N0F1	A0A0H3N0F1 [148-168]	2	2282.27	Not Found	Not Found	High	Not Found	Not Found	Not Found	Not Found	Not Found	Not Found	Not Found	Not Found	Not Found	Not Found	Not Found	Not Found	Not Found	Not Found	Not Found			3300000
	FALSE	High	[K].EYAYTTGDKLR.[V]			0.0398622	0.00208584	1	1	3	A0A0H3N0F1	A0A0H3N0F1 [105-115]	1	1316.65	Not Found	Not Found	Not Found	Not Found	Not Found	Not Found	Not Found	Not Found	Not Found	High	Not Found	Not Found	Not Found	Not Found	Not Found	High	High	Not Found																	2900000
	FALSE	High	[K].FGDDGYWGEK.[L]			0.050004	0.00290146	1	1	1	A0A0H3N0F1	A0A0H3N0F1 [23-32]	0	1173.48	Not Found	Not Found	Not Found	Not Found	Not Found	Not Found	Not Found	Not Found	Not Found	Not Found	Not Found	Not Found	High	Not Found	Not Found	Not Found	Not Found	Not Found													2000000
	FALSE	High	[K].DACHSMDIK.[L]	1xCarbamidomethyl [C3]; 1xOxidation [M6]		0.0528121	0.00305748	1	1	5	A0A0H3N0F1	A0A0H3N0F1 [393-401]	0	1092.44	High	Not Found	Not Found	Not Found	Not Found	Not Found	Not Found	Not Found	Not Found	Not Found	High	High	High	High	Not Found	Not Found	Not Found	Not Found	650000										960000	510000	3100000	5900000
	FALSE	High	[K].YPVESVR.[T]			0.0835204	0.00440727	1	1	4	A0A0H3N0F1	A0A0H3N0F1 [348-354]	0	849.446	Not Found	High	High	Not Found	Not Found	Not Found	Not Found	Not Found	Not Found	Not Found	Not Found	Not Found	High	Not Found	Not Found	Not Found	High	Not Found		1500000											6200000				4100000
FALSE	High	Master Protein	A0A0H3N5B2	Enolase OS=Streptococcus suis (strain BM407) OX=568814 GN=eno PE=3 SV=1	0	703.063	95.1724	49	1791	49	1	435	47.066	4.77	High	High	High	High	High	High	High	High	High	High	High	High	High	High	High	High	High	High		290000000	1100000000	620000000	280000000	220000000	210000000	56000000	77000000	36000000	120000000	340000000	160000000	3500000000	6200000000	4900000000	850000000
	Checked	Confidence	Annotated Sequence	Modifications	Modifications in Master Proteins	Qvality PEP	Qvality q-value	# Protein Groups	# Proteins	# PSMs	Master Protein Accessions	Positions in Master Proteins	# Missed Cleavages	Theo. MH+ [Da]	Found in Sample: [S1] F1: Sample	Found in Sample: [S2] F2: Sample	Found in Sample: [S3] F3: Sample	Found in Sample: [S4] F4: Sample	Found in Sample: [S5] F5: Sample	Found in Sample: [S6] F6: Sample	Found in Sample: [S7] F7: Sample	Found in Sample: [S8] F8: Sample	Found in Sample: [S9] F9: Sample	Found in Sample: [S10] F10: Sample	Found in Sample: [S11] F11: Sample	Found in Sample: [S12] F12: Sample	Found in Sample: [S13] F13: Sample	Found in Sample: [S14] F14: Sample	Found in Sample: [S15] F15: Sample	Found in Sample: [S16] F16: Sample	Found in Sample: [S17] F17: Sample	Found in Sample: [S18] F18: Sample	Area: F1: Sample	Area: F2: Sample	Area: F3: Sample	Area: F4: Sample	Area: F5: Sample	Area: F6: Sample	Area: F7: Sample	Area: F8: Sample	Area: F9: Sample	Area: F10: Sample	Area: F11: Sample	Area: F12: Sample	Area: F13: Sample	Area: F14: Sample	Area: F15: Sample	Area: F16: Sample	Area: F17: Sample
	FALSE	High	[K].VLPTPMMNIINGGSHSDAPIAFQEFMILPVGAPSFK.[E]			0.000425456	0	1	1	5	A0A0H3N5B2	A0A0H3N5B2 [141-176]	0	3826.94	Not Found	Not Found	High	Not Found	Not Found	Not Found	Not Found	Not Found	Not Found	Not Found	Not Found	Not Found	High	Not Found	High	Not Found	Not Found	Not Found													27000000		1300000000
	FALSE	High	[R].EVLDSRGNPTLEVEVYTESGAFGR.[G]			4.2315e-09	0	1	1	30	A0A0H3N5B2	A0A0H3N5B2 [11-34]	1	2625.28	High	High	High	High	High	High	High	Not Found	Not Found	High	High	High	High	High	High	High	High	High	26000000	73000000	85000000	12000000	5500000		6500000			10000000	34000000	7500000	150000000	700000000	710000000	98000000	80000000
	FALSE	High	[R].GNPTLEVEVYTESGAFGR.[G]			1.05337e-09	0	1	1	93	A0A0H3N5B2	A0A0H3N5B2 [17-34]	0	1925.92	High	High	High	High	High	High	High	High	High	High	High	High	High	High	High	High	High	High	74000000	360000000	190000000	55000000	34000000	74000000	18000000	7400000	6000000	32000000	95000000	42000000	690000000	1900000000	1400000000	180000000	170000000
	FALSE	High	[R].IEDQLGEVAVYKGLNSFYNLKK.[-]			6.03271e-11	0	1	1	30	A0A0H3N5B2	A0A0H3N5B2 [414-435]	2	2528.34	High	High	High	High	High	High	High	High	High	High	High	High	High	High	High	High	High	Not Found	18000000	34000000	65000000	6100000	4600000	10000000	3900000	1500000	1000000	4500000	21000000	3600000	110000000	220000000	460000000	24000000	26000000
	FALSE	High	[R].SGETEDSTIADIAVATNAGQIK.[T]			4.15565e-11	0	1	1	64	A0A0H3N5B2	A0A0H3N5B2 [374-395]	0	2191.07	High	High	High	High	High	High	High	High	High	High	High	High	High	High	High	High	High	High	190000000	600000000	500000000	150000000	140000000	160000000	41000000	28000000	11000000	86000000	280000000	110000000	2200000000	3800000000	3300000000	540000000	600000000
	FALSE	High	[R].IEDQLGEVAVYKGLNSFYNLK.[K]			4.83233e-07	0	1	1	10	A0A0H3N5B2	A0A0H3N5B2 [414-434]	1	2400.24	High	High	High	Not Found	High	High	Not Found	Not Found	Not Found	Not Found	Not Found	High	High	High	Not Found	Not Found	Not Found	Not Found		14000000			2200000	4500000						790000	39000000	110000000
	FALSE	High	[K].LGANAILGVSIAVAR.[A]			9.71844e-09	0	1	1	77	A0A0H3N5B2	A0A0H3N5B2 [106-120]	0	1424.86	High	High	High	High	Not Found	Not Found	Not Found	Not Found	High	Not Found	High	High	High	High	High	Not Found	High	Not Found		8200000							5600000		7100000	420000	7100000	520000000	130000000		33000000
	FALSE	High	[K].YNQLLRIEDQLGEVAVYK.[G]			2.12643e-09	0	1	1	9	A0A0H3N5B2	A0A0H3N5B2 [408-425]	1	2151.14	Not Found	High	Not Found	Not Found	Not Found	Not Found	Not Found	Not Found	Not Found	Not Found	High	Not Found	High	High	High	High	High	Not Found		15000000									6400000		17000000	120000000	160000000	6500000	7300000
	FALSE	High	[K].RVQLVGDDFFVTNTDYLAR.[G]			2.52127e-08	0	1	1	31	A0A0H3N5B2	A0A0H3N5B2 [313-331]	1	2229.13	High	High	High	High	High	High	High	High	Not Found	Not Found	High	High	High	High	High	High	High	High	63000000	180000000	180000000	35000000	4200000	31000000	11000000	3000000			59000000	15000000	530000000	1100000000	1300000000	69000000	50000000
	FALSE	High	[R].TSAEQIDYLEELVNK.[Y]			4.57083e-08	0	1	1	14	A0A0H3N5B2	A0A0H3N5B2 [271-285]	0	1751.87	High	High	High	Not Found	High	Not Found	Not Found	Not Found	Not Found	High	High	High	High	High	Not Found	High	Not Found	High	2600000	13000000	6300000		1900000					1700000	3600000	1800000	39000000	67000000		14000000
	FALSE	High	[R].GLVTAVGDEGGFAPK.[F]			3.44318e-10	0	1	1	99	A0A0H3N5B2	A0A0H3N5B2 [197-211]	0	1417.73	High	High	High	High	High	High	High	High	High	High	High	High	High	High	High	High	High	High	380000000	1700000000	630000000	440000000	290000000	280000000	75000000	120000000	59000000	170000000	410000000	250000000	4600000000	8100000000	5900000000	1300000000	1600000000
	FALSE	High	[R].IEDQLGEVAVYK.[G]			1.29233e-07	0	1	1	61	A0A0H3N5B2	A0A0H3N5B2 [414-425]	0	1363.71	High	High	High	High	High	High	High	High	High	High	High	High	High	High	High	High	High	High	200000000	900000000	320000000	230000000	200000000	140000000	41000000	67000000	27000000	80000000	270000000	130000000	2300000000	4000000000	2800000000	620000000	920000000
	FALSE	High	[R].WGAEVFHALK.[K]			0.000387616	0	1	1	22	A0A0H3N5B2	A0A0H3N5B2 [181-190]	0	1157.61	High	High	High	High	High	High	High	Not Found	Not Found	High	High	High	High	High	High	High	High	High	8200000	46000000	15000000	9500000	9600000	4900000	1000000			11000000	12000000	7200000	130000000	650000000	220000000	100000000	120000000
	FALSE	High	[K].EGLRWGAEVFHALKK.[I]			0.000135175	0	1	1	14	A0A0H3N5B2	A0A0H3N5B2 [177-191]	2	1740.95	High	High	Not Found	High	Not Found	Not Found	Not Found	Not Found	Not Found	Not Found	High	Not Found	High	High	High	Not Found	High	Not Found	4600000	12000000									9900000		20000000	28000000	73000000		6400000
	FALSE	High	[R].SGETEDSTIADIAVATNAGQIKTGSLSR.[T]			1.13784e-08	0	1	1	19	A0A0H3N5B2	A0A0H3N5B2 [374-401]	1	2792.39	High	High	High	High	High	Not Found	High	Not Found	Not Found	High	High	High	High	High	High	High	High	High	5400000	17000000	21000000	2000000	2700000		2600000			3400000	6700000		52000000	140000000	150000000	15000000	10000000
	FALSE	High	[K].EGLRWGAEVFHALK.[K]			1.75284e-05	0	1	1	11	A0A0H3N5B2	A0A0H3N5B2 [177-190]	1	1612.86	High	High	High	Not Found	High	Not Found	Not Found	Not Found	Not Found	High	Not Found	Not Found	High	High	High	Not Found	Not Found	Not Found		12000000	5300000		1200000					850000			5200000	38000000	62000000
	FALSE	High	[R].TSAEQIDYLEELVNKYPIITIEDGMDENDWDGWK.[A]			2.97315e-08	0	1	1	5	A0A0H3N5B2	A0A0H3N5B2 [271-304]	1	4029.86	Not Found	High	Not Found	Not Found	Not Found	Not Found	Not Found	Not Found	Not Found	Not Found	Not Found	Not Found	High	High	High	Not Found	Not Found	Not Found		8700000											26000000		350000000
	FALSE	High	[K].GKLGANAILGVSIAVAR.[A]			6.85406e-06	0	1	1	2	A0A0H3N5B2	A0A0H3N5B2 [104-120]	1	1609.97	Not Found	Not Found	Not Found	Not Found	Not Found	Not Found	Not Found	Not Found	Not Found	Not Found	Not Found	Not Found	Not Found	High	High	Not Found	Not Found	Not Found														7300000	3500000
	FALSE	High	[K].AVDNVNNVIADAIIGFDVRDQQAIDR.[A]			1.53754e-08	0	1	1	50	A0A0H3N5B2	A0A0H3N5B2 [67-92]	1	2841.45	High	High	High	Not Found	High	High	High	High	Not Found	High	High	High	High	High	High	High	High	High	190000000	660000000	590000000		47000000	120000000	26000000	6000000		94000000	320000000	85000000	1900000000	2900000000	3200000000	410000000	410000000
	FALSE	High	[R].AAADYLEVPLYTYLGGFNTK.[V]			1.65179e-08	0	1	1	88	A0A0H3N5B2	A0A0H3N5B2 [121-140]	0	2206.11	High	High	High	High	High	High	High	High	High	High	High	High	High	High	High	High	High	High	300000000	800000000	630000000	170000000	170000000	170000000	46000000	25000000	18000000	96000000	300000000	99000000	2500000000	3700000000	2900000000	540000000	590000000
	FALSE	High	[K].AVDNVNNVIADAIIGFDVR.[D]			2.53941e-08	0	1	1	34	A0A0H3N5B2	A0A0H3N5B2 [67-85]	0	2015.06	High	High	High	High	High	High	High	Not Found	High	High	High	High	High	High	High	High	High	High	11000000	110000000	82000000	16000000	9400000	15000000			1400000	15000000	46000000	9300000	320000000	720000000	640000000	48000000	76000000
	FALSE	High	[R].VQLVGDDFFVTNTDYLAR.[G]			5.68678e-10	0	1	1	98	A0A0H3N5B2	A0A0H3N5B2 [314-331]	0	2073.03	High	High	High	High	High	High	High	High	High	High	High	High	High	High	High	High	High	High	200000000	840000000	580000000	140000000	120000000	140000000	47000000	13000000	4900000	75000000	250000000	86000000	3400000000	6600000000	5000000000	600000000	610000000
	FALSE	High	[R].IAKYNQLLR.[I]			0.0017068	0	1	1	7	A0A0H3N5B2	A0A0H3N5B2 [405-413]	1	1118.67	High	Not Found	High	Not Found	Not Found	Not Found	Not Found	Not Found	Not Found	Not Found	Not Found	High	High	High	High	High	Not Found	Not Found	1600000		2900000									710000	22000000	47000000	45000000	5600000
	FALSE	High	[R].AMIALDGTPNK.[G]	1xOxidation [M2]		0.000180052	0	1	1	16	A0A0H3N5B2	A0A0H3N5B2 [93-103]	0	1146.58	High	Not Found	Not Found	High	High	Not Found	Not Found	Not Found	Not Found	Not Found	High	High	High	High	High	High	High	High	4000000			2700000							9400000		36000000	99000000		3000000
	FALSE	High	[R].AMIALDGTPNK.[G]			5.17354e-05	0	1	1	17	A0A0H3N5B2	A0A0H3N5B2 [93-103]	0	1130.59	High	High	High	High	High	High	High	Not Found	High	High	High	High	High	High	High	High	High	High	33000000	65000000	49000000	32000000	22000000	14000000	4400000		1400000	7700000	19000000	16000000	450000000	740000000	380000000	93000000	110000000
	FALSE	High	[R].GMVPSGASTGEHEAVELR.[D]	1xOxidation [M2]		1.00011e-08	0	1	1	34	A0A0H3N5B2	A0A0H3N5B2 [35-52]	0	1842.87	High	High	High	High	High	High	High	High	High	High	High	High	High	High	High	High	High	High	11000000	20000000	23000000	12000000	4400000	3400000	1200000		1300000	4300000	13000000	6400000	77000000	150000000	88000000	24000000	22000000
	FALSE	High	[R].KVYDYTKFEGEGAAVR.[T]			8.98161e-09	0	1	1	63	A0A0H3N5B2	A0A0H3N5B2 [255-270]	2	1832.92	High	High	High	High	High	High	High	High	High	High	High	High	High	High	High	High	High	High	110000000	260000000	360000000	100000000	93000000	79000000	24000000	31000000	17000000	45000000	130000000	55000000	940000000	1600000000	1800000000	250000000	310000000
	FALSE	High	[R].GMVPSGASTGEHEAVELR.[D]			1.39073e-08	0	1	1	31	A0A0H3N5B2	A0A0H3N5B2 [35-52]	0	1826.87	High	High	High	High	High	High	High	High	High	High	High	High	High	High	High	High	High	High	35000000	120000000	130000000	24000000	31000000	15000000	4700000	3400000	1700000	9300000	39000000	25000000	490000000	870000000	750000000	120000000	130000000
	FALSE	High	[R].GIKEGAANSILIK.[V]			1.48088e-07	0	1	1	36	A0A0H3N5B2	A0A0H3N5B2 [332-344]	1	1313.78	High	High	High	High	High	High	High	High	High	High	High	High	High	High	High	High	High	High	84000000	170000000	150000000	82000000	73000000	55000000	16000000	28000000	15000000	53000000	230000000	84000000	1000000000	2200000000	1900000000	310000000	390000000
	FALSE	High	[R].AMIALDGTPNKGK.[L]			7.10416e-06	0	1	1	41	A0A0H3N5B2	A0A0H3N5B2 [93-105]	1	1315.7	High	High	High	High	High	High	High	High	High	High	High	High	High	High	High	High	High	High	54000000	130000000	95000000	45000000	44000000	41000000	12000000	8100000	4100000	17000000	67000000	39000000	790000000	1500000000	1500000000	210000000	250000000
	FALSE	High	[R].AMIALDGTPNKGK.[L]	1xOxidation [M2]		1.75284e-05	0	1	1	41	A0A0H3N5B2	A0A0H3N5B2 [93-105]	1	1331.7	High	High	High	High	High	High	High	High	High	High	High	High	High	High	High	High	High	High	9400000	22000000	16000000		11000000	4600000	1900000	1700000	1700000	8300000	30000000	9300000	110000000	38000000	140000000	47000000	19000000
	FALSE	High	[R].GMVPSGASTGEHEAVELRDGDKSR.[Y]	1xOxidation [M2]		2.68011e-06	0	1	1	56	A0A0H3N5B2	A0A0H3N5B2 [35-58]	2	2501.17	High	High	High	High	High	High	High	Not Found	High	High	High	High	High	High	High	High	High	High	36000000	55000000	54000000	26000000	23000000	18000000	6700000		6400000	19000000	51000000	22000000	230000000	240000000	460000000	95000000	88000000
	FALSE	High	[R].GMVPSGASTGEHEAVELRDGDKSR.[Y]			4.78131e-05	0	1	1	59	A0A0H3N5B2	A0A0H3N5B2 [35-58]	2	2485.17	High	High	High	High	High	High	High	High	High	High	High	High	High	High	High	High	High	High	110000000	260000000	230000000	92000000	83000000	88000000	19000000	14000000	4300000	31000000	120000000	69000000	1000000000	2600000000	80000000	330000000	400000000
	FALSE	High	[K].EAGYTAVVSHR.[S]			0.00132865	0	1	1	41	A0A0H3N5B2	A0A0H3N5B2 [363-373]	0	1189.6	High	High	High	High	High	High	High	High	High	High	High	High	High	High	High	High	High	High	100000000	230000000	130000000	69000000	82000000	58000000	17000000	43000000	22000000	57000000	140000000	93000000	1400000000	2700000000	1700000000	380000000	450000000
	FALSE	High	[K].VNQIGTLTETFEAIEMAK.[E]	1xOxidation [M16]		7.99207e-12	0	1	1	80	A0A0H3N5B2	A0A0H3N5B2 [345-362]	0	2011.01	High	High	High	High	High	High	High	High	High	High	High	High	High	High	High	High	High	High	34000000	67000000	79000000	25000000	17000000	16000000	5000000	5100000	1400000	14000000	38000000	17000000	220000000	350000000	270000000	54000000	54000000
	FALSE	High	[K].VNQIGTLTETFEAIEMAK.[E]			5.5355e-11	0	1	1	102	A0A0H3N5B2	A0A0H3N5B2 [345-362]	0	1995.01	High	High	High	High	High	High	High	High	High	High	High	High	High	High	High	High	High	High	150000000	710000000	610000000	100000000	110000000	190000000	38000000	14000000	3500000	46000000	140000000	56000000	2000000000	3600000000	3800000000	480000000	650000000
	FALSE	High	[K].FEGEGAAVR.[T]			0.000425456	0	1	1	14	A0A0H3N5B2	A0A0H3N5B2 [262-270]	0	935.458	High	High	Not Found	High	High	High	Not Found	Not Found	Not Found	High	High	High	High	High	High	High	High	High	5000000	13000000		5200000	5100000	3300000				5200000	8300000	7400000	110000000	160000000	11000000	30000000	33000000
	FALSE	High	[R].GMVPSGASTGEHEAVELRDGDK.[S]			1.12971e-08	0	1	1	28	A0A0H3N5B2	A0A0H3N5B2 [35-56]	1	2242.04	High	High	Not Found	High	High	High	High	Not Found	Not Found	Not Found	High	High	High	High	High	High	High	High	20000000	54000000		9900000	15000000	13000000	3600000				2800000	2200000	260000000	410000000	310000000	58000000	76000000
	FALSE	High	[R].GMVPSGASTGEHEAVELRDGDK.[S]	1xOxidation [M2]		1.76545e-05	0	1	1	19	A0A0H3N5B2	A0A0H3N5B2 [35-56]	1	2258.04	High	High	High	Not Found	Not Found	Not Found	Not Found	Not Found	Not Found	High	Not Found	High	High	High	High	High	High	High	620000	11000000	9300000							3800000		4800000	52000000	86000000	54000000	17000000	21000000
	FALSE	High	[K].VYDYTKFEGEGAAVR.[T]			3.08691e-09	0	1	1	24	A0A0H3N5B2	A0A0H3N5B2 [256-270]	1	1704.82	High	Not Found	High	Not Found	High	Not Found	Not Found	High	High	High	High	Not Found	High	High	High	High	High	High	30000000		130000000		25000000			10000000	5600000	16000000	32000000		410000000	850000000	660000000	110000000	140000000
	FALSE	High	[K].ARGLVTAVGDEGGFAPK.[F]			3.11547e-06	0	1	1	13	A0A0H3N5B2	A0A0H3N5B2 [195-211]	1	1644.87	High	High	High	Not Found	High	High	Not Found	Not Found	Not Found	Not Found	High	Not Found	Not Found	High	High	Not Found	High	Not Found	2500000	5600000	11000000		3200000	1100000					4400000			90000000	62000000		24000000
	FALSE	High	[K].EGAANSILIK.[V]			0.000896184	0	1	1	16	A0A0H3N5B2	A0A0H3N5B2 [335-344]	0	1015.58	High	High	High	Not Found	High	High	High	High	Not Found	High	High	High	High	High	High	High	High	High	46000000	130000000	79000000		38000000	25000000	7300000	21000000		23000000	60000000	35000000	500000000	820000000	570000000	130000000	180000000
	FALSE	High	[K].GLNSFYNLKK.[-]			0.00158895	0	1	1	31	A0A0H3N5B2	A0A0H3N5B2 [426-435]	1	1183.65	High	High	High	High	High	High	High	High	High	High	High	High	High	High	High	High	High	High	59000000	120000000	87000000	36000000	42000000	37000000	11000000	15000000	6900000	24000000	120000000	38000000	570000000	1100000000	550000000	190000000	250000000
	FALSE	High	[R].WGAEVFHALKK.[I]			1.77815e-05	0	1	1	27	A0A0H3N5B2	A0A0H3N5B2 [181-191]	1	1285.71	High	High	High	High	High	High	High	High	High	High	High	High	High	High	High	High	High	High	88000000	150000000	63000000	48000000	42000000	21000000	6400000	9700000	4100000	18000000	63000000	30000000	520000000	910000000	1100000000	170000000	200000000
	FALSE	High	[K].VNQIGTLTETFEAIEMAKEAGYTAVVSHR.[S]	1xOxidation [M16]		1.16494e-05	0	1	1	19	A0A0H3N5B2	A0A0H3N5B2 [345-373]	1	3181.58	High	High	High	Not Found	High	Not Found	Not Found	Not Found	Not Found	High	High	Not Found	High	High	High	High	High	High	9200000		26000000		2000000					6300000	10000000		2700000	150000000	78000000	28000000	16000000
	FALSE	High	[R].DQQAIDRAMIALDGTPNKGK.[L]	1xOxidation [M9]		3.94003e-05	0	1	1	4	A0A0H3N5B2	A0A0H3N5B2 [86-105]	2	2158.09	High	High	Not Found	Not Found	Not Found	Not Found	Not Found	Not Found	Not Found	Not Found	Not Found	Not Found	High	High	Not Found	Not Found	Not Found	Not Found	2000000	1600000											4700000	10000000
	FALSE	High	[K].VNQIGTLTETFEAIEMAKEAGYTAVVSHR.[S]			3.04394e-05	0	1	1	18	A0A0H3N5B2	A0A0H3N5B2 [345-373]	1	3165.59	High	High	High	High	Not Found	High	High	Not Found	Not Found	High	High	Not Found	High	High	High	High	High	High	14000000	53000000	84000000	7900000		6900000	1500000			8800000	21000000		120000000	410000000	770000000	56000000	37000000
	FALSE	High	[K].GLNSFYNLK.[K]			0.00232136	0.000111581	1	1	23	A0A0H3N5B2	A0A0H3N5B2 [426-434]	0	1055.55	High	High	High	High	High	High	High	High	High	High	High	High	High	High	High	High	High	High	48000000	230000000	520000	52000000	44000000	40000000	12000000	12000000	5800000	11000000	44000000	24000000	520000000	840000000	500000000	100000000	170000000
	FALSE	High	[K].FEGTEDGVETIIEAIEAAGYEAGENGIMIGFDCASSEFYDKER.[K]	1xCarbamidomethyl [C33]; 1xOxidation [M28]		0.00405235	0.000111581	1	1	1	A0A0H3N5B2	A0A0H3N5B2 [212-254]	1	4736.08	Not Found	Not Found	Not Found	Not Found	Not Found	Not Found	Not Found	Not Found	Not Found	Not Found	Not Found	Not Found	Not Found	Not Found	High	Not Found	Not Found	Not Found															19000000
	FALSE	High	[K].EAGYTAVVSHRSGETEDSTIADIAVATNAGQIK.[T]			0.00919049	0.000199984	1	1	2	A0A0H3N5B2	A0A0H3N5B2 [363-395]	1	3361.65	Not Found	Not Found	Not Found	Not Found	Not Found	Not Found	Not Found	Not Found	Not Found	Not Found	High	Not Found	Not Found	High	Not Found	Not Found	Not Found	Not Found														13000000
	FALSE	High	[K].VLPTPMMNIINGGSHSDAPIAFQEFMILPVGAPSFK.[E]	1xOxidation [M]		0.010517	0.000199984	1	1	5	A0A0H3N5B2	A0A0H3N5B2 [141-176]	0	3842.93	High	Not Found	Not Found	Not Found	Not Found	Not Found	Not Found	Not Found	Not Found	Not Found	Not Found	Not Found	High	Not Found	High	Not Found	Not Found	Not Found													35000000		360000000
	FALSE	High	[R].KVYDYTK.[F]			0.0124664	0.000480886	1	1	9	A0A0H3N5B2	A0A0H3N5B2 [255-261]	1	916.477	High	High	Not Found	High	Not Found	High	Not Found	Not Found	Not Found	Not Found	Not Found	High	High	High	High	Not Found	High	Not Found	2100000	7500000		1800000		1500000						2300000	53000000	55000000	35000000		14000000
	FALSE	High	[R].DQQAIDR.[A]			0.017373	0.000751437	1	1	18	A0A0H3N5B2	A0A0H3N5B2 [86-92]	0	845.411	High	High	High	High	High	High	High	High	High	High	High	High	High	High	High	High	High	High	11000000		18000000	13000000	9200000	6600000	2000000	5200000	3500000	7900000	14000000	12000000	140000000	240000000	170000000	33000000	39000000
	FALSE	High	[R].YLGLGTQK.[A]			0.0197185	0.000933566	1	1	24	A0A0H3N5B2	A0A0H3N5B2 [59-66]	0	879.493	High	High	High	High	Not Found	High	Not Found	Not Found	Not Found	Not Found	Not Found	High	High	High	Not Found	Not Found	High	Not Found	95000000	180000000	1000000	100000000								75000000	5300000	2000000000			1300000
	FALSE	High	[R].GIKEGAANSILIKVNQIGTLTETFEAIEMAK.[E]			0.0262801	0.00117393	1	1	1	A0A0H3N5B2	A0A0H3N5B2 [332-362]	2	3289.77	Not Found	Not Found	Not Found	Not Found	Not Found	Not Found	Not Found	Not Found	Not Found	Not Found	Not Found	Not Found	Not Found	High	Not Found	Not Found	Not Found	Not Found
	FALSE	High	[K].SRYLGLGTQK.[A]			0.0791859	0.00409729	1	1	3	A0A0H3N5B2	A0A0H3N5B2 [57-66]	1	1122.63	High	Not Found	Not Found	Not Found	Not Found	Not Found	Not Found	Not Found	Not Found	Not Found	Not Found	Not Found	High	Not Found	High	Not Found	Not Found	Not Found	340000												6700000		14000000
	FALSE	High	[K].TGSLSRTDR.[I]			0.163418	0.00863671	1	1	2	A0A0H3N5B2	A0A0H3N5B2 [396-404]	1	992.512	Not Found	Not Found	High	Not Found	Not Found	Not Found	Not Found	Not Found	Not Found	Not Found	Not Found	Not Found	Not Found	Not Found	High	Not Found	Not Found	Not Found			2700000												20000000
FALSE	High	Master Protein	A0A0H3MSU7	60 kDa chaperonin OS=Streptococcus suis (strain BM407) OX=568814 GN=groEL PE=3 SV=1	0	678.148	86.8519	59	1009	59	1	540	57.037	4.78	High	High	High	High	High	High	High	High	High	High	High	High	High	High	High	High	High	High		51000000	310000000	130000000	41000000	26000000	31000000	7100000	11000000	4500000	22000000	51000000	28000000	290000000	540000000	420000000	110000000
	Checked	Confidence	Annotated Sequence	Modifications	Modifications in Master Proteins	Qvality PEP	Qvality q-value	# Protein Groups	# Proteins	# PSMs	Master Protein Accessions	Positions in Master Proteins	# Missed Cleavages	Theo. MH+ [Da]	Found in Sample: [S1] F1: Sample	Found in Sample: [S2] F2: Sample	Found in Sample: [S3] F3: Sample	Found in Sample: [S4] F4: Sample	Found in Sample: [S5] F5: Sample	Found in Sample: [S6] F6: Sample	Found in Sample: [S7] F7: Sample	Found in Sample: [S8] F8: Sample	Found in Sample: [S9] F9: Sample	Found in Sample: [S10] F10: Sample	Found in Sample: [S11] F11: Sample	Found in Sample: [S12] F12: Sample	Found in Sample: [S13] F13: Sample	Found in Sample: [S14] F14: Sample	Found in Sample: [S15] F15: Sample	Found in Sample: [S16] F16: Sample	Found in Sample: [S17] F17: Sample	Found in Sample: [S18] F18: Sample	Area: F1: Sample	Area: F2: Sample	Area: F3: Sample	Area: F4: Sample	Area: F5: Sample	Area: F6: Sample	Area: F7: Sample	Area: F8: Sample	Area: F9: Sample	Area: F10: Sample	Area: F11: Sample	Area: F12: Sample	Area: F13: Sample	Area: F14: Sample	Area: F15: Sample	Area: F16: Sample	Area: F17: Sample
	FALSE	High	[R].GVDILADTVKVTLGPK.[G]			7.27101e-07	0	1	1	25	A0A0H3MSU7	A0A0H3MSU7 [18-33]	1	1625.95	High	High	High	High	High	High	High	Not Found	Not Found	Not Found	High	High	High	High	High	High	High	High	4600000	14000000	11000000	800000	550000	2400000	1700000				4100000	670000	19000000	72000000	130000000	4600000	12000000
	FALSE	High	[K].LVSEVASKTNDIAGDGTTTATVLTQAIVR.[E]			2.1228e-08	0	1	1	7	A0A0H3MSU7	A0A0H3MSU7 [72-100]	1	2931.56	High	Not Found	High	Not Found	Not Found	High	Not Found	Not Found	Not Found	Not Found	High	Not Found	High	High	High	Not Found	Not Found	Not Found	7600000		24000000			4500000					13000000		13000000	81000000	130000000
	FALSE	High	[K].VGAATETELK.[E]			0.000137126	0	1	1	8	A0A0H3MSU7	A0A0H3MSU7 [379-388]	0	1018.54	Not Found	High	High	Not Found	High	Not Found	Not Found	High	Not Found	High	Not Found	Not Found	Not Found	High	Not Found	Not Found	High	High		5200000	2300000		1100000			880000		1200000				18000000			6700000
	FALSE	High	[K].MVAELENPFILITDK.[K]			3.73328e-07	0	1	1	9	A0A0H3MSU7	A0A0H3MSU7 [209-223]	0	1732.92	High	High	High	Not Found	High	Not Found	Not Found	Not Found	Not Found	Not Found	Not Found	Not Found	High	High	Not Found	High	High	High	4100000	19000000	7800000		1300000								35000000	61000000		9100000	8600000
	FALSE	High	[K].MVAELENPFILITDK.[K]	1xOxidation [M1]		2.8587e-06	0	1	1	11	A0A0H3MSU7	A0A0H3MSU7 [209-223]	0	1748.91	High	High	High	Not Found	High	Not Found	Not Found	Not Found	Not Found	Not Found	High	High	High	High	Not Found	High	High	High	2400000	7400000	5500000		1300000						2100000	1200000	24000000	34000000		4400000	11000000
	FALSE	High	[R].ALEEPVRQIAYNAGYEGSVIIDKLK.[N]			1.16655e-10	0	1	1	27	A0A0H3MSU7	A0A0H3MSU7 [443-467]	2	2776.49	High	High	High	High	High	High	High	Not Found	Not Found	High	High	High	High	High	High	High	High	High	13000000	71000000	40000000	6300000	2100000	6400000	1100000			3900000	20000000	3500000	54000000	180000000	210000000	26000000	34000000
	FALSE	High	[K].MVAELENPFILITDKK.[I]			1.23793e-07	0	1	1	30	A0A0H3MSU7	A0A0H3MSU7 [209-224]	1	1861.01	High	High	High	High	High	High	High	High	Not Found	High	High	High	High	High	High	High	High	High	19000000	110000000	52000000	10000000	8700000	10000000	2100000	790000		5000000	12000000	2700000	120000000	220000000	340000000	33000000	64000000
	FALSE	High	[K].MVAELENPFILITDKK.[I]	1xOxidation [M1]		5.19142e-07	0	1	1	20	A0A0H3MSU7	A0A0H3MSU7 [209-224]	1	1877.01	High	High	High	High	High	High	Not Found	Not Found	Not Found	High	High	High	High	High	Not Found	High	High	High	11000000	27000000	18000000	5500000	4000000	1200000				3800000	7100000	3600000	52000000	69000000		13000000	20000000
	FALSE	High	[K].TNDIAGDGTTTATVLTQAIVR.[E]			5.61543e-11	0	1	1	49	A0A0H3MSU7	A0A0H3MSU7 [80-100]	0	2118.1	High	High	High	High	High	High	High	High	High	High	High	High	High	High	High	High	High	High	64000000	300000000	140000000	36000000	27000000	53000000	9900000	8500000	7700000	27000000	60000000	28000000	390000000	680000000	380000000	150000000	220000000
	FALSE	High	[K].AYGSPLITNDGVTIAKEIELEDHFENMGAK.[L]			7.11633e-07	0	1	1	22	A0A0H3MSU7	A0A0H3MSU7 [42-71]	1	3262.59	High	High	High	High	High	High	Not Found	Not Found	Not Found	Not Found	High	Not Found	High	High	High	High	High	High	8600000	47000000	41000000	1400000	2200000	6600000					10000000		50000000	170000000	300000000	4000000	27000000
	FALSE	High	[R].RGIEAAVATAVEALK.[A]			7.21908e-07	0	1	1	20	A0A0H3MSU7	A0A0H3MSU7 [117-131]	1	1498.86	High	High	High	Not Found	High	High	Not Found	High	Not Found	High	High	High	High	High	High	High	High	High	6900000	34000000	10000000		2200000	3500000		1000000		1600000	3100000	2000000	36000000	71000000	65000000	8000000	17000000
	FALSE	High	[R].GVDILADTVK.[V]			3.94003e-05	0	1	1	18	A0A0H3MSU7	A0A0H3MSU7 [18-27]	0	1030.58	High	High	High	High	High	High	High	High	High	High	High	High	High	High	Not Found	High	High	High	42000000	140000000	47000000	20000000	17000000	15000000	3500000	11000000	3000000	10000000	43000000	16000000	170000000	290000000		64000000	110000000
	FALSE	High	[R].QIAYNAGYEGSVIIDK.[L]			6.96493e-07	0	1	1	6	A0A0H3MSU7	A0A0H3MSU7 [450-465]	0	1740.88	High	High	High	Not Found	Not Found	Not Found	Not Found	Not Found	Not Found	Not Found	Not Found	Not Found	High	High	Not Found	High	Not Found	Not Found	2000000	14000000	3600000										12000000	14000000
	FALSE	High	[R].GTFNVVAVKAPGFGDR.[R]			0.000317152	0	1	1	3	A0A0H3MSU7	A0A0H3MSU7 [267-282]	1	1634.86	High	High	Not Found	Not Found	Not Found	Not Found	Not Found	Not Found	Not Found	Not Found	Not Found	Not Found	High	Not Found	Not Found	Not Found	Not Found	Not Found	1600000	7100000											6300000
	FALSE	High	[K].EIELEDHFENMGAK.[L]			1.2447e-06	0	1	1	25	A0A0H3MSU7	A0A0H3MSU7 [58-71]	0	1661.75	High	High	High	High	High	High	High	Not Found	Not Found	High	High	High	High	High	High	High	High	High	6400000	54000000	16000000	2400000	3200000	2900000	620000			1400000	8300000	3600000	55000000	120000000	150000000	18000000	32000000
	FALSE	High	[K].EIELEDHFENMGAK.[L]	1xOxidation [M11]		0.00113505	0	1	1	2	A0A0H3MSU7	A0A0H3MSU7 [58-71]	0	1677.74	Not Found	High	Not Found	Not Found	Not Found	Not Found	Not Found	Not Found	Not Found	Not Found	Not Found	Not Found	Not Found	Not Found	High	Not Found	Not Found	Not Found		5600000													16000000
	FALSE	High	[K].DGATIVEGAGNPEAIANR.[V]			3.57612e-07	0	1	1	7	A0A0H3MSU7	A0A0H3MSU7 [326-343]	0	1754.87	High	High	Not Found	Not Found	Not Found	Not Found	Not Found	Not Found	Not Found	Not Found	High	High	High	High	Not Found	Not Found	High	Not Found	1400000	6000000									3400000	1500000	17000000	26000000			12000000
	FALSE	High	[R].QIAYNAGYEGSVIIDKLK.[N]			2.64648e-07	0	1	1	27	A0A0H3MSU7	A0A0H3MSU7 [450-467]	1	1982.06	High	High	High	High	High	High	High	Not Found	Not Found	Not Found	High	High	High	High	High	High	High	High	12000000	99000000	31000000	7400000	5100000	6200000	580000				14000000	5300000	67000000	120000000	130000000	20000000	37000000
	FALSE	High	[K].NSELGTGFNAATGEWVNMMDAGIIDPVKVTR.[S]			5.44921e-06	0	1	1	9	A0A0H3MSU7	A0A0H3MSU7 [468-498]	1	3293.59	High	Not Found	High	Not Found	Not Found	High	High	Not Found	Not Found	Not Found	Not Found	Not Found	High	Not Found	High	High	High	High	8600000		34000000			4800000	1700000						61000000		80000000	14000000	22000000
	FALSE	High	[K].AYGSPLITNDGVTIAK.[E]			7.33584e-08	0	1	1	14	A0A0H3MSU7	A0A0H3MSU7 [42-57]	0	1619.86	High	Not Found	Not Found	High	Not Found	Not Found	Not Found	High	High	High	High	High	High	High	High	High	High	High	38000000			26000000				7600000	1700000	11000000	37000000	23000000	220000000	370000000	380000000	79000000	140000000
	FALSE	High	[R].IEDALNATR.[A]			0.00015713	0	1	1	11	A0A0H3MSU7	A0A0H3MSU7 [394-402]	0	1002.52	Not Found	Not Found	High	Not Found	Not Found	Not Found	Not Found	High	Not Found	High	High	High	High	High	High	High	High	High			23000000					5100000		9200000	14000000	11000000	89000000	160000000	95000000	31000000	55000000
	FALSE	High	[R].SALQNAASVASLILTTEAVVANKPEPAAPAMPQGMDGMGMGY.[-]	1xOxidation [M]		0.000197633	0	1	1	3	A0A0H3MSU7	A0A0H3MSU7 [499-540]	0	4176.01	Not Found	Not Found	Not Found	Not Found	Not Found	Not Found	Not Found	Not Found	Not Found	Not Found	Not Found	Not Found	Not Found	High	High	Not Found	Not Found	Not Found														76000000	77000000
	FALSE	High	[R].SALQNAASVASLILTTEAVVANKPEPAAPAMPQGMDGMGMGY.[-]			9.26172e-06	0	1	1	5	A0A0H3MSU7	A0A0H3MSU7 [499-540]	0	4160.02	Not Found	High	Not Found	Not Found	Not Found	Not Found	Not Found	Not Found	Not Found	Not Found	Not Found	Not Found	High	High	High	Not Found	Not Found	Not Found		20000000												130000000	210000000
	FALSE	High	[R].GMETELDVVEGMQFDRGYLSQYMVTDNEK.[M]			0.000542808	0	1	1	1	A0A0H3MSU7	A0A0H3MSU7 [180-208]	1	3384.51	Not Found	Not Found	Not Found	Not Found	Not Found	Not Found	Not Found	Not Found	Not Found	Not Found	Not Found	Not Found	Not Found	High	Not Found	Not Found	Not Found	Not Found														17000000
	FALSE	High	[R].AAVEEGIVAGGGTALVNVIDSVAK.[L]			2.84704e-12	0	1	1	25	A0A0H3MSU7	A0A0H3MSU7 [403-426]	0	2240.21	High	High	High	High	High	Not Found	Not Found	Not Found	Not Found	High	High	High	High	High	High	High	High	High	15000000	67000000	33000000	5500000	3300000					3100000	23000000	8800000	92000000	180000000	150000000	26000000	31000000
	FALSE	High	[R].AAVEEGIVAGGGTALVNVIDSVAKLELKGDDETGR.[N]			1.14212e-06	0	1	1	7	A0A0H3MSU7	A0A0H3MSU7 [403-437]	2	3453.81	High	High	Not Found	Not Found	Not Found	Not Found	Not Found	Not Found	Not Found	Not Found	High	Not Found	High	High	High	Not Found	Not Found	Not Found		32000000									35000000		63000000	170000000	150000000
	FALSE	High	[R].GIEAAVATAVEALKAQASPVSNKAEIAQVAAVSSR.[S]			4.70219e-12	0	1	1	22	A0A0H3MSU7	A0A0H3MSU7 [118-152]	2	3407.85	High	High	High	Not Found	Not Found	Not Found	Not Found	Not Found	Not Found	High	High	Not Found	High	High	High	High	High	Not Found	12000000	52000000	31000000							250000	37000000		53000000	250000000	270000000	11000000	38000000
	FALSE	High	[R].GIEAAVATAVEALK.[A]			1.37845e-07	0	1	1	31	A0A0H3MSU7	A0A0H3MSU7 [118-131]	0	1342.76	High	High	High	High	High	High	High	High	High	High	High	High	High	High	High	High	High	High	15000000	85000000	33000000	7400000	7000000	9200000	2200000	3100000	2100000	9000000	22000000	6600000	100000000	350000000	270000000	55000000	94000000
	FALSE	High	[R].GIEAAVATAVEALKAQASPVSNK.[A]			8.74267e-10	0	1	1	16	A0A0H3MSU7	A0A0H3MSU7 [118-140]	1	2225.21	High	High	High	Not Found	High	Not Found	Not Found	Not Found	Not Found	Not Found	High	High	High	High	High	High	High	Not Found	4700000	27000000	9700000		1400000						7600000	1300000	17000000	66000000	33000000	7700000	17000000
	FALSE	High	[R].ALEEPVRQIAYNAGYEGSVIIDK.[L]			1.81621e-09	0	1	1	4	A0A0H3MSU7	A0A0H3MSU7 [443-465]	1	2535.31	Not Found	High	Not Found	Not Found	Not Found	Not Found	Not Found	Not Found	Not Found	Not Found	High	High	Not Found	High	Not Found	Not Found	Not Found	Not Found		18000000									5200000	770000		42000000
	FALSE	High	[R].GYLSQYMVTDNEK.[M]			1.06312e-06	0	1	1	15	A0A0H3MSU7	A0A0H3MSU7 [196-208]	0	1547.7	Not Found	Not Found	High	High	High	Not Found	High	High	Not Found	High	High	High	High	High	High	High	High	High			32000000	12000000	8800000		6500000	1300000		2900000	12000000	8600000	150000000	210000000	140000000	45000000	83000000
	FALSE	High	[K].VGAATETELKEMK.[L]	1xOxidation [M12]		2.31817e-05	0	1	1	17	A0A0H3MSU7	A0A0H3MSU7 [379-391]	1	1422.71	High	High	High	High	High	High	Not Found	Not Found	Not Found	Not Found	High	High	High	High	High	High	High	Not Found	1600000	4000000	1900000	690000	990000	470000					3500000	1000000	7700000	19000000	16000000	4500000	8100000
	FALSE	High	[K].VGAATETELKEMK.[L]			4.96439e-06	0	1	1	31	A0A0H3MSU7	A0A0H3MSU7 [379-391]	1	1406.72	High	High	High	High	High	High	High	High	Not Found	High	High	High	High	High	High	High	High	High	9100000	31000000	21000000	6000000	4400000	4100000	830000	1800000		3100000	12000000	5300000	70000000	140000000	120000000	31000000	54000000
	FALSE	High	[K].VGEYISEAMER.[V]			1.54067e-05	0	1	1	16	A0A0H3MSU7	A0A0H3MSU7 [156-166]	0	1283.59	High	High	High	High	High	High	Not Found	High	Not Found	High	High	High	High	High	High	High	High	High	13000000	76000000	32000000	8600000	7300000	6700000		2000000		3900000	10000000	7500000	88000000	180000000	140000000	31000000	59000000
	FALSE	High	[K].LSGGVAVIK.[V]			0.000516258	0	1	1	15	A0A0H3MSU7	A0A0H3MSU7 [370-378]	0	843.53	High	High	Not Found	High	High	High	High	Not Found	Not Found	High	High	High	High	High	High	High	High	High	11000000	38000000		6900000	7400000	5100000	1500000			6900000	13000000	7000000	74000000	110000000	140000000	26000000	45000000
	FALSE	High	[K].LELKGDDETGR.[N]			3.27013e-05	0	1	1	20	A0A0H3MSU7	A0A0H3MSU7 [427-437]	1	1232.61	High	High	High	High	High	High	Not Found	Not Found	Not Found	High	High	High	High	High	High	High	High	High	3400000	11000000	4200000	2000000	2600000	1400000				2100000	4500000	3800000	33000000	53000000	35000000	11000000	17000000
	FALSE	High	[R].GMETELDVVEGMQFDR.[G]	1xOxidation [M]		3.21707e-08	0	1	1	8	A0A0H3MSU7	A0A0H3MSU7 [180-195]	0	1871.81	High	High	Not Found	Not Found	Not Found	Not Found	Not Found	Not Found	Not Found	Not Found	Not Found	Not Found	High	High	Not Found	Not Found	High	Not Found	1200000	5300000											5200000	15000000
	FALSE	High	[R].GMETELDVVEGMQFDR.[G]			4.82246e-10	0	1	1	22	A0A0H3MSU7	A0A0H3MSU7 [180-195]	0	1855.82	High	High	High	High	High	High	Not Found	Not Found	Not Found	Not Found	Not Found	High	High	High	High	High	High	High	3400000	39000000	12000000	1900000		2100000						610000	45000000	100000000	44000000	7700000	17000000
	FALSE	High	[K].AEIAQVAAVSSR.[S]			1.17534e-06	0	1	1	6	A0A0H3MSU7	A0A0H3MSU7 [141-152]	0	1201.65	Not Found	Not Found	Not Found	Not Found	Not Found	Not Found	Not Found	Not Found	Not Found	High	High	High	High	High	Not Found	Not Found	High	Not Found										5300000	13000000	8100000	45000000	96000000			26000000
	FALSE	High	[R].SEKVGEYISEAMER.[V]	1xOxidation [M12]		3.64131e-05	0	1	1	11	A0A0H3MSU7	A0A0H3MSU7 [153-166]	1	1643.76	High	High	High	Not Found	Not Found	Not Found	Not Found	Not Found	Not Found	High	High	High	High	High	Not Found	Not Found	High	High	1000000	2600000								430000	2200000	570000	3800000	9800000			3000000
	FALSE	High	[R].SEKVGEYISEAMER.[V]			8.82357e-07	0	1	1	19	A0A0H3MSU7	A0A0H3MSU7 [153-166]	1	1627.76	High	High	High	High	High	High	Not Found	High	Not Found	High	High	High	High	High	High	High	High	High	15000000	49000000	20000000	5100000	7700000	8400000		970000		2900000	19000000	6500000	82000000	200000000	110000000	33000000	59000000
	FALSE	High	[R].EGLKNVTAGANPIGIRR.[G]			0.000558587	0	1	1	7	A0A0H3MSU7	A0A0H3MSU7 [101-117]	2	1766	High	High	High	Not Found	Not Found	Not Found	Not Found	Not Found	Not Found	Not Found	High	Not Found	Not Found	High	High	Not Found	Not Found	Not Found	2900000	5200000	11000000								9600000			16000000	50000000
	FALSE	High	[R].EGLKNVTAGANPIGIR.[R]			2.70863e-08	0	1	1	31	A0A0H3MSU7	A0A0H3MSU7 [101-116]	1	1609.9	High	High	High	High	High	High	High	High	Not Found	High	High	High	High	High	High	High	High	High	13000000	32000000	33000000	8800000	6600000	5500000	470000	2100000		5600000	17000000	8400000	91000000	150000000	120000000	27000000	49000000
	FALSE	High	[K].VVVDKDGATIVEGAGNPEAIANR.[V]			1.37048e-12	0	1	1	40	A0A0H3MSU7	A0A0H3MSU7 [321-343]	1	2295.19	High	High	High	High	High	High	High	High	High	High	High	High	High	High	High	High	High	High	47000000	410000000	170000000	61000000	35000000	24000000	5000000	12000000	2300000	23000000	51000000	28000000	240000000	500000000	490000000	100000000	190000000
	FALSE	High	[K].LRIEDALNATR.[A]			1.37373e-05	0	1	1	30	A0A0H3MSU7	A0A0H3MSU7 [392-402]	1	1271.71	High	High	High	High	Not Found	High	Not Found	High	High	High	High	High	High	High	High	High	High	High	24000000	90000000	36000000	14000000		8400000		6400000	2600000	14000000	43000000	15000000	120000000	310000000	300000000	52000000	74000000
	FALSE	High	[K].DATIEALGQAAK.[V]			4.38725e-05	0	1	1	8	A0A0H3MSU7	A0A0H3MSU7 [309-320]	0	1187.63	High	High	Not Found	Not Found	Not Found	Not Found	Not Found	Not Found	Not Found	High	High	High	Not Found	Not Found	Not Found	High	High	High	2600000	14000000								1500000	3200000	3000000				5100000	8300000
	FALSE	High	[R].VGTDGVITIEESR.[G]			4.62891e-07	0	1	1	21	A0A0H3MSU7	A0A0H3MSU7 [167-179]	0	1375.71	High	High	High	High	High	High	High	High	High	High	High	High	High	High	High	High	High	High	27000000	210000000	67000000	25000000	15000000	14000000	2600000	8400000	2700000	17000000	37000000	27000000	240000000	450000000	290000000	76000000	130000000
	FALSE	High	[K].NVTAGANPIGIR.[R]			6.66034e-06	0	1	1	17	A0A0H3MSU7	A0A0H3MSU7 [105-116]	0	1182.66	High	High	High	High	High	High	High	High	Not Found	High	High	High	High	High	High	High	High	High	17000000	64000000	30000000	17000000	10000000	8000000	2000000	5600000		7200000	17000000	13000000	120000000	210000000	110000000	38000000	68000000
	FALSE	High	[K].LELKGDDETGRNIVLR.[A]			1.93786e-05	0	1	1	18	A0A0H3MSU7	A0A0H3MSU7 [427-442]	2	1827.99	High	High	High	Not Found	High	Not Found	Not Found	Not Found	Not Found	Not Found	High	High	High	High	High	High	High	High	4600000	22000000	9600000		2200000						8600000	1400000	36000000	36000000	42000000	6000000	12000000
	FALSE	High	[K].SQIEVTTSEFDREKLQER.[L]			3.43839e-05	0	1	1	30	A0A0H3MSU7	A0A0H3MSU7 [349-366]	2	2195.09	High	High	High	High	High	High	High	High	Not Found	High	High	High	High	High	High	High	High	High	18000000	67000000	45000000	13000000	9600000	8100000	920000	3700000		8900000	33000000	7200000	79000000	110000000	110000000	27000000	52000000
	FALSE	High	[K].AQASPVSNKAEIAQVAAVSSR.[S]			7.86487e-11	0	1	1	28	A0A0H3MSU7	A0A0H3MSU7 [132-152]	1	2084.11	High	High	High	High	High	High	High	High	High	High	High	High	High	High	High	High	High	High	15000000	62000000	45000000	18000000	8800000	7300000	1100000	3800000	1500000	7300000	23000000	10000000	100000000	150000000	130000000	36000000	74000000
	FALSE	High	[R].GTFNVVAVK.[A]			0.00121929	0	1	1	16	A0A0H3MSU7	A0A0H3MSU7 [267-275]	0	934.536	High	High	High	High	High	High	Not Found	High	Not Found	High	High	High	High	High	High	High	High	High	25000000	47000000	31000000	9300000	10000000	6600000		9400000		11000000	20000000	12000000	150000000	230000000	200000000	49000000	94000000
	FALSE	High	[K].SQIEVTTSEFDREK.[L]			6.95303e-06	0	1	1	19	A0A0H3MSU7	A0A0H3MSU7 [349-362]	1	1668.81	High	High	High	High	High	High	High	Not Found	Not Found	High	High	High	High	High	High	High	High	High	9100000	31000000	9800000	5000000	4800000	3700000	590000			4800000	12000000	6800000	71000000	120000000	66000000	19000000	47000000
	FALSE	High	[R].GYLSQYMVTDNEK.[M]	1xOxidation [M7]		0.00273612	0.000111581	1	1	3	A0A0H3MSU7	A0A0H3MSU7 [196-208]	0	1563.7	Not Found	Not Found	High	Not Found	High	Not Found	Not Found	Not Found	Not Found	High	Not Found	Not Found	Not Found	Not Found	Not Found	Not Found	Not Found	Not Found			2000000		940000					1300000
	FALSE	High	[K].LVSEVASK.[T]			0.00339003	0.000111581	1	1	16	A0A0H3MSU7	A0A0H3MSU7 [72-79]	0	832.477	High	High	High	High	High	High	High	Not Found	Not Found	High	High	High	High	High	High	High	High	High	6400000	20000000	13000000	4400000	4600000	3700000				5300000	10000000	6600000	58000000	110000000	87000000	22000000	33000000
	FALSE	High	[K].IRGTFNVVAVK.[A]			0.00474094	0.000199984	1	1	4	A0A0H3MSU7	A0A0H3MSU7 [265-275]	1	1203.72	Not Found	Not Found	Not Found	Not Found	Not Found	Not Found	Not Found	Not Found	Not Found	Not Found	Not Found	Not Found	High	High	Not Found	Not Found	High	Not Found													7100000				1500000
	FALSE	High	[R].SALQNAASVASLILTTEAVVANKPEPAAPAMPQGMDGMGMGY.[-]	2xOxidation [M38; M]		0.00737315	0.000199984	1	1	2	A0A0H3MSU7	A0A0H3MSU7 [499-540]	0	4192.01	Not Found	High	Not Found	Not Found	Not Found	Not Found	Not Found	Not Found	Not Found	Not Found	Not Found	Not Found	High	Not Found	Not Found	Not Found	Not Found	Not Found		10000000											12000000
	FALSE	High	[K].VGEYISEAMER.[V]	1xOxidation [M9]		0.0089331	0.000199984	1	1	9	A0A0H3MSU7	A0A0H3MSU7 [156-166]	0	1299.59	High	High	High	Not Found	Not Found	Not Found	Not Found	Not Found	Not Found	Not Found	Not Found	Not Found	High	High	High	High	High	High	2100000	2200000	1600000										6900000	20000000	4400000	1600000	4800000
	FALSE	High	[K].NVTAGANPIGIRR.[G]			0.00505513	0.000199984	1	1	15	A0A0H3MSU7	A0A0H3MSU7 [105-117]	1	1338.76	High	High	High	High	High	High	Not Found	Not Found	Not Found	High	High	High	High	High	High	High	High	High	5400000	11000000	6900000	2400000	2600000	2200000				2600000	9400000	3400000	34000000	69000000	92000000	18000000	33000000
	FALSE	High	[R].VGTDGVITIEESRGMETELDVVEGMQFDR.[G]	1xOxidation [M15]		0.0135708	0.000480886	1	1	1	A0A0H3MSU7	A0A0H3MSU7 [167-195]	1	3228.5	Not Found	High	Not Found	Not Found	Not Found	Not Found	Not Found	Not Found	Not Found	Not Found	Not Found	Not Found	Not Found	Not Found	Not Found	Not Found	Not Found	Not Found		2500000
	FALSE	High	[R].ALEEPVR.[Q]			0.013286	0.000480886	1	1	18	A0A0H3MSU7	A0A0H3MSU7 [443-449]	0	813.446	High	High	High	High	High	High	High	High	High	High	High	High	High	High	High	High	High	High	4900000	16000000	8400000	3400000	4100000	2900000	470000	3400000	1200000	5100000	9100000	6600000	56000000	100000000	76000000	18000000	33000000
	FALSE	High	[K].VVVDKDGATIVEGAGNPEAIANRVAVIK.[S]			0.0182507	0.000751437	1	1	2	A0A0H3MSU7	A0A0H3MSU7 [321-348]	2	2805.55	Not Found	Not Found	High	Not Found	Not Found	Not Found	Not Found	Not Found	Not Found	Not Found	Not Found	Not Found	Not Found	High	Not Found	Not Found	Not Found	Not Found														5200000
	FALSE	High	[K].GRNVVLEK.[A]			0.0187716	0.000841741	1	1	6	A0A0H3MSU7	A0A0H3MSU7 [34-41]	1	914.542	High	High	High	Not Found	Not Found	Not Found	Not Found	Not Found	Not Found	Not Found	High	Not Found	Not Found	High	Not Found	Not Found	High	Not Found	1100000	2400000	2000000								1800000			19000000			8000000
	FALSE	High	[R].VGTDGVITIEESRGMETELDVVEGMQFDR.[G]			0.030212	0.00152066	1	1	1	A0A0H3MSU7	A0A0H3MSU7 [167-195]	1	3212.51	Not Found	Not Found	Not Found	Not Found	Not Found	Not Found	Not Found	Not Found	Not Found	Not Found	Not Found	Not Found	Not Found	High	Not Found	Not Found	Not Found	Not Found														5400000
	FALSE	High	[K].AQASPVSNK.[A]			0.0503471	0.00290146	1	1	10	A0A0H3MSU7	A0A0H3MSU7 [132-140]	0	901.474	High	High	High	High	High	Not Found	Not Found	Not Found	Not Found	High	High	Not Found	High	High	Not Found	Not Found	High	Not Found	1500000	6800000	1700000	780000	600000					730000	1400000		11000000	17000000			7200000
	FALSE	High	[R].GYLSQYMVTDNEKMVAELENPFILITDKK.[I]			0.0721035	0.00395084	1	1	1	A0A0H3MSU7	A0A0H3MSU7 [196-224]	2	3389.7	Not Found	High	Not Found	Not Found	Not Found	Not Found	Not Found	Not Found	Not Found	Not Found	Not Found	Not Found	Not Found	Not Found	Not Found	Not Found	Not Found	Not Found
	FALSE	High	[K].FAADARESMVR.[G]			0.101147	0.00512983	1	1	2	A0A0H3MSU7	A0A0H3MSU7 [7-17]	1	1252.61	High	Not Found	Not Found	Not Found	Not Found	Not Found	Not Found	Not Found	Not Found	Not Found	Not Found	Not Found	Not Found	High	Not Found	Not Found	Not Found	Not Found	550000													9200000
	FALSE	High	[K].EIKFAADAR.[E]			0.159397	0.00842548	1	1	1	A0A0H3MSU7	A0A0H3MSU7 [4-12]	1	1020.55	Not Found	Not Found	Not Found	Not Found	Not Found	Not Found	Not Found	Not Found	Not Found	Not Found	Not Found	Not Found	Not Found	High	Not Found	Not Found	Not Found	Not Found														11000000
	FALSE	High	[K].APGFGDRR.[K]			0.17818	0.00956561	1	1	8	A0A0H3MSU7	A0A0H3MSU7 [276-283]	1	875.448	Not Found	Not Found	Not Found	Not Found	Not Found	Not Found	Not Found	Not Found	Not Found	Not Found	High	High	High	High	High	High	High	High											4200000	2700000	30000000	59000000	110000000	14000000	20000000
	FALSE	High	[K].NSELGTGFNAATGEWVNMMDAGIIDPVK.[V]			0.184843	0.00983891	1	1	1	A0A0H3MSU7	A0A0H3MSU7 [468-495]	0	2937.38	Not Found	High	Not Found	Not Found	Not Found	Not Found	Not Found	Not Found	Not Found	Not Found	Not Found	Not Found	Not Found	Not Found	Not Found	Not Found	Not Found	Not Found		7300000
FALSE	High	Master Protein	A0A0H3MSV3	Glyceraldehyde-3-phosphate dehydrogenase OS=Streptococcus suis (strain BM407) OX=568814 GN=plr PE=3 SV=1	0	677.213	95.8333	43	2037	43	1	336	35.803	5.71	High	High	High	High	High	High	High	High	High	High	High	High	High	High	High	High	High	High		380000000	1400000000	1100000000	250000000	280000000	280000000	98000000	110000000	75000000	210000000	550000000	400000000	3300000000	4600000000	3700000000	1100000000
	Checked	Confidence	Annotated Sequence	Modifications	Modifications in Master Proteins	Qvality PEP	Qvality q-value	# Protein Groups	# Proteins	# PSMs	Master Protein Accessions	Positions in Master Proteins	# Missed Cleavages	Theo. MH+ [Da]	Found in Sample: [S1] F1: Sample	Found in Sample: [S2] F2: Sample	Found in Sample: [S3] F3: Sample	Found in Sample: [S4] F4: Sample	Found in Sample: [S5] F5: Sample	Found in Sample: [S6] F6: Sample	Found in Sample: [S7] F7: Sample	Found in Sample: [S8] F8: Sample	Found in Sample: [S9] F9: Sample	Found in Sample: [S10] F10: Sample	Found in Sample: [S11] F11: Sample	Found in Sample: [S12] F12: Sample	Found in Sample: [S13] F13: Sample	Found in Sample: [S14] F14: Sample	Found in Sample: [S15] F15: Sample	Found in Sample: [S16] F16: Sample	Found in Sample: [S17] F17: Sample	Found in Sample: [S18] F18: Sample	Area: F1: Sample	Area: F2: Sample	Area: F3: Sample	Area: F4: Sample	Area: F5: Sample	Area: F6: Sample	Area: F7: Sample	Area: F8: Sample	Area: F9: Sample	Area: F10: Sample	Area: F11: Sample	Area: F12: Sample	Area: F13: Sample	Area: F14: Sample	Area: F15: Sample	Area: F16: Sample	Area: F17: Sample
	FALSE	High	[K].AIGLVIPELNGK.[L]			5.21076e-05	0	1	1	25	A0A0H3MSV3	A0A0H3MSV3 [217-228]	0	1223.74	High	High	High	High	High	High	High	High	High	High	High	High	High	High	High	High	High	High	150000000	590000000	400000000	73000000	110000000	170000000	57000000	15000000	20000000	42000000	140000000	110000000	4300000	1200000000	830000000	340000000	500000000
	FALSE	High	[K].TVVFNTNHDILDGTETVISGASCTTNCLAPMAK.[A]	2xCarbamidomethyl [C23; C27]; 1xOxidation [M31]		1.53491e-07	0	1	1	30	A0A0H3MSV3	A0A0H3MSV3 [130-162]	0	3553.66	High	High	High	High	High	High	High	High	High	High	High	High	High	High	High	High	High	High	4900000	91000000	91000000	18000000	16000000	25000000		3200000		5200000	58000000	20000000	120000000	130000000	73000000	38000000	55000000
	FALSE	High	[K].TVVFNTNHDILDGTETVISGASCTTNCLAPMAK.[A]	2xCarbamidomethyl [C23; C27]		2.16894e-08	0	1	1	36	A0A0H3MSV3	A0A0H3MSV3 [130-162]	0	3537.67	High	High	High	High	High	High	High	High	High	High	High	High	High	High	High	High	High	High	100000000	530000000	480000000	85000000	62000000	110000000	34000000	9200000		29000000	130000000	55000000	670000000	1100000000	1300000000	270000000	400000000
	FALSE	High	[K].VVSWYDNEMSYTAQLVR.[T]	1xOxidation [M9]		8.83866e-08	0	1	1	85	A0A0H3MSV3	A0A0H3MSV3 [310-326]	0	2076.97	High	High	High	High	High	High	High	High	Not Found	High	High	High	High	High	High	High	High	High	20000000	42000000	35000000	7500000	11000000	14000000	3600000	110000		7200000	16000000	9500000	94000000	100000000	100000000	60000000	50000000
	FALSE	High	[K].VVSWYDNEMSYTAQLVR.[T]			2.63207e-08	0	1	1	67	A0A0H3MSV3	A0A0H3MSV3 [310-326]	0	2060.97	High	High	High	High	High	High	High	High	High	High	High	High	High	High	High	High	High	High	85000000	440000000	340000000	40000000	53000000	75000000	23000000	3200000	830000	26000000	69000000	36000000	850000000	1100000000	1200000000	320000000	380000000
	FALSE	High	[R].VPVPTGSVTELVATLDKK.[V]			4.81423e-09	0	1	1	140	A0A0H3MSV3	A0A0H3MSV3 [236-253]	1	1854.06	High	High	High	High	High	High	High	High	High	High	High	High	High	High	High	High	High	High	540000000	2300000000	1800000000	320000000	410000000	470000000	150000000	96000000	120000000	240000000	640000000	490000000	4600000000	5900000000	5800000000	1400000000	1900000000
	FALSE	High	[K].LDGAAQRVPVPTGSVTELVATLDKK.[V]			1.23751e-11	0	1	1	32	A0A0H3MSV3	A0A0H3MSV3 [229-253]	2	2565.42	High	High	High	High	High	High	High	High	High	High	High	High	High	High	High	High	High	High	25000000	100000000	120000000	15000000	17000000	24000000	5500000	5500000	3200000	8100000	47000000	20000000	160000000	290000000	300000000	65000000	94000000
	FALSE	High	[K].AIGLVIPELNGKLDGAAQR.[V]			4.69575e-07	0	1	1	48	A0A0H3MSV3	A0A0H3MSV3 [217-235]	1	1935.1	High	High	High	High	High	High	High	High	High	High	High	High	High	High	High	High	High	High	130000000	560000000	470000000	90000000	110000000	150000000	49000000	14000000	23000000	58000000	250000000	110000000	1500000000	1800000000	790000000	540000000	700000000
	FALSE	High	[R].VPVPTGSVTELVATLDKKVTAEEVNAAMK.[A]	1xOxidation [M28]		8.30064e-09	0	1	1	17	A0A0H3MSV3	A0A0H3MSV3 [236-264]	2	3013.61	High	High	High	Not Found	High	Not Found	Not Found	Not Found	Not Found	High	High	High	High	High	High	High	High	High	5800000	14000000	27000000		1900000						50000000	2900000	8900000	44000000	4800000	21000000	24000000
	FALSE	High	[R].VPVPTGSVTELVATLDKKVTAEEVNAAMK.[A]			2.45839e-10	0	1	1	29	A0A0H3MSV3	A0A0H3MSV3 [236-264]	2	2997.62	High	High	High	High	High	High	High	Not Found	Not Found	High	High	High	High	High	High	High	High	High	6400000	79000000	120000000	14000000	4800000	14000000	7500000			18000000	84000000	4300000	26000000	380000000	250000000	29000000	120000000
	FALSE	High	[K].AAATESFGYTEDQLVSSDIVGISFGSLFDATQTK.[V]			5.5658e-10	0	1	1	12	A0A0H3MSV3	A0A0H3MSV3 [265-298]	0	3555.7	High	High	High	Not Found	Not Found	Not Found	Not Found	Not Found	Not Found	High	High	Not Found	High	High	High	Not Found	Not Found	High	7600000	51000000	65000000							12000000	67000000		99000000	300000000	220000000
	FALSE	High	[R].IQNVEGVEVTRINDLTDPVMLAHLLK.[Y]			2.57081e-11	0	1	1	15	A0A0H3MSV3	A0A0H3MSV3 [21-46]	1	2917.58	High	High	High	High	Not Found	Not Found	High	Not Found	Not Found	High	High	High	High	High	High	High	High	High	9400000	32000000	30000000	960000						3500000	30000000	2000000		150000000	110000000	24000000	26000000
	FALSE	High	[R].VPVPTGSVTELVATLDK.[K]			1.14603e-08	0	1	1	40	A0A0H3MSV3	A0A0H3MSV3 [236-252]	0	1725.96	High	High	High	High	High	High	High	High	High	High	High	High	High	High	High	High	High	High	72000000	270000000	230000000	37000000	55000000	58000000	23000000	14000000	20000000	57000000	140000000	85000000	960000000	1300000000	1300000000	370000000	490000000
	FALSE	High	[K].LDGAAQRVPVPTGSVTELVATLDK.[K]			1.11554e-09	0	1	1	19	A0A0H3MSV3	A0A0H3MSV3 [229-252]	1	2437.33	High	High	High	High	High	High	High	High	Not Found	High	High	High	High	High	High	High	High	High	6900000	28000000	24000000		4500000	6100000	1900000	540000		3700000	9800000	4800000	49000000	90000000	65000000	22000000	35000000
	FALSE	High	[R].INDLTDPVMLAHLLKYDTTQGR.[F]			1.02394e-05	0	1	1	20	A0A0H3MSV3	A0A0H3MSV3 [32-53]	1	2514.3	High	High	High	High	High	High	High	Not Found	Not Found	Not Found	Not Found	High	High	High	High	High	High	High	6200000	27000000	25000000		3100000	8200000	2200000					4500000	49000000	120000000	74000000	24000000	37000000
	FALSE	High	[R].INDLTDPVMLAHLLK.[Y]	1xOxidation [M9]		3.57612e-07	0	1	1	126	A0A0H3MSV3	A0A0H3MSV3 [32-46]	0	1708.93	High	High	High	High	High	High	High	High	High	High	High	High	High	High	High	High	High	High	50000000	110000000	75000000	21000000	25000000	19000000	8900000	8900000	13000000	25000000	72000000	28000000	160000000	230000000	240000000	87000000	110000000
	FALSE	High	[R].INDLTDPVMLAHLLK.[Y]			5.62691e-08	0	1	1	169	A0A0H3MSV3	A0A0H3MSV3 [32-46]	0	1692.94	High	High	High	High	High	High	High	High	High	High	High	High	High	High	High	High	High	High	280000000	930000000	720000000	170000000	170000000	190000000	55000000	33000000	32000000	120000000	250000000	160000000	2600000000	3500000000	3100000000	890000000	1200000000
	FALSE	High	[R].EPGNIDWATDGVDIVLEATGFFASK.[E]			2.53507e-07	0	1	1	9	A0A0H3MSV3	A0A0H3MSV3 [79-103]	0	2652.28	Not Found	Not Found	Not Found	Not Found	Not Found	Not Found	Not Found	Not Found	Not Found	Not Found	High	Not Found	High	High	High	Not Found	Not Found	High											4300000		12000000	42000000	58000000
	FALSE	High	[R].RIQNVEGVEVTRINDLTDPVMLAHLLK.[Y]			0.000480565	0	1	1	1	A0A0H3MSV3	A0A0H3MSV3 [20-46]	2	3073.68	Not Found	Not Found	Not Found	Not Found	Not Found	Not Found	Not Found	Not Found	Not Found	Not Found	High	Not Found	Not Found	Not Found	Not Found	Not Found	Not Found	Not Found											2400000
	FALSE	High	[K].VSAEREPGNIDWATDGVDIVLEATGFFASK.[E]			2.19202e-10	0	1	1	16	A0A0H3MSV3	A0A0H3MSV3 [74-103]	1	3194.56	High	High	High	Not Found	Not Found	Not Found	Not Found	Not Found	Not Found	High	High	Not Found	High	High	High	High	Not Found	High	4400000	36000000	53000000							15000000	110000000		170000000	500000000	700000000	16000000
	FALSE	High	[K].AEQHIHANGAKK.[V]			4.92037e-05	0	1	1	12	A0A0H3MSV3	A0A0H3MSV3 [106-117]	1	1303.69	Not Found	High	Not Found	High	High	Not Found	Not Found	Not Found	Not Found	High	High	High	High	High	High	High	Not Found	High		430000		220000	340000					110000	1100000	270000	1200000	2200000	2500000	500000
	FALSE	High	[K].VTAEEVNAAMK.[A]	1xOxidation [M10]		8.14064e-06	0	1	1	62	A0A0H3MSV3	A0A0H3MSV3 [254-264]	0	1178.57	High	High	High	High	High	High	High	High	High	High	High	High	High	High	High	High	High	High	17000000	42000000	32000000	10000000	16000000	8000000	3300000	9100000	7400000	17000000	53000000	24000000	110000000	180000000	110000000	75000000	76000000
	FALSE	High	[K].VTAEEVNAAMK.[A]			1.59689e-05	0	1	1	35	A0A0H3MSV3	A0A0H3MSV3 [254-264]	0	1162.58	High	High	High	High	High	High	High	High	High	High	High	High	High	High	High	High	High	High	79000000	360000000	310000000	53000000	83000000	63000000	24000000	29000000	12000000	48000000	140000000	120000000	930000000	1400000000	990000000	360000000	510000000
	FALSE	High	[K].GLMTTIHGYTGDQMVLDGPHR.[G]			2.57961e-13	0	1	1	66	A0A0H3MSV3	A0A0H3MSV3 [173-193]	0	2299.1	High	High	High	High	High	High	High	High	High	High	High	High	High	High	High	High	High	High	140000000	820000000	420000000	110000000	89000000	120000000	29000000	9700000	3600000	28000000	240000000	92000000	1200000000	1700000000	1400000000	420000000	590000000
	FALSE	High	[K].GLMTTIHGYTGDQMVLDGPHR.[G]	1xOxidation [M]		7.281e-12	0	1	1	116	A0A0H3MSV3	A0A0H3MSV3 [173-193]	0	2315.09	High	High	High	High	High	High	High	High	High	High	High	High	High	High	High	High	High	High	31000000	140000000	130000000	37000000	30000000	30000000	540000	1900000	2800000	13000000	140000000	28000000	240000000	360000000	270000000	63000000	140000000
	FALSE	High	[K].GLMTTIHGYTGDQMVLDGPHR.[G]	2xOxidation [M3; M14]		1.76487e-09	0	1	1	28	A0A0H3MSV3	A0A0H3MSV3 [173-193]	0	2331.09	High	High	High	High	High	High	High	High	High	High	High	High	High	High	High	High	High	High	33000000	50000000	47000000	13000000	17000000	5100000	3900000	2500000	2600000	11000000	33000000	12000000	55000000	78000000	59000000	40000000	37000000
	FALSE	High	[K].YDTTQGRFDGTVEVK.[D]			1.406e-06	0	1	1	29	A0A0H3MSV3	A0A0H3MSV3 [47-61]	1	1715.82	High	High	High	High	High	High	High	High	Not Found	High	High	High	High	High	High	High	High	High	10000000	33000000	19000000	5400000	8000000	6600000	2400000	3700000		10000000	26000000	17000000	110000000	190000000	100000000	59000000	70000000
	FALSE	High	[K].DGGFEVNGK.[F]			0.000447339	0	1	1	16	A0A0H3MSV3	A0A0H3MSV3 [62-70]	0	922.426	High	High	High	High	High	High	Not Found	High	Not Found	High	High	High	High	High	High	High	High	High	6900000		19000000	9000000	8500000	5200000		7300000		9100000	21000000	17000000	120000000	150000000	110000000	46000000	65000000
	FALSE	High	[K].EKAEQHIHANGAK.[K]			7.85405e-06	0	1	1	36	A0A0H3MSV3	A0A0H3MSV3 [104-116]	1	1432.73	High	High	High	High	High	High	High	High	High	High	High	High	High	High	High	High	High	High	33000000	58000000	43000000	16000000	26000000	9300000	7400000	11000000	9900000	24000000	64000000	38000000	190000000	310000000	320000000	120000000	170000000
	FALSE	High	[R].ARAAAANIVPNSTGAAK.[A]			6.74273e-09	0	1	1	15	A0A0H3MSV3	A0A0H3MSV3 [200-216]	1	1582.87	High	High	High	Not Found	High	High	High	Not Found	Not Found	High	High	High	High	High	High	High	High	High	5700000	2300000	9800000		1600000	2500000	2400000			2100000	9000000	2700000	21000000	60000000	64000000	12000000	17000000
	FALSE	High	[R].IQNVEGVEVTR.[I]			1.68194e-06	0	1	1	58	A0A0H3MSV3	A0A0H3MSV3 [21-31]	0	1243.66	High	High	High	High	High	High	High	High	High	High	High	High	High	High	High	High	High	High	180000000	480000000	390000000	170000000	170000000	110000000	40000000	84000000	40000000	170000000	370000000	300000000	1700000000	2500000000	1600000000	780000000	900000000
	FALSE	High	[K].EKAEQHIHANGAKK.[V]			2.94185e-06	0	1	1	16	A0A0H3MSV3	A0A0H3MSV3 [104-117]	2	1560.82	High	High	High	Not Found	Not Found	High	High	Not Found	Not Found	High	High	High	High	High	High	High	High	High	96000	530000	1400000			350000	230000			210000	2500000	430000	1600000	4200000	9100000	830000	2000000
	FALSE	High	[R].FDGTVEVK.[D]			0.00122805	0	1	1	20	A0A0H3MSV3	A0A0H3MSV3 [54-61]	0	894.457	High	High	High	High	High	High	High	High	High	High	High	High	High	High	High	High	High	High	4800000	13000000	12000000	5600000	5100000	2800000	1200000	3500000	1700000	5900000	12000000	11000000	75000000	97000000	57000000	22000000	26000000
	FALSE	High	[K].ALHDAFGVQK.[G]			0.00169464	0	1	1	20	A0A0H3MSV3	A0A0H3MSV3 [163-172]	0	1085.57	High	High	High	High	High	High	High	High	High	High	High	High	High	High	High	High	High	High	140000000	300000000	240000000	74000000	120000000	92000000	38000000	60000000	29000000	88000000	230000000	160000000	1000000000	1700000000		510000000	820000000
	FALSE	High	[K].AEQHIHANGAK.[K]			1.11591e-05	0	1	1	26	A0A0H3MSV3	A0A0H3MSV3 [106-116]	0	1175.59	High	Not Found	High	Not Found	High	Not Found	High	High	Not Found	High	High	High	High	High	High	High	High	High	11000000		21000000		7700000		1900000	4700000		9300000	19000000	15000000	97000000	140000000	93000000	39000000	43000000
	FALSE	High	[K].VGINGFGR.[I]			0.00141705	0	1	1	95	A0A0H3MSV3	A0A0H3MSV3 [5-12]	0	819.447	High	High	High	High	High	High	High	High	High	High	High	High	High	High	High	High	High	High	110000000	260000000	220000000	81000000	110000000	69000000	28000000	69000000	30000000	84000000	180000000	140000000	940000000	1400000000	400000000	440000000	640000000
	FALSE	High	[R].AAAANIVPNSTGAAK.[A]			1.26268e-06	0	1	1	99	A0A0H3MSV3	A0A0H3MSV3 [202-216]	0	1355.73	High	High	High	High	High	High	High	High	High	High	High	High	High	High	High	High	High	High	320000000	560000000	740000000	220000000	230000000	190000000	82000000	140000000	70000000	220000000	540000000	410000000	2600000000	4500000000	2300000000	1200000000	1700000000
	FALSE	High	[K].GLMTTIHGYTGDQMVLDGPHRGGDLR.[R]	1xOxidation [M]		4.52269e-06	0	1	1	17	A0A0H3MSV3	A0A0H3MSV3 [173-198]	1	2813.35	High	High	High	Not Found	Not Found	Not Found	Not Found	Not Found	Not Found	High	High	High	High	High	Not Found	Not Found	High	High	5100000	9300000								450000	5700000	3100000	9900000	26000000			5300000
	FALSE	High	[K].GLMTTIHGYTGDQMVLDGPHRGGDLR.[R]			3.91067e-09	0	1	1	31	A0A0H3MSV3	A0A0H3MSV3 [173-198]	1	2797.35	High	High	High	High	High	High	High	Not Found	Not Found	High	High	High	High	High	High	High	High	High	12000000	83000000	40000000	7900000	7300000	9500000	3000000			2800000	36000000	7800000	87000000	240000000	150000000	33000000	46000000
	FALSE	High	[K].VIEVDGEQLVK.[V]			0.0005546	0	1	1	62	A0A0H3MSV3	A0A0H3MSV3 [299-309]	0	1228.68	High	High	High	High	High	High	High	Not Found	High	High	High	High	High	High	High	High	High	High	240000000	1100000000	390000000	200000000	200000000	130000000	44000000		39000000	110000000	480000000	210000000	1400000000	1800000000	1400000000	560000000	810000000
	FALSE	High	[R].FDGTVEVKDGGFEVNGK.[F]			2.70863e-08	0	1	1	48	A0A0H3MSV3	A0A0H3MSV3 [54-70]	1	1797.87	High	High	High	High	High	High	High	High	Not Found	High	High	High	High	High	High	High	High	High	16000000	160000000	89000000	19000000	13000000	10000000	3200000	5600000		15000000	42000000	19000000	150000000	320000000	210000000	66000000	72000000
	FALSE	High	[K].YDTTQGRFDGTVEVKDGGFEVNGK.[F]			1.67851e-09	0	1	1	53	A0A0H3MSV3	A0A0H3MSV3 [47-70]	2	2619.23	High	High	High	High	High	High	High	High	High	High	High	High	High	High	High	High	High	High	47000000	250000000	140000000	32000000	31000000	28000000	7900000	9200000	4500000	33000000	120000000	40000000	330000000	490000000	400000000	150000000	190000000
	FALSE	High	[K].KVVITAPGGNDVK.[T]			1.7033e-05	0	1	1	3	A0A0H3MSV3	A0A0H3MSV3 [117-129]	1	1297.75	Not Found	Not Found	Not Found	Not Found	Not Found	Not Found	High	High	High	Not Found	Not Found	Not Found	Not Found	Not Found	Not Found	Not Found	Not Found	Not Found							16000000	32000000	16000000
	FALSE	High	[R].RIQNVEGVEVTR.[I]			2.39789e-08	0	1	1	35	A0A0H3MSV3	A0A0H3MSV3 [20-31]	1	1399.77	High	High	High	High	High	High	High	High	Not Found	High	High	High	High	High	High	High	High	High	11000000	130000000	98000000	36000000	39000000	25000000	8700000			47000000	120000000	76000000	410000000	810000000	280000000	200000000	260000000
	FALSE	High	[K].KVTAEEVNAAMK.[A]			1.41854e-07	0	1	1	20	A0A0H3MSV3	A0A0H3MSV3 [253-264]	1	1290.67	High	High	High	High	High	High	High	Not Found	High	High	High	High	High	High	High	High	High	High	9700000	22000000	21000000	5200000	7100000	6300000	2500000		1200000	4700000	14000000	12000000	78000000	13000000	130000000	43000000	63000000
	FALSE	High	[K].KVTAEEVNAAMK.[A]	1xOxidation [M11]		0.000682653	0	1	1	10	A0A0H3MSV3	A0A0H3MSV3 [253-264]	1	1306.67	High	High	Not Found	High	High	High	High	Not Found	Not Found	Not Found	High	High	Not Found	Not Found	High	Not Found	High	Not Found	1800000	2600000		690000	1300000	760000					4800000	1900000			14000000		9900000
	FALSE	High	[K].GLMTTIHGYTGDQMVLDGPHRGGDLRR.[A]	1xOxidation [M]		2.77312e-05	0	1	1	9	A0A0H3MSV3	A0A0H3MSV3 [173-199]	2	2969.45	High	Not Found	High	Not Found	Not Found	Not Found	Not Found	Not Found	Not Found	Not Found	High	Not Found	Not Found	High	High	Not Found	Not Found	Not Found	3400000		6100000								7800000			13000000
	FALSE	High	[K].GLMTTIHGYTGDQMVLDGPHRGGDLRR.[A]			9.42764e-08	0	1	1	11	A0A0H3MSV3	A0A0H3MSV3 [173-199]	2	2953.45	Not Found	High	High	Not Found	Not Found	Not Found	Not Found	Not Found	Not Found	Not Found	High	Not Found	High	High	High	Not Found	High	High		4300000	12000000								17000000		20000000	70000000	120000000		24000000
	FALSE	High	[K].YDTTQGR.[F]			0.00634959	0.000199984	1	1	19	A0A0H3MSV3	A0A0H3MSV3 [47-53]	0	840.385	High	High	High	High	High	High	High	High	High	High	High	High	High	High	High	High	High	High	7900000	27000000	15000000	6400000	7000000	4900000	1300000	4200000	2800000	8800000	18000000	14000000	74000000	72000000	64000000	27000000	34000000
	FALSE	High	[R].TLEYFAK.[I]			0.0121183	0.000393739	1	1	28	A0A0H3MSV3	A0A0H3MSV3 [327-333]	0	871.456	High	High	High	High	High	High	High	High	High	High	High	High	High	High	High	High	High	High	89000000	220000000	200000000	51000000	84000000	54000000	23000000	44000000	19000000	58000000	140000000	91000000	650000000		440000000	290000000	410000000
	FALSE	High	[K].DGGFEVNGKFVK.[V]			0.0228491	0.00110235	1	1	2	A0A0H3MSV3	A0A0H3MSV3 [62-73]	1	1296.66	Not Found	Not Found	Not Found	Not Found	Not Found	Not Found	Not Found	Not Found	Not Found	Not Found	Not Found	Not Found	Not Found	High	Not Found	Not Found	High	Not Found														11000000			3600000
	FALSE	High	[K].VVITAPGGNDVK.[T]			0.0409769	0.00208584	1	1	3	A0A0H3MSV3	A0A0H3MSV3 [118-129]	0	1169.65	Not Found	Not Found	Not Found	Not Found	Not Found	Not Found	High	High	High	Not Found	Not Found	Not Found	Not Found	Not Found	Not Found	Not Found	Not Found	Not Found							15000000	39000000	18000000
	FALSE	High	[R].FDGTVEVKDGGFEVNGKFVK.[V]			0.0479923	0.00274098	1	1	1	A0A0H3MSV3	A0A0H3MSV3 [54-73]	2	2172.1	Not Found	Not Found	Not Found	Not Found	Not Found	Not Found	Not Found	Not Found	Not Found	Not Found	Not Found	Not Found	Not Found	High	Not Found	Not Found	Not Found	Not Found														2400000
FALSE	High	Master Protein	A0A0H3MXA0	Phosphoglycerate kinase OS=Streptococcus suis (strain BM407) OX=568814 GN=pgk PE=3 SV=1	0	609.356	98.9975	52	1110	52	1	399	42.048	4.96	High	High	High	High	High	High	High	High	High	High	High	High	High	High	High	High	High	High		160000000	530000000	400000000	150000000	140000000	120000000	51000000	80000000	43000000	93000000	210000000	160000000	1000000000	1900000000	1600000000	790000000
	Checked	Confidence	Annotated Sequence	Modifications	Modifications in Master Proteins	Qvality PEP	Qvality q-value	# Protein Groups	# Proteins	# PSMs	Master Protein Accessions	Positions in Master Proteins	# Missed Cleavages	Theo. MH+ [Da]	Found in Sample: [S1] F1: Sample	Found in Sample: [S2] F2: Sample	Found in Sample: [S3] F3: Sample	Found in Sample: [S4] F4: Sample	Found in Sample: [S5] F5: Sample	Found in Sample: [S6] F6: Sample	Found in Sample: [S7] F7: Sample	Found in Sample: [S8] F8: Sample	Found in Sample: [S9] F9: Sample	Found in Sample: [S10] F10: Sample	Found in Sample: [S11] F11: Sample	Found in Sample: [S12] F12: Sample	Found in Sample: [S13] F13: Sample	Found in Sample: [S14] F14: Sample	Found in Sample: [S15] F15: Sample	Found in Sample: [S16] F16: Sample	Found in Sample: [S17] F17: Sample	Found in Sample: [S18] F18: Sample	Area: F1: Sample	Area: F2: Sample	Area: F3: Sample	Area: F4: Sample	Area: F5: Sample	Area: F6: Sample	Area: F7: Sample	Area: F8: Sample	Area: F9: Sample	Area: F10: Sample	Area: F11: Sample	Area: F12: Sample	Area: F13: Sample	Area: F14: Sample	Area: F15: Sample	Area: F16: Sample	Area: F17: Sample
	FALSE	High	[K].LILPVDSKEANAFAGYTEVR.[D]			1.46527e-05	0	1	1	7	A0A0H3MXA0	A0A0H3MXA0 [265-284]	1	2193.16	High	Not Found	High	Not Found	Not Found	Not Found	Not Found	Not Found	Not Found	Not Found	Not Found	High	Not Found	High	High	Not Found	High	Not Found	6300000		27000000									610000		53000000	57000000		28000000
	FALSE	High	[R].VDFNVPLKDGVITNDNRITAALPTIK.[Y]			1.14995e-10	0	1	1	29	A0A0H3MXA0	A0A0H3MXA0 [20-45]	2	2824.56	High	High	High	High	High	High	Not Found	Not Found	Not Found	High	High	High	High	High	High	High	High	High	21000000	76000000	40000000	12000000	9800000	12000000				7400000	36000000	12000000	76000000	190000000	300000000	90000000	110000000
	FALSE	High	[K].VSDKIGVIENLLEKADK.[V]			9.07717e-11	0	1	1	45	A0A0H3MXA0	A0A0H3MXA0 [206-222]	2	1871.05	High	High	High	High	High	High	High	High	High	High	High	High	High	High	High	High	High	High	19000000	120000000	97000000	17000000	27000000	20000000	6900000	2700000	5800000	4700000	49000000	19000000	71000000	120000000	290000000	62000000	98000000
	FALSE	High	[K].VSDKIGVIENLLEK.[A]			1.99018e-08	0	1	1	35	A0A0H3MXA0	A0A0H3MXA0 [206-219]	1	1556.89	High	High	High	High	High	High	High	High	High	High	High	High	High	High	High	High	High	High	16000000	100000000	68000000	21000000	18000000	19000000	4300000	6000000	6900000	11000000	31000000	18000000	180000000	210000000	350000000	74000000	95000000
	FALSE	High	[R].ADKFSWISTGGGASMELLEGK.[V]	1xOxidation [M15]		6.74273e-09	0	1	1	24	A0A0H3MXA0	A0A0H3MXA0 [368-388]	1	2200.06	High	High	High	High	High	Not Found	Not Found	Not Found	Not Found	High	High	High	High	High	High	High	High	High	5000000	24000000	22000000	4000000	5800000					3100000	8000000	3000000	27000000	21000000	43000000	21000000	17000000
	FALSE	High	[R].ADKFSWISTGGGASMELLEGK.[V]			3.73202e-11	0	1	1	22	A0A0H3MXA0	A0A0H3MXA0 [368-388]	1	2184.06	High	High	High	Not Found	High	High	High	Not Found	Not Found	Not Found	High	High	High	High	High	High	High	High	42000000	150000000	180000000		21000000	32000000	12000000				27000000	12000000	230000000	360000000	270000000	110000000	120000000
	FALSE	High	[K].IGVIENLLEK.[A]			0.000149442	0	1	1	18	A0A0H3MXA0	A0A0H3MXA0 [210-219]	0	1127.67	High	High	High	High	High	High	High	Not Found	High	High	High	High	High	High	High	High	High	High	7200000	37000000	19000000	7700000	7300000	7200000	3200000		3700000	6800000	13000000	11000000	95000000	120000000	130000000	53000000	62000000
	FALSE	High	[K].YWASLGDGIFVNDAFGTAHR.[S]			4.75541e-06	0	1	1	9	A0A0H3MXA0	A0A0H3MXA0 [139-158]	0	2197.05	High	High	High	Not Found	Not Found	Not Found	Not Found	Not Found	Not Found	Not Found	Not Found	Not Found	High	Not Found	High	High	High	High	4100000	2400000	15000000										39000000		75000000	18000000	17000000
	FALSE	High	[R].ITAALPTIKYILEQGGR.[A]			7.51024e-05	0	1	1	2	A0A0H3MXA0	A0A0H3MXA0 [37-53]	1	1844.06	Not Found	Not Found	Not Found	Not Found	Not Found	Not Found	Not Found	Not Found	Not Found	Not Found	High	Not Found	Not Found	High	Not Found	Not Found	Not Found	Not Found											3800000			35000000
	FALSE	High	[K].ESKNDEELGKYWASLGDGIFVNDAFGTAHR.[S]			7.71071e-12	0	1	1	43	A0A0H3MXA0	A0A0H3MXA0 [129-158]	2	3326.57	High	High	High	High	High	High	High	Not Found	Not Found	High	High	High	High	High	High	High	High	High	22000000	73000000	80000000	11000000	9400000	13000000	3300000			9200000	24000000	8200000	180000000	140000000	460000000	70000000	78000000
	FALSE	High	[K].FSWISTGGGASMELLEGK.[V]			4.77169e-08	0	1	1	13	A0A0H3MXA0	A0A0H3MXA0 [371-388]	0	1869.91	High	High	High	High	High	High	High	Not Found	Not Found	High	High	Not Found	High	High	Not Found	High	Not Found	High	2900000	15000000	18000000	3600000	1400000	3800000	1500000			1900000	4300000		27000000	34000000		11000000
	FALSE	High	[K].ADKVLIGGGMTYTFYK.[A]	1xOxidation [M10]		0.00032173	0	1	1	4	A0A0H3MXA0	A0A0H3MXA0 [220-235]	1	1779.9	High	High	Not Found	Not Found	Not Found	Not Found	Not Found	Not Found	Not Found	Not Found	Not Found	Not Found	High	High	Not Found	Not Found	Not Found	Not Found	690000												4000000	6200000
	FALSE	High	[K].ADKVLIGGGMTYTFYK.[A]			5.50721e-08	0	1	1	16	A0A0H3MXA0	A0A0H3MXA0 [220-235]	1	1763.9	High	High	High	High	Not Found	Not Found	Not Found	Not Found	Not Found	High	Not Found	Not Found	High	High	High	High	High	High	2200000	24000000	13000000							420000			19000000	47000000	67000000	13000000	18000000
	FALSE	High	[K].IGVIENLLEKADK.[V]			2.02302e-05	0	1	1	28	A0A0H3MXA0	A0A0H3MXA0 [210-222]	1	1441.83	High	High	High	High	High	High	Not Found	Not Found	High	High	High	High	High	High	High	High	High	High	3200000	14000000	12000000	4100000	4100000	1400000			940000	2200000	11000000	3900000	30000000	46000000	51000000	18000000	24000000
	FALSE	High	[R].VDFNVPLKDGVITNDNR.[I]			1.63999e-08	0	1	1	52	A0A0H3MXA0	A0A0H3MXA0 [20-36]	1	1915.99	High	High	High	High	High	High	High	High	High	High	High	High	High	High	High	High	High	High	99000000	460000000	210000000	110000000	100000000	68000000	25000000	30000000	4300000	43000000	58000000	86000000	580000000	710000000	810000000	350000000	450000000
	FALSE	High	[K].LGQDVAFIAGATR.[G]			3.95361e-07	0	1	1	55	A0A0H3MXA0	A0A0H3MXA0 [85-97]	0	1318.71	High	High	High	High	High	High	High	High	High	High	High	High	High	High	High	High	High	High	200000000	600000000	440000000	150000000	150000000	140000000	67000000	76000000	47000000	99000000	210000000	170000000	1200000000	2000000000	1800000000	840000000	1100000000
	FALSE	High	[K].VLIGGGMTYTFYK.[A]	1xOxidation [M7]		2.30162e-05	0	1	1	11	A0A0H3MXA0	A0A0H3MXA0 [223-235]	0	1465.74	High	Not Found	Not Found	Not Found	Not Found	Not Found	Not Found	Not Found	Not Found	High	High	High	High	High	High	High	High	High	5400000										8500000	2700000	15000000	35000000	46000000	16000000	4200000
	FALSE	High	[K].VLIGGGMTYTFYK.[A]			2.85378e-05	0	1	1	14	A0A0H3MXA0	A0A0H3MXA0 [223-235]	0	1449.74	High	High	High	High	High	High	Not Found	Not Found	Not Found	High	Not Found	High	High	High	High	High	High	High	15000000	85000000	67000000	9800000	7900000	9800000				3400000		4900000	90000000	200000000	240000000	42000000	53000000
	FALSE	High	[K].AQGIEIGNSLVEEDKLDVAK.[T]			9.59649e-10	0	1	1	46	A0A0H3MXA0	A0A0H3MXA0 [236-255]	1	2128.11	High	High	High	High	High	High	High	High	High	High	High	High	High	High	High	High	High	High	76000000	380000000	180000000	95000000	42000000	46000000	16000000	17000000	1400000	35000000	110000000	47000000	380000000	380000000	440000000	200000000	280000000
	FALSE	High	[R].ADKFSWISTGGGASMELLEGKVLPGLAALTEK.[-]			0.000326374	0	1	1	1	A0A0H3MXA0	A0A0H3MXA0 [368-399]	2	3276.72	Not Found	Not Found	High	Not Found	Not Found	Not Found	Not Found	Not Found	Not Found	Not Found	Not Found	Not Found	Not Found	Not Found	Not Found	Not Found	Not Found	Not Found			9200000
	FALSE	High	[K].SIIGGGDSAAAAINLGRADK.[F]			5.40089e-05	0	1	1	1	A0A0H3MXA0	A0A0H3MXA0 [351-370]	1	1856.98	Not Found	Not Found	Not Found	Not Found	Not Found	Not Found	Not Found	Not Found	Not Found	Not Found	Not Found	Not Found	Not Found	High	Not Found	Not Found	Not Found	Not Found
	FALSE	High	[K].TVVWNGPMGVFENPDFQAGTIGVMDAIVK.[Q]			2.53941e-08	0	1	1	8	A0A0H3MXA0	A0A0H3MXA0 [317-345]	0	3092.52	Not Found	High	High	Not Found	Not Found	Not Found	Not Found	Not Found	Not Found	Not Found	Not Found	Not Found	High	High	High	High	High	High		23000000	23000000										53000000	74000000		18000000	3100000
	FALSE	High	[K].VLVRVDFNVPLKDGVITNDNR.[I]			7.68697e-06	0	1	1	1	A0A0H3MXA0	A0A0H3MXA0 [16-36]	2	2383.31	Not Found	Not Found	Not Found	Not Found	Not Found	Not Found	Not Found	Not Found	Not Found	Not Found	Not Found	Not Found	Not Found	High	Not Found	Not Found	Not Found	Not Found														29000000
	FALSE	High	[K].SLAPVAADLAAKLGQDVAFIAGATR.[G]			3.75371e-06	0	1	1	1	A0A0H3MXA0	A0A0H3MXA0 [73-97]	1	2426.34	Not Found	Not Found	Not Found	Not Found	Not Found	Not Found	Not Found	Not Found	Not Found	Not Found	Not Found	Not Found	Not Found	Not Found	High	Not Found	Not Found	Not Found															26000000
	FALSE	High	[K].AVAGFLLENEIAYIQEAVETPERPFVAILGGSK.[V]			2.00107e-07	0	1	1	3	A0A0H3MXA0	A0A0H3MXA0 [173-205]	0	3531.87	Not Found	Not Found	Not Found	Not Found	Not Found	Not Found	Not Found	Not Found	Not Found	Not Found	Not Found	Not Found	Not Found	High	High	Not Found	Not Found	Not Found														54000000	150000000
	FALSE	High	[R].GAELEAAINALEDGQVLLVENTRFEDVDGKK.[E]			6.66034e-06	0	1	1	9	A0A0H3MXA0	A0A0H3MXA0 [98-128]	2	3343.7	High	Not Found	High	Not Found	Not Found	Not Found	Not Found	Not Found	Not Found	Not Found	Not Found	Not Found	Not Found	High	High	High	Not Found	Not Found	3200000		34000000											97000000	270000000	44000000
	FALSE	High	[R].GAELEAAINALEDGQVLLVENTR.[F]			8.63296e-11	0	1	1	28	A0A0H3MXA0	A0A0H3MXA0 [98-120]	0	2425.26	High	High	High	High	Not Found	Not Found	Not Found	Not Found	Not Found	High	High	High	High	High	High	High	High	High	6100000	27000000	23000000	1900000						8000000	21000000	1800000	54000000	190000000	68000000	17000000	11000000
	FALSE	High	[K].NDEELGKYWASLGDGIFVNDAFGTAHR.[S]			1.1602e-11	0	1	1	33	A0A0H3MXA0	A0A0H3MXA0 [132-158]	1	2982.4	High	High	High	High	High	High	High	Not Found	Not Found	High	High	High	High	High	High	High	High	High	15000000	60000000	79000000	12000000	5300000	7800000	3300000			7000000	23000000	6600000	100000000	140000000	260000000	56000000	48000000
	FALSE	High	[K].EANAFAGYTEVRDTDGEAVSEGFLGLDIGPK.[S]			4.64475e-09	0	1	1	40	A0A0H3MXA0	A0A0H3MXA0 [273-303]	1	3228.53	High	High	High	High	Not Found	High	High	Not Found	Not Found	High	High	High	High	High	High	High	High	High	12000000	66000000	58000000	8900000		3200000	830000			4800000		4300000	54000000	340000000	200000000	54000000	48000000
	FALSE	High	[K].TVVWNGPMGVFENPDFQAGTIGVMDAIVKQPGVK.[S]			6.21026e-07	0	1	1	12	A0A0H3MXA0	A0A0H3MXA0 [317-350]	1	3601.82	High	High	High	Not Found	Not Found	Not Found	Not Found	Not Found	Not Found	Not Found	High	Not Found	High	High	High	High	High	High	12000000	77000000	100000000								16000000		110000000	140000000	390000000	57000000	41000000
	FALSE	High	[K].TVVWNGPMGVFENPDFQAGTIGVMDAIVKQPGVK.[S]	1xOxidation [M]		3.1777e-05	0	1	1	17	A0A0H3MXA0	A0A0H3MXA0 [317-350]	1	3617.81	High	High	High	Not Found	Not Found	High	Not Found	Not Found	Not Found	Not Found	Not Found	Not Found	High	High	High	High	High	High	15000000	9900000	46000000			1700000							7700000	5500000	6400000	14000000	2800000
	FALSE	High	[K].FDEALTGAK.[T]			8.6059e-05	0	1	1	16	A0A0H3MXA0	A0A0H3MXA0 [308-316]	0	951.478	High	High	High	High	High	Not Found	Not Found	High	High	High	High	High	High	High	High	High	High	High	12000000	28000000	38000000	8800000	14000000			12000000	5000000	14000000	20000000	22000000	130000000	160000000	170000000	74000000	100000000
	FALSE	High	[K].ANGKLILPVDSK.[E]			0.000257641	0	1	1	15	A0A0H3MXA0	A0A0H3MXA0 [261-272]	1	1254.74	High	Not Found	High	High	High	Not Found	High	Not Found	Not Found	High	High	High	High	High	High	High	High	High	2700000		5300000		1700000		710000			1000000	5200000	2300000	14000000	28000000	17000000	9900000	13000000
	FALSE	High	[K].LTVKDVELK.[G]			0.00188659	0	1	1	13	A0A0H3MXA0	A0A0H3MXA0 [4-12]	1	1044.63	High	Not Found	High	Not Found	High	Not Found	Not Found	High	High	High	Not Found	High	High	High	High	High	High	High	9900000		12000000		8400000			4600000	1300000	5400000		12000000	50000000	90000000	76000000	36000000	57000000
	FALSE	High	[R].SHASNVGISANVEK.[A]			6.3561e-08	0	1	1	44	A0A0H3MXA0	A0A0H3MXA0 [159-172]	0	1412.71	High	High	High	High	High	High	High	High	High	High	High	High	High	High	High	High	High	High	56000000	110000000	120000000	42000000	59000000	35000000	16000000	24000000	20000000	55000000	110000000	79000000	410000000	720000000	470000000	330000000	370000000
	FALSE	High	[K].YILEQGGR.[A]			0.00088344	0	1	1	20	A0A0H3MXA0	A0A0H3MXA0 [46-53]	0	935.495	High	High	High	High	High	High	High	High	High	High	High	High	High	High	High	High	High	High	31000000	73000000	100000000	36000000	39000000	21000000	9300000	30000000	14000000	42000000	63000000	50000000	270000000	390000000	390000000	230000000	300000000
	FALSE	High	[K].LTVKDVELKGK.[K]			9.31186e-05	0	1	1	11	A0A0H3MXA0	A0A0H3MXA0 [4-14]	2	1229.75	High	High	Not Found	Not Found	High	Not Found	Not Found	Not Found	Not Found	High	High	Not Found	High	High	High	Not Found	High	Not Found	1500000	2000000			1300000					1700000	7100000		7200000	8500000	12000000		10000000
	FALSE	High	[R].AILFSHLGR.[V]			0.00100497	0	1	1	20	A0A0H3MXA0	A0A0H3MXA0 [54-62]	0	1013.59	High	High	High	High	High	High	High	High	High	High	High	High	High	High	High	High	High	High	150000000	250000000	180000000	83000000	120000000	73000000	29000000	46000000	27000000	70000000	140000000	120000000	660000000	1200000000	960000000	390000000	550000000
	FALSE	High	[K].DGVITNDNR.[I]			0.00129115	0	1	1	8	A0A0H3MXA0	A0A0H3MXA0 [28-36]	0	1003.48	Not Found	High	High	Not Found	Not Found	Not Found	Not Found	Not Found	Not Found	High	Not Found	Not Found	Not Found	High	High	High	High	High		2000000	1700000							990000				9900000	8300000	4800000	4900000
	FALSE	High	[R].FEDVDGKK.[E]			0.000591535	0	1	1	11	A0A0H3MXA0	A0A0H3MXA0 [121-128]	1	937.463	High	High	High	Not Found	Not Found	Not Found	Not Found	Not Found	Not Found	Not Found	High	High	High	High	High	High	High	High	1600000	4000000	4000000								3200000	3600000	23000000	30000000	30000000	11000000	15000000
	FALSE	High	[K].SLAPVAADLAAK.[L]			5.84394e-05	0	1	1	26	A0A0H3MXA0	A0A0H3MXA0 [73-84]	0	1126.65	High	High	High	High	High	High	High	High	High	High	High	High	High	High	High	High	High	High	140000000	530000000	410000000	170000000	150000000	91000000	39000000	86000000	42000000	100000000	240000000	180000000	940000000	1800000000	1400000000	760000000	1000000000
	FALSE	High	[R].FEDVDGKKESK.[N]			0.000220062	0	1	1	15	A0A0H3MXA0	A0A0H3MXA0 [121-131]	2	1281.63	High	High	High	High	High	High	High	Not Found	Not Found	Not Found	High	High	High	High	Not Found	High	High	High	1100000	2000000	1800000	600000	1200000	570000	170000				1400000	1500000	8200000	13000000		3900000	5500000
	FALSE	High	[R].ITAALPTIK.[Y]			0.000707544	0	1	1	19	A0A0H3MXA0	A0A0H3MXA0 [37-45]	0	927.587	High	High	High	High	High	High	High	High	High	High	High	High	High	High	High	High	High	High	49000000	240000000	130000000	67000000	73000000	29000000	13000000	38000000	19000000	54000000	110000000	74000000	440000000	680000000	570000000	300000000	410000000
	FALSE	High	[K].EANAFAGYTEVR.[D]			9.37884e-05	0	1	1	18	A0A0H3MXA0	A0A0H3MXA0 [273-284]	0	1327.63	High	High	High	High	High	High	High	High	High	High	High	High	High	High	High	High	High	High	21000000	69000000	48000000	23000000	22000000	16000000	6600000	10000000	4000000	15000000	30000000	24000000	180000000	270000000	170000000	100000000	140000000
	FALSE	High	[R].VKEEADKEGK.[S]			2.52639e-05	0	1	1	41	A0A0H3MXA0	A0A0H3MXA0 [63-72]	2	1132.58	High	High	High	High	High	High	High	Not Found	High	High	High	High	High	High	High	High	High	High	14000000	36000000	35000000	11000000	14000000	10000000	3500000		7500000	5700000	32000000	21000000	69000000	140000000	65000000	51000000	77000000
	FALSE	High	[R].DTDGEAVSEGFLGLDIGPK.[S]			2.88912e-08	0	1	1	34	A0A0H3MXA0	A0A0H3MXA0 [285-303]	0	1919.92	High	High	High	High	High	High	High	High	Not Found	High	High	High	High	High	High	High	High	High	23000000	94000000	85000000	22000000	22000000	31000000	11000000	450000		10000000	26000000	18000000	160000000	230000000	120000000	91000000	110000000
	FALSE	High	[K].SIAKFDEALTGAK.[T]			4.1203e-06	0	1	1	35	A0A0H3MXA0	A0A0H3MXA0 [304-316]	1	1350.73	High	High	High	High	High	High	High	High	High	High	High	High	High	High	High	High	High	High	96000000	150000000	190000000	52000000	64000000	53000000	27000000	35000000	17000000	46000000	120000000	74000000	480000000	730000000	760000000	320000000	490000000
	FALSE	High	[K].SIIGGGDSAAAAINLGR.[A]			3.1422e-11	0	1	1	52	A0A0H3MXA0	A0A0H3MXA0 [351-367]	0	1542.82	High	High	High	High	High	High	High	High	High	High	High	High	High	High	High	High	High	High	130000000	410000000	310000000	94000000	93000000	97000000	1900000		310000	63000000	180000000	79000000	570000000	950000000	960000000	400000000	460000000
	FALSE	High	[K].TLLEKANGK.[L]			0.00235478	0.000111581	1	1	9	A0A0H3MXA0	A0A0H3MXA0 [256-264]	1	973.568	High	High	High	Not Found	Not Found	Not Found	Not Found	Not Found	Not Found	Not Found	Not Found	High	High	High	Not Found	High	High	High	870000	2000000	2800000									650000	4200000	10000000		4000000	5100000
	FALSE	High	[K].FSWISTGGGASMELLEGK.[V]	1xOxidation [M12]		0.0100788	0.000199984	1	1	1	A0A0H3MXA0	A0A0H3MXA0 [371-388]	0	1885.9	High	Not Found	Not Found	Not Found	Not Found	Not Found	Not Found	Not Found	Not Found	Not Found	Not Found	Not Found	Not Found	Not Found	Not Found	Not Found	Not Found	Not Found	890000
	FALSE	High	[K].LILPVDSKEANAFAGYTEVRDTDGEAVSEGFLGLDIGPK.[S]			0.0113699	0.000296845	1	1	1	A0A0H3MXA0	A0A0H3MXA0 [265-303]	2	4094.06	Not Found	Not Found	Not Found	Not Found	Not Found	Not Found	Not Found	Not Found	Not Found	Not Found	Not Found	Not Found	Not Found	High	Not Found	Not Found	Not Found	Not Found
	FALSE	High	[K].LILPVDSK.[E]			0.0108196	0.000296845	1	1	17	A0A0H3MXA0	A0A0H3MXA0 [265-272]	0	884.545	High	High	Not Found	High	High	High	High	Not Found	High	High	High	High	High	High	Not Found	High	High	High	51000000	220000000		58000000	68000000	36000000	16000000		17000000	40000000	81000000	56000000	390000000	630000000		250000000	360000000
	FALSE	High	[K].VLPGLAALTEK.[-]			0.0123784	0.000480886	1	1	28	A0A0H3MXA0	A0A0H3MXA0 [389-399]	0	1111.67	High	High	High	High	High	High	High	High	High	High	High	High	High	High	High	High	High	High	110000000	330000000	360000000	120000000	140000000	120000000	48000000	78000000	40000000	78000000	180000000	140000000	970000000	1800000000	1700000000	780000000	1100000000
	FALSE	High	[R].VDFNVPLK.[D]			0.01713	0.000751437	1	1	11	A0A0H3MXA0	A0A0H3MXA0 [20-27]	0	931.525	High	High	Not Found	High	High	Not Found	Not Found	Not Found	Not Found	High	High	Not Found	High	High	Not Found	High	High	High	4000000	14000000		7000000	3900000					6300000	4900000		24000000	34000000		24000000	27000000
	FALSE	High	[R].FEDVDGK.[K]			0.01864	0.000841741	1	1	2	A0A0H3MXA0	A0A0H3MXA0 [121-127]	0	809.368	Not Found	High	Not Found	Not Found	Not Found	Not Found	Not Found	Not Found	Not Found	Not Found	Not Found	Not Found	Not Found	High	Not Found	Not Found	Not Found	Not Found		520000												2900000
	FALSE	High	[K].NDEELGK.[Y]			0.035689	0.00184163	1	1	6	A0A0H3MXA0	A0A0H3MXA0 [132-138]	0	804.373	Not Found	High	Not Found	Not Found	Not Found	Not Found	Not Found	Not Found	Not Found	Not Found	Not Found	Not Found	High	Not Found	High	High	High	High		500000															1400000
	FALSE	High	[K].DVELKGK.[K]			0.0735691	0.00395084	1	1	10	A0A0H3MXA0	A0A0H3MXA0 [8-14]	1	788.451	High	Not Found	High	Not Found	High	Not Found	Not Found	Not Found	Not Found	High	High	High	Not Found	High	Not Found	High	High	High	1400000		3500000		1700000					1900000	3400000	2500000		16000000		8800000	12000000
FALSE	High	Master Protein	A0A0H3MU32	Putative surface-anchored protein OS=Streptococcus suis (strain BM407) OX=568814 GN=sao PE=4 SV=1	0	582.929	81.7188	57	1115	57	1	640	71.351	4.86	High	High	High	High	High	High	High	High	High	High	High	High	High	High	High	High	High	High		50000000	390000000	360000000	130000000	79000000	120000000	110000000	180000000	68000000	27000000	160000000	36000000	86000000	62000000	57000000	190000000
	Checked	Confidence	Annotated Sequence	Modifications	Modifications in Master Proteins	Qvality PEP	Qvality q-value	# Protein Groups	# Proteins	# PSMs	Master Protein Accessions	Positions in Master Proteins	# Missed Cleavages	Theo. MH+ [Da]	Found in Sample: [S1] F1: Sample	Found in Sample: [S2] F2: Sample	Found in Sample: [S3] F3: Sample	Found in Sample: [S4] F4: Sample	Found in Sample: [S5] F5: Sample	Found in Sample: [S6] F6: Sample	Found in Sample: [S7] F7: Sample	Found in Sample: [S8] F8: Sample	Found in Sample: [S9] F9: Sample	Found in Sample: [S10] F10: Sample	Found in Sample: [S11] F11: Sample	Found in Sample: [S12] F12: Sample	Found in Sample: [S13] F13: Sample	Found in Sample: [S14] F14: Sample	Found in Sample: [S15] F15: Sample	Found in Sample: [S16] F16: Sample	Found in Sample: [S17] F17: Sample	Found in Sample: [S18] F18: Sample	Area: F1: Sample	Area: F2: Sample	Area: F3: Sample	Area: F4: Sample	Area: F5: Sample	Area: F6: Sample	Area: F7: Sample	Area: F8: Sample	Area: F9: Sample	Area: F10: Sample	Area: F11: Sample	Area: F12: Sample	Area: F13: Sample	Area: F14: Sample	Area: F15: Sample	Area: F16: Sample	Area: F17: Sample
	FALSE	High	[K].VSNQADGSVNFSALTFTK.[E]			1.86903e-09	0	1	1	25	A0A0H3MU32	A0A0H3MU32 [202-219]	0	1885.93	High	High	High	High	High	High	High	High	High	High	High	High	High	Not Found	High	High	High	High	26000000	130000000	150000000	41000000	25000000	48000000	44000000	46000000	31000000	14000000	67000000	11000000	39000000		21000000	120000000	170000000
	FALSE	High	[R].ELLENEFKFELR.[E]			2.79307e-05	0	1	1	33	A0A0H3MU32	A0A0H3MU32 [66-77]	1	1566.82	High	High	High	High	High	High	High	High	High	High	High	High	High	High	High	High	High	High	6500000	64000000	90000000	7600000	3200000	12000000	7800000	7100000	27000000	3700000	20000000	2500000	17000000	38000000	44000000	45000000	50000000
	FALSE	High	[K].EGTYTYTVSEVDGGLGDIIYDK.[S]			1.16059e-07	0	1	1	18	A0A0H3MU32	A0A0H3MU32 [220-241]	0	2395.12	High	High	High	High	High	High	High	High	Not Found	High	High	High	High	Not Found	Not Found	High	High	High	4900000	21000000	27000000	4800000	3400000	6500000	5200000	1000000			9000000	1700000	6800000			22000000	27000000
	FALSE	High	[R].TLNTGEFEFVLK.[N]			9.46303e-06	0	1	1	14	A0A0H3MU32	A0A0H3MU32 [181-192]	0	1397.73	High	High	High	High	High	High	High	High	High	High	High	Not Found	Not Found	Not Found	Not Found	High	High	High	10000000	53000000	39000000	11000000	4000000	11000000	11000000	11000000	18000000	3400000	19000000					36000000	37000000
	FALSE	High	[K].YWYTISEVKDELGGIEYDSK.[Y]			1.6428e-09	0	1	1	28	A0A0H3MU32	A0A0H3MU32 [111-130]	1	2395.13	High	High	High	High	High	High	High	High	Not Found	High	High	High	High	Not Found	Not Found	High	High	High	13000000	59000000	68000000	13000000	4400000	15000000	17000000	6100000		1900000	11000000	1900000	12000000			26000000	41000000
	FALSE	High	[K].NLSFDKPGKYWYTISEVKDELGGIEYDSK.[Y]			1.8462e-06	0	1	1	7	A0A0H3MU32	A0A0H3MU32 [102-130]	2	3381.65	High	High	High	High	Not Found	Not Found	Not Found	Not Found	Not Found	Not Found	High	Not Found	Not Found	Not Found	Not Found	Not Found	Not Found	Not Found	780000	18000000	30000000	2200000							7000000
	FALSE	High	[K].EGTYTYTVSEVDGGLGDIIYDKSDIK.[A]			6.92701e-08	0	1	1	19	A0A0H3MU32	A0A0H3MU32 [220-245]	1	2838.36	High	High	High	Not Found	High	High	High	High	Not Found	Not Found	High	Not Found	Not Found	High	Not Found	High	High	High	50000000	250000000	370000000		28000000	89000000	61000000	29000000			76000000					200000000	300000000
	FALSE	High	[K].LIAPTTDSVITDNEVSK.[E]			8.05226e-08	0	1	1	29	A0A0H3MU32	A0A0H3MU32 [280-296]	0	1802.94	High	High	High	High	High	High	High	High	High	High	High	High	High	High	High	High	High	High	36000000	180000000	120000000	61000000	29000000	40000000	44000000	92000000	42000000	15000000	68000000	17000000	48000000	28000000	26000000	160000000	250000000
	FALSE	High	[K].LIAPTTDSVITDNEVSKEAMTGK.[E]			8.88705e-07	0	1	1	33	A0A0H3MU32	A0A0H3MU32 [280-302]	1	2420.22	High	High	High	High	High	High	High	High	High	High	High	High	High	High	High	High	High	High	41000000	260000000	230000000	89000000	36000000	76000000	54000000	58000000	24000000		59000000	13000000	47000000	3500000		190000000	280000000
	FALSE	High	[R].EANGEELPVLDTAQNTK.[E]			8.54208e-09	0	1	1	44	A0A0H3MU32	A0A0H3MU32 [78-94]	0	1828.89	High	High	High	High	High	High	High	High	High	High	High	High	High	High	High	High	High	High		650000000	450000000	240000000	160000000	190000000	200000000	350000000	120000000	50000000	320000000	76000000	160000000	110000000	92000000	35000000	50000000
	FALSE	High	[K].QMPSIVNDMVVTPQEQMANKENDKVVISEK.[Q]	1xOxidation [M]		0.000121396	0	1	1	18	A0A0H3MU32	A0A0H3MU32 [418-447]; [448-477]; [478-507]	2	3417.67	High	High	High	Not Found	Not Found	Not Found	High	High	High	Not Found	Not Found	Not Found	Not Found	Not Found	Not Found	Not Found	Not Found	Not Found	3200000	14000000	18000000				12000000	5600000	1500000
	FALSE	High	[K].QMPSIVNDMVVTPQEQMANKENDKVVISEK.[Q]			2.30162e-05	0	1	1	20	A0A0H3MU32	A0A0H3MU32 [418-447]; [448-477]; [478-507]	2	3401.67	High	High	High	High	High	High	High	High	High	Not Found	High	Not Found	Not Found	Not Found	Not Found	High	High	Not Found	11000000	95000000	64000000	32000000	7700000	18000000	58000000	17000000	940000		6200000					9200000	79000000
	FALSE	High	[R].TLNTGEFEFVLKNEKGDEIEK.[V]			1.59689e-05	0	1	1	37	A0A0H3MU32	A0A0H3MU32 [181-201]	2	2440.22	High	High	High	High	High	High	High	High	High	Not Found	High	High	High	Not Found	Not Found	High	High	High	25000000	110000000	79000000	29000000	12000000	26000000	22000000	19000000	7800000		42000000	7900000	13000000			75000000	100000000
	FALSE	High	[K].NEKGDEIEKVSNQADGSVNFSALTFTK.[E]			5.23594e-12	0	1	1	11	A0A0H3MU32	A0A0H3MU32 [193-219]	2	2928.42	High	High	High	High	High	High	Not Found	Not Found	High	High	Not Found	Not Found	Not Found	Not Found	Not Found	High	High	High	6500000	26000000	22000000	4800000	2600000	6000000				1200000						17000000	27000000
	FALSE	High	[R].ELLENEFKFELREANGEELPVLDTAQNTK.[E]			0.00195528	0	1	1	2	A0A0H3MU32	A0A0H3MU32 [66-94]	2	3376.69	Not Found	Not Found	High	Not Found	Not Found	Not Found	Not Found	Not Found	Not Found	Not Found	Not Found	Not Found	Not Found	Not Found	Not Found	Not Found	High	Not Found																	1700000
	FALSE	High	[R].LFGRELLENEFKFELR.[E]			0.00019482	0	1	1	2	A0A0H3MU32	A0A0H3MU32 [62-77]	2	2040.09	Not Found	Not Found	High	Not Found	Not Found	Not Found	Not Found	Not Found	Not Found	Not Found	High	Not Found	Not Found	Not Found	Not Found	Not Found	Not Found	Not Found			2800000								5100000
	FALSE	High	[K].DNNHGQLVSTVTYENSDQIFENILNPGK.[L]			1.05372e-05	0	1	1	14	A0A0H3MU32	A0A0H3MU32 [252-279]	0	3146.5	High	High	High	High	High	High	High	High	High	High	Not Found	High	Not Found	Not Found	Not Found	High	High	High	18000000	100000000	120000000	22000000	9900000	23000000	17000000	8100000	460000	4100000		1500000				82000000	99000000
	FALSE	High	[K].GNIEPPKEQIANEEKDNIEASEK.[Q]			1.91292e-10	0	1	1	52	A0A0H3MU32	A0A0H3MU32 [305-327]	2	2582.26	High	High	High	High	High	High	High	High	High	High	High	High	High	High	High	High	High	High	44000000	130000000	260000000	69000000	38000000	65000000	64000000	92000000	40000000	11000000	92000000	2200000	3400000	34000000	35000000	200000000	350000000
	FALSE	High	[K].QMPSVVNENAVTPEKQMTNK.[E]			0.000477134	0	1	1	14	A0A0H3MU32	A0A0H3MU32 [358-377]; [388-407]	1	2245.1	High	High	High	High	High	High	High	Not Found	Not Found	Not Found	Not Found	Not Found	Not Found	Not Found	Not Found	High	High	High	3100000	11000000	880000	7300000	3100000	7200000	5800000									9600000	20000000
	FALSE	High	[K].QMPSIVNDMVVTPQEQMANKENDKVETSEK.[Q]	1xOxidation [M]		0.000270895	0	1	1	19	A0A0H3MU32	A0A0H3MU32 [508-537]	2	3435.61	High	High	High	High	High	High	High	Not Found	Not Found	Not Found	Not Found	Not Found	Not Found	Not Found	Not Found	High	High	Not Found	2100000	19000000	27000000	5500000	1200000
	FALSE	High	[K].QMPSIVNDMVVTPQEQMANKENDKVETSEK.[Q]			1.91028e-05	0	1	1	19	A0A0H3MU32	A0A0H3MU32 [508-537]	2	3419.61	Not Found	High	High	High	High	High	High	Not Found	Not Found	Not Found	High	Not Found	Not Found	Not Found	Not Found	High	High	High		25000000	86000000	40000000	4700000	28000000	7200000				15000000					52000000	110000000
	FALSE	High	[K].QMPSVVNENAVTPEK.[Q]	1xOxidation [M2]		6.15537e-06	0	1	1	29	A0A0H3MU32	A0A0H3MU32 [358-372]; [388-402]	0	1658.81	High	High	High	High	High	High	High	High	High	High	High	High	Not Found	Not Found	Not Found	High	High	High	1800000	4700000	4500000	1700000	1200000	1300000	1000000	4300000	5100000		3500000	580000				7100000
	FALSE	High	[K].QMPSVVNENAVTPEK.[Q]			2.42836e-07	0	1	1	24	A0A0H3MU32	A0A0H3MU32 [358-372]; [388-402]	0	1642.81	High	High	High	High	High	High	High	High	High	High	High	High	High	High	High	High	High	High	55000000	110000000	220000000	48000000	32000000	55000000	53000000	55000000	18000000	4300000	38000000	9100000	40000000	21000000	32000000	150000000	260000000
	FALSE	High	[K].QIPVNENNQNGTVEENSNTKPTTEK.[T]			1.60837e-05	0	1	1	13	A0A0H3MU32	A0A0H3MU32 [568-592]	0	2785.32	High	High	High	High	High	High	High	High	Not Found	Not Found	High	High	High	Not Found	Not Found	High	High	Not Found	3600000	9400000	14000000	3800000	2300000	4100000		8500000			3500000		600000			7300000	16000000
	FALSE	High	[K].QMPVNEKDNAVTPEKQMANK.[E]			0.000692503	0	1	1	10	A0A0H3MU32	A0A0H3MU32 [538-557]	2	2272.11	High	High	High	Not Found	High	High	High	Not Found	Not Found	Not Found	Not Found	Not Found	Not Found	Not Found	Not Found	Not Found	High	Not Found	1300000	4800000	10000000		1200000	2300000	1800000										2800000
	FALSE	High	[K].NLSFDKPGK.[Y]			0.00158895	0	1	1	18	A0A0H3MU32	A0A0H3MU32 [102-110]	0	1005.54	High	High	High	High	High	High	High	High	High	High	High	High	High	High	High	High	High	High	12000000	30000000	35000000	14000000	9500000	13000000	16000000	46000000	21000000	3700000	17000000	4500000	13000000	8700000	9900000	36000000	73000000
	FALSE	High	[K].NTIISAKQPDGGQATSK.[A]			2.62309e-06	0	1	1	29	A0A0H3MU32	A0A0H3MU32 [34-50]	1	1715.89	High	High	High	High	High	High	High	High	High	High	High	Not Found	High	Not Found	Not Found	High	High	High	8000000	11000000	40000000	6000000	4500000	9100000	12000000	18000000	14000000	1900000	16000000		5700000			44000000	65000000
	FALSE	High	[R].FKNLSFDKPGK.[Y]			4.38725e-05	0	1	1	20	A0A0H3MU32	A0A0H3MU32 [100-110]	1	1280.7	High	High	High	High	High	High	High	High	High	Not Found	High	High	Not Found	Not Found	Not Found	High	High	High	3900000	8000000	22000000	3100000	2900000	4700000	4500000	12000000	5300000		5800000	1300000				15000000	29000000
	FALSE	High	[K].QMPSVVNENAVTPEKQMTNKENDNIETSEK.[Q]	2xOxidation [M2; M17]		0.00109514	0	1	1	3	A0A0H3MU32	A0A0H3MU32 [358-387]	2	3436.58	Not Found	Not Found	High	Not Found	Not Found	Not Found	High	Not Found	High	Not Found	Not Found	Not Found	Not Found	Not Found	Not Found	Not Found	Not Found	Not Found			4900000				530000
	FALSE	High	[K].QMPSVVNENAVTPEKQMTNKENDNIETSEK.[Q]	1xOxidation [M]		0.00111093	0	1	1	17	A0A0H3MU32	A0A0H3MU32 [358-387]	2	3420.59	High	High	High	High	High	Not Found	High	Not Found	High	Not Found	High	Not Found	Not Found	Not Found	Not Found	High	High	Not Found	3000000	9100000	38000000	4300000	1300000		920000		340000		4100000					4400000	14000000
	FALSE	High	[K].QMPSVVNENAVTPEKQMTNKENDNIETSEK.[Q]			1.5656e-06	0	1	1	27	A0A0H3MU32	A0A0H3MU32 [358-387]	2	3404.59	High	High	High	High	High	High	High	High	High	Not Found	High	High	Not Found	Not Found	High	High	High	High	12000000	40000000	130000000	28000000	8100000	24000000	19000000		2500000		12000000	890000			4000000	45000000	85000000
	FALSE	High	[K].QMTNKENDNIETSEKQMPSVVNENAVTPEK.[Q]	1xOxidation [M]		0.0010122	0	1	1	2	A0A0H3MU32	A0A0H3MU32 [373-402]	2	3420.59	Not Found	Not Found	High	Not Found	Not Found	Not Found	Not Found	Not Found	Not Found	Not Found	Not Found	Not Found	Not Found	Not Found	Not Found	Not Found	Not Found	Not Found			1200000
	FALSE	High	[K].QMPSIVNDMVVTPQEQMANK.[E]			0.000190676	0	1	1	2	A0A0H3MU32	A0A0H3MU32 [418-437]; [448-467]; [478-497]; [508-527]	0	2260.08	Not Found	Not Found	Not Found	Not Found	Not Found	Not Found	High	Not Found	Not Found	Not Found	Not Found	Not Found	Not Found	Not Found	Not Found	Not Found	Not Found	Not Found							4700000
	FALSE	High	[K].QMTNKEKDNIETSEK.[Q]			0.000126731	0	1	1	23	A0A0H3MU32	A0A0H3MU32 [403-417]	2	1794.85	High	High	High	High	High	High	High	High	High	High	High	High	High	High	High	High	High	High	2500000	5400000	9300000	3000000	1900000	3100000	2500000	3900000	3500000	220000	3400000	600000	2500000	1000000	1700000	11000000	21000000
	FALSE	High	[R].EANGEELPVLDTAQNTKEGQVR.[F]			5.17354e-05	0	1	1	30	A0A0H3MU32	A0A0H3MU32 [78-99]	1	2398.18	High	High	High	High	High	High	High	High	High	High	High	High	High	High	Not Found	High	High	High	25000000	52000000	180000000	33000000	17000000	38000000	42000000	38000000	21000000	6600000	32000000	2600000				87000000	150000000
	FALSE	High	[K].QMPSIVNDMVVTPEK.[Q]	1xOxidation [M]		0.000312639	0	1	1	14	A0A0H3MU32	A0A0H3MU32 [328-342]	0	1703.83	High	High	High	Not Found	Not Found	High	High	High	Not Found	Not Found	Not Found	Not Found	Not Found	Not Found	Not Found	High	High	Not Found		4800000	1600000			2300000	4900000	590000									6700000
	FALSE	High	[K].TDKQETSTFKTETAK.[Q]			1.41612e-06	0	1	1	23	A0A0H3MU32	A0A0H3MU32 [593-607]	2	1714.85	High	High	High	High	High	High	High	High	High	Not Found	High	High	High	Not Found	Not Found	High	High	High	1000000	2100000	3200000	1100000	560000	1000000	1000000	3700000	2000000		1600000	170000	960000			5100000	10000000
	FALSE	High	[K].LIAPTTDSVITDNEVSKEAMTGKEK.[G]			0.000147315	0	1	1	33	A0A0H3MU32	A0A0H3MU32 [280-304]	2	2677.36	High	High	High	High	High	High	High	High	High	High	High	High	High	Not Found	Not Found	High	High	High	16000000	87000000	190000000	30000000	16000000	28000000	18000000	23000000	9800000	2800000	33000000	5600000	13000000			94000000	150000000
	FALSE	High	[K].YWYTISEVKDELGGIEYDSKYIVAK.[I]			0.000224844	0	1	1	4	A0A0H3MU32	A0A0H3MU32 [111-135]	2	2969.48	Not Found	High	Not Found	Not Found	Not Found	Not Found	Not Found	Not Found	Not Found	Not Found	High	Not Found	Not Found	Not Found	Not Found	High	Not Found	Not Found		10000000									6200000					8500000
	FALSE	High	[K].QMPSIVNDMVVTPEK.[Q]			1.68194e-06	0	1	1	15	A0A0H3MU32	A0A0H3MU32 [328-342]	0	1687.84	Not Found	High	High	High	High	High	High	High	Not Found	Not Found	High	High	High	Not Found	Not Found	High	High	High		96000000	130000000	25000000	17000000	46000000	29000000	4900000			12000000	2200000				79000000	1100000
	FALSE	High	[K].QMTNKENDNIETSEK.[Q]			3.7269e-06	0	1	1	29	A0A0H3MU32	A0A0H3MU32 [373-387]	1	1780.8	High	High	High	High	High	High	High	High	High	Not Found	High	High	High	High	High	High	High	High	4200000	10000000	15000000	5700000	3400000	5400000	4300000	6800000	6000000		6300000	1600000	5900000	3000000	5600000	21000000	38000000
	FALSE	High	[K].QMTNKENDNIETSEK.[Q]	1xOxidation [M2]		5.71963e-05	0	1	1	19	A0A0H3MU32	A0A0H3MU32 [373-387]	1	1796.8	Not Found	High	High	High	High	High	High	High	High	Not Found	High	Not Found	Not Found	Not Found	Not Found	High	High	High		1600000	2500000	460000	690000	360000	740000	5000000	2400000		960000					3800000	3400000
	FALSE	High	[K].DELGGIEYDSK.[Y]			0.000663371	0	1	1	2	A0A0H3MU32	A0A0H3MU32 [120-130]	0	1225.56	High	Not Found	Not Found	Not Found	Not Found	Not Found	High	Not Found	Not Found	Not Found	Not Found	Not Found	Not Found	Not Found	Not Found	Not Found	Not Found	Not Found							1100000
	FALSE	High	[K].QMTNKENDKVVISEK.[Q]	1xOxidation [M2]		0.00135749	0	1	1	20	A0A0H3MU32	A0A0H3MU32 [343-357]	2	1778.9	High	High	High	High	High	High	High	High	High	Not Found	High	Not Found	Not Found	Not Found	Not Found	High	High	High	1600000	2400000	4900000	960000	1000000	1500000	1300000	4600000	4500000		3100000					3200000	12000000
	FALSE	High	[K].QMTNKENDKVVISEK.[Q]			1.98339e-06	0	1	1	41	A0A0H3MU32	A0A0H3MU32 [343-357]	2	1762.9	High	High	High	High	High	High	High	High	High	Not Found	High	High	High	High	High	High	High	High	5800000	16000000	30000000	7300000	4300000	7900000	9000000	13000000	7700000		8000000	1600000	5500000	3300000	3600000	28000000	53000000
	FALSE	High	[K].QMPVNEKDNAVTPEK.[Q]			1.26051e-05	0	1	1	23	A0A0H3MU32	A0A0H3MU32 [538-552]	1	1699.83	High	High	High	High	High	High	High	High	High	Not Found	High	High	High	Not Found	Not Found	High	High	High	6300000	17000000	23000000	6900000	4700000	7900000	6900000	7100000	3800000		6500000	1200000	6100000			25000000	47000000
	FALSE	High	[K].AVNVKIPAVVR.[L]			2.35164e-05	0	1	1	13	A0A0H3MU32	A0A0H3MU32 [51-61]	1	1165.74	High	High	High	High	High	Not Found	High	High	Not Found	Not Found	High	Not Found	Not Found	Not Found	Not Found	High	High	High	5800000	6100000	17000000	3400000	2200000		10000000	6700000			3900000					10000000	28000000
	FALSE	High	[K].QETSTFKTETAK.[Q]			0.00201203	0	1	1	6	A0A0H3MU32	A0A0H3MU32 [596-607]	1	1370.68	High	Not Found	High	High	Not Found	Not Found	High	High	High	Not Found	Not Found	Not Found	Not Found	Not Found	Not Found	Not Found	Not Found	Not Found							350000
	FALSE	High	[K].LIAPTTDSVITDNEVSKEAMTGKEK.[G]	1xOxidation [M20]		0.00320179	0.000111581	1	1	8	A0A0H3MU32	A0A0H3MU32 [280-304]	2	2693.35	Not Found	Not Found	High	Not Found	Not Found	High	High	Not Found	Not Found	Not Found	High	High	Not Found	Not Found	Not Found	High	High	Not Found			12000000			4500000	6000000				11000000	1700000				15000000	26000000
	FALSE	High	[K].YWYTISEVK.[D]			0.00862138	0.000199984	1	1	3	A0A0H3MU32	A0A0H3MU32 [111-119]	0	1188.59	Not Found	High	Not Found	High	Not Found	Not Found	High	Not Found	Not Found	Not Found	Not Found	Not Found	Not Found	Not Found	Not Found	Not Found	Not Found	Not Found		3900000		790000			1500000
	FALSE	High	[K].QMPVNEKDNAVTPEK.[Q]	1xOxidation [M2]		0.00899677	0.000199984	1	1	10	A0A0H3MU32	A0A0H3MU32 [538-552]	1	1715.83	High	High	Not Found	High	High	Not Found	Not Found	High	High	Not Found	High	Not Found	Not Found	Not Found	Not Found	High	High	High	660000	1300000		450000	280000				1600000		1700000					1900000	4800000
	FALSE	High	[K].ENDKVVISEK.[Q]			0.00582948	0.000199984	1	1	12	A0A0H3MU32	A0A0H3MU32 [348-357]; [438-447]; [468-477]; [498-507]	1	1160.62	High	Not Found	High	High	Not Found	Not Found	High	High	High	Not Found	High	High	High	Not Found	Not Found	High	High	High	2200000			2600000				16000000	9000000				3600000			11000000	18000000
	FALSE	High	[K].KQIPVNENNQNGTVEENSNTKPTTEK.[T]			0.00764007	0.000199984	1	1	1	A0A0H3MU32	A0A0H3MU32 [567-592]	1	2913.42	Not Found	High	Not Found	Not Found	Not Found	Not Found	Not Found	Not Found	Not Found	Not Found	Not Found	Not Found	Not Found	Not Found	Not Found	Not Found	Not Found	Not Found		780000
	FALSE	High	[K].EKENIETSKK.[Q]			0.00535176	0.000199984	1	1	20	A0A0H3MU32	A0A0H3MU32 [558-567]	2	1205.64	High	High	High	High	High	High	High	High	High	Not Found	High	High	High	High	Not Found	High	High	High	3500000	6200000	12000000	4100000	2100000	3300000	3000000	8300000	9000000		5500000	940000	3200000	1900000		11000000	21000000
	FALSE	High	[K].QIPVNENNQNGTVEENSNTKPTTEKTDKQETSTFK.[T]			0.00912546	0.000199984	1	1	8	A0A0H3MU32	A0A0H3MU32 [568-602]	2	3950.89	High	High	Not Found	Not Found	High	Not Found	High	High	High	Not Found	Not Found	Not Found	Not Found	Not Found	Not Found	Not Found	Not Found	Not Found	1900000	4400000			1000000		1100000	1600000	720000
	FALSE	High	[K].QPDGGQATSK.[A]			0.0122044	0.000480886	1	1	17	A0A0H3MU32	A0A0H3MU32 [41-50]	0	988.469	High	High	High	High	High	High	High	High	High	High	High	Not Found	High	High	High	High	High	High	14000000	9900000	23000000	7300000	8100000	12000000	10000000	7700000	27000000	4600000	16000000		5500000	3800000	1500000	12000000	23000000
	FALSE	High	[R].ELLENEFK.[F]			0.0143602	0.000480886	1	1	13	A0A0H3MU32	A0A0H3MU32 [66-73]	0	1021.52	High	High	High	High	High	High	High	High	High	Not Found	High	High	Not Found	Not Found	Not Found	High	Not Found	High	2300000	9600000	6500000	4000000	1900000	2400000	3200000	8600000	3000000		3300000	740000				7400000
	FALSE	High	[K].QMANKEKENIETSK.[K]			0.0174958	0.000751437	1	1	4	A0A0H3MU32	A0A0H3MU32 [553-566]	2	1649.82	Not Found	Not Found	High	Not Found	Not Found	High	Not Found	Not Found	Not Found	Not Found	Not Found	Not Found	Not Found	Not Found	Not Found	High	Not Found	Not Found			1300000			380000										1400000
	FALSE	High	[K].TDKQETSTFK.[T]			0.0170097	0.000751437	1	1	4	A0A0H3MU32	A0A0H3MU32 [593-602]	1	1184.58	Not Found	Not Found	Not Found	Not Found	Not Found	Not Found	Not Found	High	Not Found	Not Found	Not Found	Not Found	Not Found	Not Found	Not Found	High	High	High								1200000								1400000	2200000
	FALSE	High	[K].EAMTGKEK.[G]			0.0197185	0.000933566	1	1	2	A0A0H3MU32	A0A0H3MU32 [297-304]	1	893.44	Not Found	Not Found	Not Found	Not Found	Not Found	Not Found	Not Found	Not Found	Not Found	Not Found	Not Found	Not Found	Not Found	Not Found	Not Found	High	Not Found	High																2500000
	FALSE	High	[K].QMPSIVNDMVVTPEK.[Q]	2xOxidation [M2; M9]		0.0205673	0.00110235	1	1	2	A0A0H3MU32	A0A0H3MU32 [328-342]	0	1719.83	High	Not Found	Not Found	High	Not Found	Not Found	Not Found	Not Found	Not Found	Not Found	Not Found	Not Found	Not Found	Not Found	Not Found	Not Found	Not Found	Not Found
	FALSE	High	[K].LIAPTTDSVITDNEVSKEAMTGK.[E]	1xOxidation [M20]		0.0264642	0.00117393	1	1	8	A0A0H3MU32	A0A0H3MU32 [280-302]	1	2436.22	High	Not Found	Not Found	Not Found	Not Found	Not Found	High	High	Not Found	Not Found	High	High	Not Found	Not Found	Not Found	Not Found	High	Not Found	1600000						9600000	20000000			23000000	250000					7700000
	FALSE	High	[K].NEKGDEIEK.[V]			0.0470158	0.00266632	1	1	6	A0A0H3MU32	A0A0H3MU32 [193-201]	1	1061.51	High	Not Found	Not Found	High	High	Not Found	Not Found	High	High	Not Found	High	Not Found	Not Found	Not Found	Not Found	Not Found	Not Found	Not Found	2000000			2500000	1400000			6100000	5100000		4400000
	FALSE	High	[K].QMPSIVNDMVVTPQEQMANKENDKVETSEK.[Q]	2xOxidation [M9; M17]		0.0638714	0.00333772	1	1	1	A0A0H3MU32	A0A0H3MU32 [508-537]	2	3451.6	Not Found	Not Found	High	Not Found	Not Found	Not Found	Not Found	Not Found	Not Found	Not Found	Not Found	Not Found	Not Found	Not Found	Not Found	Not Found	Not Found	Not Found			930000
	FALSE	High	[K].QMPSVVNENAVTPEKQMTNK.[E]	1xOxidation [M17]		0.0634411	0.00333772	1	1	2	A0A0H3MU32	A0A0H3MU32 [358-377]; [388-407]	1	2261.09	Not Found	Not Found	High	High	Not Found	Not Found	Not Found	Not Found	Not Found	Not Found	Not Found	Not Found	Not Found	Not Found	Not Found	Not Found	Not Found	Not Found			1300000	1600000
	FALSE	High	[K].ENDNIETSEK.[Q]			0.0750627	0.00395084	1	1	12	A0A0H3MU32	A0A0H3MU32 [378-387]	0	1178.52	High	High	High	Not Found	High	High	High	High	High	Not Found	High	Not Found	Not Found	Not Found	Not Found	High	High	High	670000	2000000	2500000		490000	820000	660000	2600000	1900000		1700000					3500000	6100000
	FALSE	High	[K].ENDKVETSEK.[Q]			0.0781357	0.00409729	1	1	4	A0A0H3MU32	A0A0H3MU32 [528-537]	1	1178.55	High	Not Found	High	High	Not Found	Not Found	Not Found	High	Not Found	Not Found	Not Found	Not Found	Not Found	Not Found	Not Found	Not Found	Not Found	Not Found	290000		880000	310000				770000
	FALSE	High	[K].EKDNIETSEK.[Q]			0.0910376	0.00461755	1	1	15	A0A0H3MU32	A0A0H3MU32 [408-417]	1	1192.57	High	High	High	High	High	Not Found	Not Found	High	High	Not Found	High	High	High	High	Not Found	High	High	High	5300000	12000000	19000000	6400000	4100000			17000000	13000000		12000000	2200000	6100000	2600000		20000000	35000000
	FALSE	High	[K].EKENIETSK.[K]			0.0874933	0.00461755	1	1	9	A0A0H3MU32	A0A0H3MU32 [558-566]	1	1077.54	Not Found	High	High	High	Not Found	High	Not Found	High	High	Not Found	High	Not Found	Not Found	Not Found	Not Found	High	High	Not Found		1700000	2700000	1200000		670000		2800000	1900000		1500000					4600000	7200000
	FALSE	High	[K].QMPSIVNDMVVTPQEQMANKENDKVVISEK.[Q]	2xOxidation [M9; M17]		0.110825	0.00524817	1	1	1	A0A0H3MU32	A0A0H3MU32 [418-447]; [448-477]; [478-507]	2	3433.66	Not Found	Not Found	Not Found	Not Found	Not Found	Not Found	High	Not Found	Not Found	Not Found	Not Found	Not Found	Not Found	Not Found	Not Found	Not Found	Not Found	Not Found							1500000
	FALSE	High	[R].TLNTGEFEFVLKNEK.[G]			0.149717	0.0076941	1	1	3	A0A0H3MU32	A0A0H3MU32 [181-195]	1	1768.91	High	Not Found	Not Found	Not Found	Not Found	Not Found	High	Not Found	Not Found	Not Found	Not Found	Not Found	Not Found	Not Found	Not Found	Not Found	High	Not Found							640000										3600000
	FALSE	High	[K].QIPVNENNQNGTVEENSNTKPTTEKTDK.[Q]			0.179276	0.00956561	1	1	3	A0A0H3MU32	A0A0H3MU32 [568-595]	1	3129.49	High	Not Found	High	Not Found	Not Found	Not Found	High	Not Found	Not Found	Not Found	Not Found	Not Found	Not Found	Not Found	Not Found	Not Found	Not Found	Not Found	520000		590000
FALSE	High	Master Protein	A0A0H3N1E3	Putative amidase OS=Streptococcus suis (strain BM407) OX=568814 GN=SSUBM407_0019 PE=4 SV=1	0	580.697	74.1627	49	4171	49	1	418	44.554	5.05	High	High	High	High	High	High	High	High	High	High	High	High	High	High	High	High	High	High		1100000000	3900000000	4000000000	1900000000	1000000000	2300000000	1500000000	1600000000	710000000	810000000	3200000000	990000000	3200000000	3800000000	2300000000	2900000000
	Checked	Confidence	Annotated Sequence	Modifications	Modifications in Master Proteins	Qvality PEP	Qvality q-value	# Protein Groups	# Proteins	# PSMs	Master Protein Accessions	Positions in Master Proteins	# Missed Cleavages	Theo. MH+ [Da]	Found in Sample: [S1] F1: Sample	Found in Sample: [S2] F2: Sample	Found in Sample: [S3] F3: Sample	Found in Sample: [S4] F4: Sample	Found in Sample: [S5] F5: Sample	Found in Sample: [S6] F6: Sample	Found in Sample: [S7] F7: Sample	Found in Sample: [S8] F8: Sample	Found in Sample: [S9] F9: Sample	Found in Sample: [S10] F10: Sample	Found in Sample: [S11] F11: Sample	Found in Sample: [S12] F12: Sample	Found in Sample: [S13] F13: Sample	Found in Sample: [S14] F14: Sample	Found in Sample: [S15] F15: Sample	Found in Sample: [S16] F16: Sample	Found in Sample: [S17] F17: Sample	Found in Sample: [S18] F18: Sample	Area: F1: Sample	Area: F2: Sample	Area: F3: Sample	Area: F4: Sample	Area: F5: Sample	Area: F6: Sample	Area: F7: Sample	Area: F8: Sample	Area: F9: Sample	Area: F10: Sample	Area: F11: Sample	Area: F12: Sample	Area: F13: Sample	Area: F14: Sample	Area: F15: Sample	Area: F16: Sample	Area: F17: Sample
	FALSE	High	[R].YIGNHRGGYFNPTTTSEGAVYYIYPPY.[-]			0.000915645	0	1	1	10	A0A0H3N1E3	A0A0H3N1E3 [392-418]	1	3100.45	High	High	High	Not Found	High	High	High	Not Found	Not Found	High	High	High	Not Found	Not Found	Not Found	High	Not Found	Not Found		37000000	120000000			47000000	68000000			37000000	130000000	7900000				26000000
	FALSE	High	[R].SAQVDGSASSYINTILDSKSIIDAVSR.[V]			5.36986e-10	0	1	1	20	A0A0H3N1E3	A0A0H3N1E3 [110-136]	1	2797.42	High	High	High	High	Not Found	High	High	High	Not Found	High	High	Not Found	High	High	High	High	High	High	13000000	24000000	81000000	5400000		15000000	59000000	4600000		2200000	1500000		9100000	42000000	200000000	55000000	43000000
	FALSE	High	[K].SQLSWVGPYWGDAK.[Q]			3.62156e-06	0	1	1	214	A0A0H3N1E3	A0A0H3N1E3 [322-335]	0	1593.77	High	High	High	High	High	High	High	High	High	High	High	High	High	High	High	High	High	High	730000000	3000000000	4100000	1100000000	940000000	2200000000	1100000000	310000000	120000000	350000000	680000000	330000000	2700000000	850000000	2200000000	2800000000	3000000000
	FALSE	High	[R].SAQVDGSASSYINTILDSK.[S]			5.82033e-11	0	1	1	520	A0A0H3N1E3	A0A0H3N1E3 [110-128]	0	1955.96	High	High	High	High	High	High	High	High	High	High	High	High	High	High	High	High	High	High	960000000	3300000000	4500000000	1600000000	970000000	2700000000	2300000000	1000000000	600000000	850000000	3500000000	640000000	4100000000	4200000000	1900000000	3100000000	3200000000
	FALSE	High	[R].LEAESQTLAADIER.[L]			7.08968e-09	0	1	1	33	A0A0H3N1E3	A0A0H3N1E3 [79-92]	0	1545.78	High	High	High	High	High	High	High	High	High	High	High	High	High	High	High	High	High	High	63000000	290000000	43000000	30000000	94000000	110000000	73000000	160000000	54000000	51000000	160000000	84000000	430000000	310000000	120000000	180000000	220000000
	FALSE	High	[K].SIIDAVSRVNAMREIISANNR.[M]			2.24041e-06	0	1	1	11	A0A0H3N1E3	A0A0H3N1E3 [129-149]	2	2329.24	High	Not Found	High	Not Found	Not Found	Not Found	High	High	Not Found	Not Found	High	Not Found	Not Found	High	Not Found	High	Not Found	Not Found	3400000		47000000				65000000	6700000			31000000			16000000		3200000
	FALSE	High	[K].ANQEAITTLAANRQKLEDDAQVLQVR.[Q]			7.4697e-06	0	1	1	7	A0A0H3N1E3	A0A0H3N1E3 [167-192]	2	2895.53	High	Not Found	Not Found	Not Found	Not Found	Not Found	High	High	Not Found	Not Found	High	Not Found	Not Found	Not Found	Not Found	Not Found	Not Found	Not Found	470000						11000000	1200000			4100000
	FALSE	High	[K].LTEENTRLEAESQTLAADIER.[L]			1.9545e-10	0	1	1	237	A0A0H3N1E3	A0A0H3N1E3 [72-92]	1	2389.18	High	High	High	High	High	High	High	High	High	High	High	High	High	High	High	High	High	High	650000000	5200000000	4000000000	2400000000	1100000000	2000000000	1200000000	1600000000	590000000	800000000	2800000000	1100000000	2900000000	4300000000	2800000000	2900000000	3400000000
	FALSE	High	[R].YDASSYPVGECTWGVK.[S]	1xCarbamidomethyl [C11]		4.9899e-09	0	1	1	257	A0A0H3N1E3	A0A0H3N1E3 [306-321]	0	1818.8	High	High	High	High	High	High	High	High	High	High	High	High	High	High	High	High	High	High	470000000	2200000000	1700000000	1000000000	760000000	1500000000	760000000	600000000	180000000	350000000	800000000	340000000	2100000000	1300000000	1500000000	2100000000	2600000000
	FALSE	High	[K].NQQISELTAQQAEAQQQVDAIQGQVDAIVSEQAKLTEENTR.[L]			4.8157e-05	0	1	1	2	A0A0H3N1E3	A0A0H3N1E3 [38-78]	1	4510.23	Not Found	Not Found	Not Found	High	High	Not Found	Not Found	Not Found	Not Found	Not Found	Not Found	Not Found	Not Found	Not Found	Not Found	Not Found	Not Found	Not Found				5900000
	FALSE	High	[K].LTEENTRLEAESQTLAADIERLSADIVSR.[D]			1.66083e-07	0	1	1	6	A0A0H3N1E3	A0A0H3N1E3 [72-100]	2	3230.65	Not Found	High	Not Found	Not Found	Not Found	Not Found	Not Found	Not Found	High	Not Found	High	Not Found	Not Found	High	Not Found	Not Found	Not Found	Not Found		84000000							20000000		150000000			100000000
	FALSE	High	[R].LSADIVSRDGALK.[E]			3.41383e-05	0	1	1	9	A0A0H3N1E3	A0A0H3N1E3 [93-105]	1	1344.75	Not Found	Not Found	Not Found	Not Found	Not Found	Not Found	High	High	High	High	High	High	High	Not Found	Not Found	Not Found	Not Found	Not Found							1200000	1100000	470000	460000	3700000	820000	3500000
	FALSE	High	[R].GGYFNPTTTSEGAVYYIYPPY.[-]			8.36035e-09	0	1	1	168	A0A0H3N1E3	A0A0H3N1E3 [398-418]	0	2360.08	High	High	High	High	High	High	High	High	High	High	High	High	High	High	High	High	High	High	1500000000	2500000000	2600000000	1600000000	980000000	1700000000	870000000	310000000	160000000	600000000	1300000000	560000000	2400000000	1600000000	470000000	1900000000	1900000000
	FALSE	High	[R].LEAESQTLAADIERLSADIVSR.[D]			3.82094e-08	0	1	1	15	A0A0H3N1E3	A0A0H3N1E3 [79-100]	1	2387.24	High	High	High	High	High	High	High	High	High	Not Found	High	High	High	High	Not Found	High	High	Not Found	4000000	28000000	32000000	8000000	3100000	10000000	6600000	3400000	5500000		18000000	5700000	34000000	31000000		16000000	15000000
	FALSE	High	[K].SQLSWVGPYWGDAKQWLASAR.[A]			1.7812e-06	0	1	1	28	A0A0H3N1E3	A0A0H3N1E3 [322-342]	1	2406.2	High	High	High	High	High	High	High	High	High	High	High	High	High	High	High	High	High	High	27000000	87000000	170000000	27000000	4400000	23000000	20000000			7700000	60000000	5500000	69000000	24000000	230000000	120000000	60000000
	FALSE	High	[K].SIIDAVSRVNAMR.[E]			0.000196222	0	1	1	12	A0A0H3N1E3	A0A0H3N1E3 [129-141]	1	1431.77	High	Not Found	High	High	Not Found	High	High	High	Not Found	Not Found	High	Not Found	High	High	Not Found	High	Not Found	Not Found	1400000		7900000	960000			12000000	2400000			9600000		3500000	10000000		4200000
	FALSE	High	[R].LSADIVSR.[D]			0.00136724	0	1	1	286	A0A0H3N1E3	A0A0H3N1E3 [93-100]	0	860.484	High	High	High	High	High	High	High	High	High	High	High	High	High	High	High	High	High	High	270000000	180000000	990000000	650000000	470000000	560000000	390000000	1200000000	560000000	350000000	25000000	420000000	1500000000	2000000000	910000000	1300000000	2000000000
	FALSE	High	[R].LSADIVSRDGALKEQAR.[S]			5.13504e-09	0	1	1	90	A0A0H3N1E3	A0A0H3N1E3 [93-109]	2	1828.99	High	High	High	High	High	High	High	High	High	High	High	High	High	High	High	High	High	High	24000000	61000000	180000000	29000000	19000000	39000000	56000000	69000000	33000000	35000000	150000000	16000000	71000000	99000000	93000000	68000000	72000000
	FALSE	High	[K].ATAEDEKNSLLVQKAAAEEAAR.[Q]			7.83805e-09	0	1	1	14	A0A0H3N1E3	A0A0H3N1E3 [208-229]	2	2315.18	High	Not Found	High	Not Found	Not Found	High	High	High	Not Found	Not Found	High	Not Found	High	High	Not Found	High	High	Not Found	330000		1500000			1200000	3600000	8500000			3700000		3900000	9800000		3300000	18000000
	FALSE	High	[K].LEDDAQVLQVR.[Q]			2.98433e-06	0	1	1	24	A0A0H3N1E3	A0A0H3N1E3 [182-192]	0	1285.67	High	High	High	High	High	High	High	High	High	High	High	High	High	High	High	High	High	High	29000000	130000000		80000000		64000000	46000000	93000000	39000000	34000000	110000000	37000000	140000000	180000000	72000000	120000000	150000000
	FALSE	High	[R].MLEQQKADKEAIVEK.[Q]			3.21707e-08	0	1	1	77	A0A0H3N1E3	A0A0H3N1E3 [150-164]	2	1759.93	High	High	High	High	High	High	High	High	High	High	High	High	High	High	High	High	High	High	61000000	200000000	330000000	110000000	86000000	15000000	100000000	170000000	81000000	59000000	230000000	68000000	290000000	450000000	290000000	320000000	450000000
	FALSE	High	[R].MLEQQKADKEAIVEK.[Q]	1xOxidation [M1]		1.20294e-07	0	1	1	75	A0A0H3N1E3	A0A0H3N1E3 [150-164]	2	1775.92	High	High	High	High	High	High	High	High	High	High	High	High	High	High	High	High	High	High	29000000	47000000	79000000	49000000	30000000	37000000	42000000	130000000	85000000	35000000	120000000	40000000	110000000	150000000	58000000	110000000	130000000
	FALSE	High	[K].ATAEDEKNSLLVQK.[A]			7.96481e-10	0	1	1	206	A0A0H3N1E3	A0A0H3N1E3 [208-221]	1	1545.81	High	High	High	High	High	High	High	High	High	High	High	High	High	High	High	High	High	High	330000000	1100000000	3100000	740000000	230000000	290000000	230000000	1000000000	1200000	360000000	1300000000	530000000	650000000	520000000	840000000	1400000000	1900000000
	FALSE	High	[K].AAAEEAAR.[Q]			0.000379373	0	1	1	65	A0A0H3N1E3	A0A0H3N1E3 [222-229]	0	788.39	High	High	High	High	High	High	High	High	High	High	High	High	High	High	High	High	High	High	56000000	170000000	190000000	110000000	78000000	110000000	71000000	270000000	190000000	100000000	330000000	120000000	380000000	340000000	200000000	250000000	310000000
	FALSE	High	[R].VNAMREIISANNR.[M]			3.80791e-06	0	1	1	26	A0A0H3N1E3	A0A0H3N1E3 [137-149]	1	1487.77	High	High	High	High	High	High	High	High	High	High	High	High	High	High	High	High	High	High	17000000	45000000	180000000	41000000	22000000	62000000	83000000	53000000	19000000	26000000	120000000	10000000	98000000	98000000	140000000	61000000	120000000
	FALSE	High	[R].VNAMREIISANNR.[M]	1xOxidation [M4]		5.34242e-07	0	1	1	28	A0A0H3N1E3	A0A0H3N1E3 [137-149]	1	1503.77	High	High	High	High	High	High	High	High	High	High	High	High	High	High	High	High	High	High	12000000	19000000	20000000	9900000	13000000	7300000	9800000	20000000	10000000	9800000	40000000	9800000	14000000	23000000	35000000	54000000	17000000
	FALSE	High	[R].MLEQQKADK.[E]			0.00204101	0	1	1	17	A0A0H3N1E3	A0A0H3N1E3 [150-158]	1	1090.56	High	High	High	High	High	High	High	High	High	High	High	High	High	High	Not Found	High	High	High	2500000	6100000	7600000	3400000	2700000	4000000	3900000	9000000	6300000	2800000	8700000	3000000	13000000	13000000		13000000	19000000
	FALSE	High	[K].QKANQEAITTLAANR.[Q]			2.94688e-07	0	1	1	39	A0A0H3N1E3	A0A0H3N1E3 [165-179]	1	1628.87	High	High	High	High	High	High	High	High	High	High	High	High	High	High	High	High	High	High	65000000	220000000	470000000	190000000	87000000	140000000	110000000	220000000	120000000	68000000	260000000	72000000	210000000	250000000	190000000	210000000	300000000
	FALSE	High	[R].QAELEAAKLNLAVQK.[A]			5.39005e-08	0	1	1	103	A0A0H3N1E3	A0A0H3N1E3 [193-207]	1	1625.92	High	High	High	High	High	High	High	High	High	High	High	High	High	High	High	High	High	High	470000	7800000	3300000		560000	1700000	220000000	360000000	290000000	200000000	1000000000	160000000	530000000	3300000	6100000	530000000	810000000
	FALSE	High	[K].NQQISELTAQQAEAQQQVDAIQGQVDAIVSEQAK.[L]			6.41061e-13	0	1	1	101	A0A0H3N1E3	A0A0H3N1E3 [38-71]	0	3666.82	High	High	High	High	High	High	High	High	High	High	High	High	High	High	High	High	High	High	780000000	3300000000	3500000000	1400000000	660000000	1600000000	980000000	580000000	430000000	780000000	2600000000	1000000000	2100000000	1500000000	760000000	1700000000	2000000000
	FALSE	High	[K].LNLAVQKATAEDEKNSLLVQK.[A]			1.65744e-10	0	1	1	19	A0A0H3N1E3	A0A0H3N1E3 [201-221]	2	2312.28	High	High	High	High	High	High	High	High	High	High	High	High	Not Found	Not Found	High	High	High	Not Found	3000000	7000000	28000000	4400000	3000000	5900000	6000000	6800000	2600000	2500000	29000000	1500000			7500000	10000000	14000000
	FALSE	High	[K].ADKEAIVEK.[Q]			0.000295221	0	1	1	26	A0A0H3N1E3	A0A0H3N1E3 [156-164]	1	1002.55	High	High	High	High	High	High	High	High	High	High	High	High	High	High	High	High	High	High	35000000	120000000	130000000	84000000	60000000	76000000	46000000	180000000	100000000	42000000	150000000	72000000	220000000	220000000	120000000	130000000	210000000
	FALSE	High	[K].ADKEAIVEKQK.[A]			5.45854e-07	0	1	1	32	A0A0H3N1E3	A0A0H3N1E3 [156-166]	2	1258.7	High	High	High	High	High	High	High	High	High	High	High	High	High	High	Not Found	High	High	High	8300000	18000000	29000000	14000000	12000000	19000000	12000000	27000000	23000000	6600000	35000000	10000000	41000000	49000000		40000000	59000000
	FALSE	High	[R].DGALKEQAR.[S]			0.000197633	0	1	1	219	A0A0H3N1E3	A0A0H3N1E3 [101-109]	1	987.522	High	High	High	High	High	High	High	High	High	High	High	High	High	High	High	High	High	High	180000000	430000000	570000000	340000000	220000000	320000000	290000000	740000000	600000000	250000000	730000000	290000000	1100000000	1200000000	610000000	990000000	1100000000
	FALSE	High	[K].AAAEEAARQAAAR.[Q]			0.000333466	0	1	1	13	A0A0H3N1E3	A0A0H3N1E3 [222-234]	1	1285.66	High	Not Found	Not Found	Not Found	Not Found	Not Found	High	High	Not Found	Not Found	High	High	High	High	High	High	High	High	5800000						29000000	16000000			12000000	730000	14000000	31000000	38000000	13000000	13000000
	FALSE	High	[R].QKLEDDAQVLQVR.[Q]			7.27101e-07	0	1	1	307	A0A0H3N1E3	A0A0H3N1E3 [180-192]	1	1541.83	High	High	High	High	High	High	High	High	High	High	High	High	High	High	High	High	High	High	810000000	2300000000	2900000000	1600000000	970000000	1400000000	1100000000	1300000000	670000000	540000000	3100000000	790000000	2100000000	2200000000	1000000000	1600000000	2000000000
	FALSE	High	[K].ANQEAITTLAANR.[Q]			7.11633e-07	0	1	1	185	A0A0H3N1E3	A0A0H3N1E3 [167-179]	0	1372.72	High	High	High	High	High	High	High	High	High	High	High	High	High	High	High	High	High	High	460000000	1200000000	1800000000	1200000000	630000000	960000000	790000000	1800000000	860000000	580000000	1700000000	770000000	2600000000	2900000000	1300000000	2100000000	2800000000
	FALSE	High	[R].EIISANNR.[M]			0.00408137	0.000111581	1	1	236	A0A0H3N1E3	A0A0H3N1E3 [142-149]	0	916.485	High	High	High	High	High	High	High	High	High	High	High	High	High	High	High	High	High	High	140000000	580000000	620000000	350000000	270000000	350000000	240000000	870000000	520000000	290000000	820000000	380000000	1200000000	1700000000	620000000	1000000000	1300000000
	FALSE	High	[R].MLEQQKADK.[E]	1xOxidation [M1]		0.00291785	0.000111581	1	1	14	A0A0H3N1E3	A0A0H3N1E3 [150-158]	1	1106.55	High	High	High	High	High	High	High	High	High	High	High	Not Found	High	High	Not Found	Not Found	High	Not Found	1300000	610000	670000	740000	1100000	300000		1200000	1800000	1200000	5000000			4900000
	FALSE	High	[K].ATAEDEK.[N]			0.00527602	0.000199984	1	1	2	A0A0H3N1E3	A0A0H3N1E3 [208-214]	0	763.347	Not Found	High	Not Found	Not Found	Not Found	Not Found	Not Found	Not Found	Not Found	Not Found	High	Not Found	Not Found	Not Found	Not Found	Not Found	Not Found	Not Found		100000									660000
	FALSE	High	[K].LNLAVQK.[A]			0.00965874	0.000199984	1	1	41	A0A0H3N1E3	A0A0H3N1E3 [201-207]	0	785.488	High	High	High	High	High	High	High	Not Found	High	High	High	High	High	High	High	High	Not Found	High	44000000	140000000	150000000	150000000	74000000	79000000	61000000		110000000	89000000	220000000	110000000	290000000	270000000	170000000	240000000
	FALSE	High	[R].QAELEAAK.[L]			0.00582948	0.000199984	1	1	20	A0A0H3N1E3	A0A0H3N1E3 [193-200]	0	859.452	High	High	High	High	High	High	High	High	High	High	High	High	High	High	High	High	High	High	32000000	100000000	130000000	76000000	51000000	58000000	36000000	170000000	96000000	51000000	130000000	66000000	160000000	160000000	100000000	130000000	170000000
	FALSE	High	[K].EAIVEKQK.[A]			0.00451007	0.000199984	1	1	5	A0A0H3N1E3	A0A0H3N1E3 [159-166]	1	944.541	Not Found	Not Found	High	High	Not Found	Not Found	Not Found	Not Found	High	Not Found	High	High	Not Found	Not Found	Not Found	Not Found	Not Found	Not Found			3000000	1300000					3300000		3800000	1200000
	FALSE	High	[K].NSLLVQK.[A]			0.0111308	0.000296845	1	1	9	A0A0H3N1E3	A0A0H3N1E3 [215-221]	0	801.483	Not Found	High	Not Found	High	Not Found	Not Found	Not Found	High	Not Found	Not Found	High	High	Not Found	High	Not Found	High	High	High		5100000		4300000				7000000			5800000	2700000		8500000		3900000	7900000
	FALSE	High	[R].AEGFSTGSTPQVGAIAVWTGGYYGHVAVVTAVQSSTSIQVVESNYMGR.[R]			0.0108196	0.000296845	1	1	6	A0A0H3N1E3	A0A0H3N1E3 [343-390]	0	4919.39	Not Found	High	High	Not Found	Not Found	Not Found	Not Found	Not Found	Not Found	Not Found	Not Found	Not Found	Not Found	High	High	Not Found	Not Found	Not Found		20000000	1300000
	FALSE	High	[K].LTEENTR.[L]			0.0136671	0.000480886	1	1	17	A0A0H3N1E3	A0A0H3N1E3 [72-78]	0	862.426	High	High	High	High	High	High	High	High	High	High	High	High	High	High	Not Found	High	High	High	5100000	24000000	15000000	12000000	7000000	8400000	5300000	24000000	15000000	7100000	19000000	11000000	57000000	33000000		20000000	25000000
	FALSE	High	[K].ANQEAITTLAANRQK.[L]			0.0285749	0.00143459	1	1	2	A0A0H3N1E3	A0A0H3N1E3 [167-181]	1	1628.87	Not Found	Not Found	Not Found	Not Found	Not Found	Not Found	High	Not Found	Not Found	Not Found	High	Not Found	Not Found	Not Found	Not Found	Not Found	Not Found	Not Found											740000
	FALSE	High	[R].MLEQQK.[A]			0.0463754	0.00258286	1	1	21	A0A0H3N1E3	A0A0H3N1E3 [150-155]	0	776.397	High	High	High	High	High	High	High	High	High	High	High	High	High	High	High	High	High	High	9400000	38000000	44000000	29000000	15000000	23000000	13000000	60000000	26000000	15000000	44000000	21000000	83000000	87000000	51000000	56000000	81000000
	FALSE	High	[K].QWLASAR.[A]			0.0535373	0.00305748	1	1	106	A0A0H3N1E3	A0A0H3N1E3 [336-342]	0	831.447	High	High	High	High	High	High	High	Not Found	High	High	High	High	High	Not Found	Not Found	High	High	High	140000000	6300000	530000000	110000000	270000000	2100000			190000000	220000000	6100000					450000	670000000
	FALSE	High	[R].YIGNHR.[G]			0.0584878	0.00327244	1	1	146	A0A0H3N1E3	A0A0H3N1E3 [392-397]	0	759.39	High	High	High	High	High	High	High	High	High	High	High	High	High	High	High	High	High	High	970000	3400000	270000000	240000000	760000	2900000	120000000	350000000	260000000	250000000	470000000				410000000	670000000	690000000
	FALSE	High	[R].MLEQQK.[A]	1xOxidation [M1]		0.0665114	0.00349491	1	1	18	A0A0H3N1E3	A0A0H3N1E3 [150-155]	0	792.392	High	High	High	High	High	High	High	High	High	High	High	High	High	High	Not Found	High	High	High	2500000	6900000	2000000	5500000	4300000		2400000	3500000	17000000	5100000	6300000	2600000	26000000	23000000		12000000	16000000
	FALSE	High	[K].SIIDAVSR.[V]			0.0692543	0.00389352	1	1	20	A0A0H3N1E3	A0A0H3N1E3 [129-136]	0	860.484	Not Found	High	High	High	High	High	High	High	High	Not Found	High	High	High	High	Not Found	High	Not Found	Not Found				810000000	590000000	680000000		1300000000	600000000		1300000	400000000	1700000000	2200000000		1600000000
	FALSE	High	[R].RYIGNHR.[G]			0.164436	0.00863671	1	1	7	A0A0H3N1E3	A0A0H3N1E3 [391-397]	1	915.491	Not Found	High	High	High	High	Not Found	Not Found	High	Not Found	Not Found	Not Found	Not Found	High	Not Found	High	Not Found	Not Found	Not Found				82000000	66000000			130000000					250000000		220000000
FALSE	High	Master Protein	A0A0H3MTM8	Cysteine synthase OS=Streptococcus suis (strain BM407) OX=568814 GN=cysM PE=3 SV=1	0	515.592	94.1558	30	1131	30	1	308	32.019	4.92	High	High	High	High	High	High	High	High	High	High	High	High	High	High	High	High	High	High		260000000	670000000	730000000	310000000	200000000	160000000	74000000	48000000	35000000	220000000	340000000	210000000	1500000000	2600000000	2500000000	1100000000
	Checked	Confidence	Annotated Sequence	Modifications	Modifications in Master Proteins	Qvality PEP	Qvality q-value	# Protein Groups	# Proteins	# PSMs	Master Protein Accessions	Positions in Master Proteins	# Missed Cleavages	Theo. MH+ [Da]	Found in Sample: [S1] F1: Sample	Found in Sample: [S2] F2: Sample	Found in Sample: [S3] F3: Sample	Found in Sample: [S4] F4: Sample	Found in Sample: [S5] F5: Sample	Found in Sample: [S6] F6: Sample	Found in Sample: [S7] F7: Sample	Found in Sample: [S8] F8: Sample	Found in Sample: [S9] F9: Sample	Found in Sample: [S10] F10: Sample	Found in Sample: [S11] F11: Sample	Found in Sample: [S12] F12: Sample	Found in Sample: [S13] F13: Sample	Found in Sample: [S14] F14: Sample	Found in Sample: [S15] F15: Sample	Found in Sample: [S16] F16: Sample	Found in Sample: [S17] F17: Sample	Found in Sample: [S18] F18: Sample	Area: F1: Sample	Area: F2: Sample	Area: F3: Sample	Area: F4: Sample	Area: F5: Sample	Area: F6: Sample	Area: F7: Sample	Area: F8: Sample	Area: F9: Sample	Area: F10: Sample	Area: F11: Sample	Area: F12: Sample	Area: F13: Sample	Area: F14: Sample	Area: F15: Sample	Area: F16: Sample	Area: F17: Sample
	FALSE	High	[R].IALAMIEDAEK.[A]			2.45499e-05	0	1	1	28	A0A0H3MTM8	A0A0H3MTM8 [47-57]	0	1203.63	High	High	High	High	High	High	High	Not Found	High	High	High	High	High	High	High	High	High	High	96000000	530000000	290000000	240000000	140000000	120000000	40000000		13000000	74000000	150000000	120000000	1100000000	1900000000	2200000000	810000000	640000000
	FALSE	High	[K].EIAEEKNGWVPFQFANPSNPK.[V]			1.09591e-07	0	1	1	32	A0A0H3MTM8	A0A0H3MTM8 [131-151]	1	2402.18	High	High	High	High	High	High	High	High	Not Found	High	High	High	High	High	High	High	High	High	42000000	130000000	160000000	59000000	55000000	45000000	16000000	4400000		25000000	28000000	26000000	300000000	360000000	490000000	220000000	170000000
	FALSE	High	[K].IIQAYGAELVLTPGSEGMK.[G]			2.91986e-10	0	1	1	35	A0A0H3MTM8	A0A0H3MTM8 [105-123]	0	1977.04	High	High	High	High	High	High	High	High	Not Found	High	High	High	High	High	High	High	High	High	34000000	150000000	140000000	40000000	29000000	28000000	11000000	2000000		18000000	42000000	19000000	370000000	530000000	480000000	160000000	120000000
	FALSE	High	[K].AGTIKPGDTIVEPTSGNTGIGLAWVGAAK.[G]			1.42826e-11	0	1	1	45	A0A0H3MTM8	A0A0H3MTM8 [58-86]	0	2781.48	High	High	High	High	High	High	High	High	High	High	High	High	High	High	High	High	High	High	200000000	560000000	660000000	200000000	150000000	130000000	49000000	23000000	14000000	140000000	160000000	120000000	1200000000	1000000000	1700000000	770000000	590000000
	FALSE	High	[K].IIQAYGAELVLTPGSEGMK.[G]	1xOxidation [M18]		6.50536e-09	0	1	1	44	A0A0H3MTM8	A0A0H3MTM8 [105-123]	0	1993.03	High	High	High	High	High	High	High	High	High	High	High	High	High	High	Not Found	High	High	High	4700000	25000000	27000000	12000000	9400000	7000000	2000000	2100000	650000	14000000	26000000	7900000	3900000	75000000		41000000	25000000
	FALSE	High	[K].TANPDIAIYAVEADESAVLSGEAPGPHK.[I]			3.73202e-11	0	1	1	144	A0A0H3MTM8	A0A0H3MTM8 [192-219]	0	2822.38	High	High	High	High	High	High	High	High	High	High	High	High	High	High	High	High	High	High	360000000	860000000	1000000000	370000000	230000000	240000000	100000000	48000000	52000000	280000000	440000000	270000000	2100000000	3400000000	3300000000	1400000000	970000000
	FALSE	High	[K].LNNIVPEGAAEVYVKLEAFNPGSSVK.[D]			2.95791e-05	0	1	1	20	A0A0H3MTM8	A0A0H3MTM8 [19-44]	1	2745.45	High	High	High	High	High	Not Found	Not Found	Not Found	Not Found	High	High	High	High	High	High	High	High	High	13000000	79000000	86000000	24000000	5100000					20000000	32000000		170000000	440000000	370000000	84000000	64000000
	FALSE	High	[R].IALAMIEDAEKAGTIKPGDTIVEPTSGNTGIGLAWVGAAK.[G]			2.16894e-08	0	1	1	27	A0A0H3MTM8	A0A0H3MTM8 [47-86]	1	3966.09	High	High	High	High	High	Not Found	Not Found	Not Found	Not Found	High	High	High	High	High	High	High	High	High	23000000	110000000	160000000	29000000	1300000					19000000	36000000	5900000	280000000	480000000	1100000000	150000000	85000000
	FALSE	High	[R].IALAMIEDAEKAGTIKPGDTIVEPTSGNTGIGLAWVGAAK.[G]	1xOxidation [M5]		8.93566e-06	0	1	1	5	A0A0H3MTM8	A0A0H3MTM8 [47-86]	1	3982.08	Not Found	Not Found	High	Not Found	Not Found	Not Found	Not Found	Not Found	Not Found	High	Not Found	Not Found	High	High	High	Not Found	Not Found	Not Found														31000000	66000000
	FALSE	High	[R].YLSTALYEFND.[-]			0.000107471	0	1	1	52	A0A0H3MTM8	A0A0H3MTM8 [298-308]	0	1335.61	High	High	High	High	High	High	High	High	High	High	High	High	High	High	High	High	High	High	120000000	250000000	340000000	110000000	99000000	110000000	64000000	10000000	7100000	73000000	100000000	71000000	840000000	2200000000	940000000	860000000	570000000
	FALSE	High	[K].NGWVPFQFANPSNPK.[V]			2.98433e-06	0	1	1	16	A0A0H3MTM8	A0A0H3MTM8 [137-151]	0	1702.83	High	High	High	High	High	Not Found	High	Not Found	Not Found	Not Found	High	High	High	High	Not Found	High	High	High	67000000	240000000	200000000	76000000	62000000		23000000				38000000	34000000	550000000			340000000	260000000
	FALSE	High	[K].LNNIVPEGAAEVYVKLEAFNPGSSVKDR.[I]			1.10984e-06	0	1	1	27	A0A0H3MTM8	A0A0H3MTM8 [19-46]	2	3016.57	High	High	High	High	High	Not Found	High	Not Found	High	High	High	High	High	High	High	High	High	High	16000000	68000000	130000000	23000000			750000		5900000	22000000	61000000	9300000	120000000	420000000	730000000	120000000	83000000
	FALSE	High	[R].RKIIQAYGAELVLTPGSEGMK.[G]	1xOxidation [M20]		0.000156008	0	1	1	2	A0A0H3MTM8	A0A0H3MTM8 [103-123]	2	2277.23	Not Found	Not Found	Not Found	Not Found	Not Found	Not Found	Not Found	Not Found	Not Found	Not Found	High	Not Found	Not Found	Not Found	High	Not Found	Not Found	Not Found											4900000				2900000
	FALSE	High	[R].RKIIQAYGAELVLTPGSEGMK.[G]			3.30499e-07	0	1	1	21	A0A0H3MTM8	A0A0H3MTM8 [103-123]	2	2261.23	High	Not Found	High	High	High	Not Found	High	Not Found	Not Found	High	High	High	High	High	High	High	High	High	6100000		24000000	8400000	6000000		920000			5200000	18000000	4000000	28000000	76000000	100000000	29000000	27000000
	FALSE	High	[R].KIIQAYGAELVLTPGSEGMK.[G]	1xOxidation [M19]		1.1359e-07	0	1	1	16	A0A0H3MTM8	A0A0H3MTM8 [104-123]	1	2121.13	High	High	High	Not Found	Not Found	Not Found	Not Found	Not Found	Not Found	Not Found	High	High	High	High	High	High	High	High	3700000	8800000	5900000								3000000	2000000	9800000	29000000	16000000	12000000	4600000
	FALSE	High	[R].KIIQAYGAELVLTPGSEGMK.[G]			3.8682e-11	0	1	1	31	A0A0H3MTM8	A0A0H3MTM8 [104-123]	1	2105.13	High	High	High	High	High	High	High	High	Not Found	High	High	High	High	High	High	High	High	High	11000000	78000000	40000000	3900000	8200000	7600000	760000	1200000		6500000	8600000	6600000	63000000	160000000	140000000	47000000	37000000
	FALSE	High	[K].AKEIAEEKNGWVPFQFANPSNPK.[V]			2.47608e-10	0	1	1	44	A0A0H3MTM8	A0A0H3MTM8 [129-151]	2	2601.31	High	High	High	High	High	High	High	High	High	High	High	High	High	High	High	High	High	High	35000000	84000000	120000000	37000000	25000000	27000000	9600000	4000000	530000	20000000	45000000	22000000	200000000	200000000	400000000	170000000	150000000
	FALSE	High	[K].GYNVIIVMPETMSVERR.[K]			0.000587313	0	1	1	24	A0A0H3MTM8	A0A0H3MTM8 [87-103]	1	1994.02	High	High	High	High	High	High	Not Found	Not Found	Not Found	High	High	High	High	High	High	High	High	High	9900000	52000000	53000000	22000000	11000000	9200000				5000000	12000000	7200000	67000000	240000000	210000000	83000000	52000000
	FALSE	High	[K].VLAILPDNGER.[Y]			4.88523e-05	0	1	1	42	A0A0H3MTM8	A0A0H3MTM8 [287-297]	0	1196.66	High	High	High	High	High	High	High	High	High	High	High	High	High	High	High	High	High	High	170000000	600000000	350000000	310000000	230000000	120000000	59000000	72000000	34000000	170000000	240000000	240000000	1100000000	2300000000	2100000000	1000000000	820000000
	FALSE	High	[K].LNNIVPEGAAEVYVK.[L]			2.47608e-10	0	1	1	25	A0A0H3MTM8	A0A0H3MTM8 [19-33]	0	1615.87	High	High	High	High	High	High	High	High	High	High	High	High	High	High	High	High	High	High	42000000	190000000	120000000	90000000	44000000	34000000	14000000	10000000	7500000	43000000	76000000	49000000	350000000	650000000	750000000	250000000	160000000
	FALSE	High	[K].GYNVIIVMPETMSVER.[R]			1.14799e-09	0	1	1	26	A0A0H3MTM8	A0A0H3MTM8 [87-102]	0	1837.92	High	High	Not Found	High	High	High	High	Not Found	Not Found	High	High	High	High	High	High	High	High	High	32000000	160000000		56000000	29000000	37000000	2000000			11000000	34000000	15000000	370000000	880000000	990000000	280000000	180000000
	FALSE	High	[K].GYNVIIVMPETMSVER.[R]	1xOxidation [M]		1.21614e-05	0	1	1	48	A0A0H3MTM8	A0A0H3MTM8 [87-102]	0	1853.91	High	High	High	High	High	High	Not Found	Not Found	Not Found	High	High	High	High	High	High	High	High	High	16000000	9100000	9300000	3700000	2000000	1200000				2600000	5300000	1300000	13000000	140000000	45000000	14000000	8200000
	FALSE	High	[K].GYNVIIVMPETMSVER.[R]	2xOxidation [M8; M12]		1.57416e-05	0	1	1	19	A0A0H3MTM8	A0A0H3MTM8 [87-102]	0	1869.91	High	High	High	High	High	High	Not Found	Not Found	Not Found	High	High	High	High	Not Found	High	High	High	High	3500000	7600000	5300000	4700000	1700000					3000000	3500000	2200000	11000000		28000000	11000000	8000000
	FALSE	High	[K].DRIALAMIEDAEK.[A]			2.81316e-05	0	1	1	12	A0A0H3MTM8	A0A0H3MTM8 [45-57]	1	1474.76	High	High	Not Found	Not Found	High	Not Found	Not Found	Not Found	Not Found	High	Not Found	High	High	High	High	High	High	High	2600000	4200000			2200000					1200000		2300000	27000000	37000000	54000000	18000000	11000000
	FALSE	High	[K].IIQAYGAELVLTPGSEGMKGAIAK.[A]			3.66751e-05	0	1	1	9	A0A0H3MTM8	A0A0H3MTM8 [105-128]	1	2417.31	High	High	High	Not Found	Not Found	Not Found	Not Found	Not Found	Not Found	Not Found	Not Found	Not Found	High	High	Not Found	High	High	Not Found	2100000	3900000	13000000										13000000	39000000		11000000	8400000
	FALSE	High	[K].IIQAYGAELVLTPGSEGMKGAIAK.[A]	1xOxidation [M18]		0.000173714	0	1	1	5	A0A0H3MTM8	A0A0H3MTM8 [105-128]	1	2433.31	High	Not Found	Not Found	Not Found	Not Found	Not Found	Not Found	Not Found	Not Found	Not Found	High	Not Found	High	High	High	Not Found	Not Found	Not Found	2100000										4000000		5300000	16000000	42000000
	FALSE	High	[R].AIGGKEGFLVGISSGAAIHAAIEVAK.[E]			6.10937e-10	0	1	1	6	A0A0H3MTM8	A0A0H3MTM8 [254-279]	1	2466.37	Not Found	Not Found	Not Found	Not Found	Not Found	Not Found	Not Found	Not Found	Not Found	Not Found	Not Found	Not Found	Not Found	High	High	Not Found	Not Found	Not Found														42000000	38000000
	FALSE	High	[K].IQGISAGFIPDTLDTSAYDGIIR.[V]			1.01629e-09	0	1	1	71	A0A0H3MTM8	A0A0H3MTM8 [220-242]	0	2423.25	High	High	High	High	High	High	High	High	High	High	High	High	High	High	High	High	High	High	210000000	340000000	390000000	3000000	110000000	130000000	47000000	10000000	20000000		150000000	1900000	1100000000	1600000000	1400000000	630000000	480000000
	FALSE	High	[K].VHEDTTGQEILEDFGTTGLDAFVSGVGTGGTVSGVSHVLK.[T]			2.66918e-12	0	1	1	36	A0A0H3MTM8	A0A0H3MTM8 [152-191]	0	4016.97	High	High	High	High	High	High	High	High	Not Found	High	High	High	High	High	High	High	High	High	110000000	510000000	480000000	140000000	25000000	40000000	16000000	3400000		210000000	340000000	100000000	940000000	1700000000	1800000000	640000000	320000000
	FALSE	High	[K].EGFLVGISSGAAIHAAIEVAK.[E]			0.000317152	0	1	1	24	A0A0H3MTM8	A0A0H3MTM8 [259-279]	0	2040.11	Not Found	Not Found	Not Found	Not Found	Not Found	Not Found	Not Found	Not Found	Not Found	Not Found	Not Found	Not Found	Not Found	High	High	Not Found	Not Found	Not Found														5600000	13000000
	FALSE	High	[K].LEAFNPGSSVKDR.[I]			4.45832e-06	0	1	1	34	A0A0H3MTM8	A0A0H3MTM8 [34-46]	1	1419.72	High	High	High	High	High	High	High	High	High	High	High	High	High	High	High	High	High	High	20000000	33000000	56000000	23000000	24000000	13000000	5500000	9500000	5400000	27000000	38000000	32000000	190000000	330000000	300000000	150000000	130000000
	FALSE	High	[K].SDDALATGR.[A]			3.61531e-05	0	1	1	14	A0A0H3MTM8	A0A0H3MTM8 [245-253]	0	905.432	High	High	High	High	High	Not Found	Not Found	Not Found	Not Found	High	High	High	High	High	High	High	High	High	8700000	18000000	24000000	15000000	12000000					19000000	21000000	19000000	110000000	230000000	200000000	89000000	61000000
	FALSE	High	[R].IALAMIEDAEK.[A]	1xOxidation [M5]		4.67959e-05	0	1	1	33	A0A0H3MTM8	A0A0H3MTM8 [47-57]	0	1219.62	High	High	High	High	High	High	High	High	High	High	High	High	High	High	High	High	High	High	14000000	45000000	2500000		18000000	7600000	4400000	8800000	6000000	15000000	36000000	15000000		140000000	130000000	79000000	61000000
	FALSE	High	[R].VKSDDALATGR.[A]			3.94686e-06	0	1	1	51	A0A0H3MTM8	A0A0H3MTM8 [243-253]	1	1132.6	High	High	High	High	High	High	High	High	High	High	High	High	High	High	High	High	High	High	49000000	69000000	90000000	55000000	59000000	29000000	12000000	25000000	21000000	7100000	100000000	90000000	540000000	59000000	1000000000	490000000	350000000
	FALSE	High	[K].KVLAILPDNGER.[Y]			0.000107471	0	1	1	26	A0A0H3MTM8	A0A0H3MTM8 [286-297]	1	1324.76	High	High	High	High	High	High	Not Found	Not Found	Not Found	High	High	High	High	High	High	High	High	High	12000000	22000000	16000000	11000000	9500000	3600000				7000000	23000000	15000000	95000000	150000000	160000000	65000000	71000000
	FALSE	High	[K].AKEIAEEK.[N]			0.00240583	0.000111581	1	1	13	A0A0H3MTM8	A0A0H3MTM8 [129-136]	1	917.494	High	High	High	High	High	High	Not Found	Not Found	High	High	High	High	Not Found	High	High	Not Found	High	Not Found	9200000	17000000	15000000	9600000	7100000	4300000					15000000	13000000		120000000	150000000		46000000
	FALSE	High	[K].LEAFNPGSSVK.[D]			0.0077495	0.000199984	1	1	15	A0A0H3MTM8	A0A0H3MTM8 [34-44]	0	1148.59	High	High	High	High	High	High	High	High	High	High	Not Found	Not Found	High	High	Not Found	High	High	High	24000000	39000000	58000000	45000000	27000000	14000000	7200000	15000000	6800000	30000000			210000000	290000000		120000000	94000000
	FALSE	High	[R].AIGGKEGFLVGISSGAAIHAAIEVAKELGTGK.[K]			0.0143602	0.000480886	1	1	1	A0A0H3MTM8	A0A0H3MTM8 [254-285]	2	3051.68	Not Found	Not Found	Not Found	Not Found	Not Found	Not Found	Not Found	Not Found	Not Found	Not Found	Not Found	Not Found	Not Found	Not Found	High	Not Found	Not Found	Not Found															22000000
	FALSE	High	[K].GYNVIIVMPETMSVERR.[K]	1xOxidation [M]		0.0344739	0.00184163	1	1	8	A0A0H3MTM8	A0A0H3MTM8 [87-103]	1	2010.01	Not Found	High	Not Found	High	Not Found	Not Found	Not Found	Not Found	Not Found	Not Found	Not Found	Not Found	High	High	Not Found	Not Found	Not Found	High		13000000		4600000									19000000	33000000
FALSE	High	Master Protein	A0A0H3MT94	Chaperone protein DnaK OS=Streptococcus suis (strain BM407) OX=568814 GN=dnaK PE=2 SV=1	0	515.228	78.1609	53	686	53	1	609	64.987	4.75	High	High	High	High	High	High	High	High	High	High	High	High	High	High	High	High	High	High		58000000	290000000	190000000	39000000	33000000	40000000	21000000	38000000	12000000	22000000	93000000	36000000	270000000	380000000	390000000	140000000
	Checked	Confidence	Annotated Sequence	Modifications	Modifications in Master Proteins	Qvality PEP	Qvality q-value	# Protein Groups	# Proteins	# PSMs	Master Protein Accessions	Positions in Master Proteins	# Missed Cleavages	Theo. MH+ [Da]	Found in Sample: [S1] F1: Sample	Found in Sample: [S2] F2: Sample	Found in Sample: [S3] F3: Sample	Found in Sample: [S4] F4: Sample	Found in Sample: [S5] F5: Sample	Found in Sample: [S6] F6: Sample	Found in Sample: [S7] F7: Sample	Found in Sample: [S8] F8: Sample	Found in Sample: [S9] F9: Sample	Found in Sample: [S10] F10: Sample	Found in Sample: [S11] F11: Sample	Found in Sample: [S12] F12: Sample	Found in Sample: [S13] F13: Sample	Found in Sample: [S14] F14: Sample	Found in Sample: [S15] F15: Sample	Found in Sample: [S16] F16: Sample	Found in Sample: [S17] F17: Sample	Found in Sample: [S18] F18: Sample	Area: F1: Sample	Area: F2: Sample	Area: F3: Sample	Area: F4: Sample	Area: F5: Sample	Area: F6: Sample	Area: F7: Sample	Area: F8: Sample	Area: F9: Sample	Area: F10: Sample	Area: F11: Sample	Area: F12: Sample	Area: F13: Sample	Area: F14: Sample	Area: F15: Sample	Area: F16: Sample	Area: F17: Sample
	FALSE	High	[K].FDELTYDLVER.[T]			5.02732e-05	0	1	1	9	A0A0H3MT94	A0A0H3MT94 [275-285]	0	1399.67	High	High	Not Found	Not Found	Not Found	Not Found	Not Found	High	Not Found	High	Not Found	Not Found	High	High	Not Found	High	High	High	1400000	7900000						460000		550000			9600000	11000000		3300000	11000000
	FALSE	High	[R].QAVTNPDTIISIK.[S]			1.28791e-05	0	1	1	19	A0A0H3MT94	A0A0H3MT94 [56-68]	0	1399.78	High	High	High	High	High	High	High	High	High	High	High	High	High	High	High	High	High	High	50000000	240000000	120000000	30000000	20000000	23000000	14000000	37000000	11000000	17000000	61000000	29000000	180000000	190000000	220000000	84000000
	FALSE	High	[K].DAEANAEADKK.[R]			0.000200486	0	1	1	8	A0A0H3MT94	A0A0H3MT94 [490-500]	1	1161.54	Not Found	High	High	Not Found	Not Found	Not Found	Not Found	Not Found	Not Found	Not Found	High	High	High	High	High	Not Found	Not Found	High		2300000	1200000								2400000	1000000	4100000	3400000	3300000
	FALSE	High	[K].SQVFSTAADNQPAVDIHVLQGERPMAADNK.[T]	1xOxidation [M25]		2.64648e-07	0	1	1	15	A0A0H3MT94	A0A0H3MT94 [395-424]	0	3225.56	High	High	High	Not Found	High	Not Found	Not Found	High	Not Found	Not Found	High	High	High	High	Not Found	High	High	High	8900000		11000000					1300000			7800000		6700000			7800000	21000000
	FALSE	High	[K].SQVFSTAADNQPAVDIHVLQGERPMAADNK.[T]			1.65461e-09	0	1	1	26	A0A0H3MT94	A0A0H3MT94 [395-424]	0	3209.56	High	High	High	High	High	Not Found	High	High	Not Found	High	High	High	High	High	High	High	High	High	6100000	130000000	40000000	12000000	5000000		2600000	2800000		3400000	29000000	9400000	92000000	96000000	110000000	22000000	100000000
	FALSE	High	[K].DLGTQKEQTIVIQSNSGLTDEEIDR.[M]			2.22747e-11	0	1	1	16	A0A0H3MT94	A0A0H3MT94 [462-486]	1	2789.38	High	High	High	High	High	Not Found	High	High	Not Found	High	High	High	High	High	High	Not Found	High	High	6900000	55000000	26000000	5700000	3400000			3200000		2600000	13000000	3700000	36000000	44000000	24000000		43000000
	FALSE	High	[R].NDVDQAIFATEK.[T]			1.26958e-05	0	1	1	5	A0A0H3MT94	A0A0H3MT94 [509-520]	0	1350.65	High	High	Not Found	Not Found	Not Found	Not Found	Not Found	High	Not Found	Not Found	Not Found	Not Found	Not Found	Not Found	Not Found	High	High	Not Found	940000	8100000						1200000								2100000	9300000
	FALSE	High	[R].IVNEPTAAALAYGLDKTDKDEK.[I]			5.0258e-09	0	1	1	47	A0A0H3MT94	A0A0H3MT94 [142-163]	2	2362.21	High	High	High	High	High	High	High	High	High	High	High	High	High	High	High	High	High	High	36000000	290000000	200000000	39000000	21000000	22000000	13000000	34000000	4700000	15000000	110000000	25000000	150000000	190000000	180000000	69000000	220000000
	FALSE	High	[K].SQVFSTAADNQPAVDIHVLQGERPMAADNKTLGR.[F]	1xOxidation [M25]		0.00067778	0	1	1	7	A0A0H3MT94	A0A0H3MT94 [395-428]	1	3652.81	High	High	High	Not Found	Not Found	Not Found	Not Found	Not Found	Not Found	Not Found	High	Not Found	Not Found	Not Found	Not Found	High	High	Not Found	880000	25000000	18000000													3400000	11000000
	FALSE	High	[K].SQVFSTAADNQPAVDIHVLQGERPMAADNKTLGR.[F]			1.01282e-07	0	1	1	14	A0A0H3MT94	A0A0H3MT94 [395-428]	1	3636.82	High	High	High	High	Not Found	Not Found	High	Not Found	Not Found	High	High	High	High	Not Found	High	Not Found	Not Found	Not Found	7400000	58000000	68000000							2000000	29000000	3300000	37000000		99000000
	FALSE	High	[R].AKFDELTYDLVER.[T]			2.73836e-06	0	1	1	36	A0A0H3MT94	A0A0H3MT94 [273-285]	1	1598.81	High	High	High	High	High	High	High	High	High	High	High	High	High	High	High	High	High	High	43000000	130000000	100000000	13000000	17000000	17000000	11000000	18000000	4200000	13000000	70000000	27000000	200000000	300000000	320000000	99000000	270000000
	FALSE	High	[K].RQAVTNPDTIISIK.[S]			0.000743924	0	1	1	2	A0A0H3MT94	A0A0H3MT94 [55-68]	1	1555.88	Not Found	Not Found	Not Found	Not Found	Not Found	Not Found	Not Found	Not Found	Not Found	Not Found	Not Found	Not Found	Not Found	High	Not Found	Not Found	High	Not Found														15000000			23000000
	FALSE	High	[R].FQLTDIPAAPR.[G]			1.07662e-05	0	1	1	21	A0A0H3MT94	A0A0H3MT94 [429-439]	0	1228.67	High	High	High	High	High	High	High	High	High	High	High	High	High	High	High	High	High	High	73000000	280000000	180000000	48000000	46000000	57000000	29000000	43000000	19000000	34000000	94000000	52000000	330000000	500000000	510000000	210000000	480000000
	FALSE	High	[K].LYEQAAAAQQAAAGQEGAQTANNADDDVVDGEFTEK.[-]			2.05859e-11	0	1	1	25	A0A0H3MT94	A0A0H3MT94 [574-609]	0	3696.65	High	High	High	High	High	High	Not Found	Not Found	Not Found	High	High	High	High	High	High	High	High	High	25000000	130000000	85000000	12000000	12000000	11000000				11000000	54000000	15000000	78000000	75000000		36000000	140000000
	FALSE	High	[K].LGGDDFDQKIIDHMVAEFKK.[E]			0.000183965	0	1	1	2	A0A0H3MT94	A0A0H3MT94 [197-216]	2	2306.15	Not Found	Not Found	Not Found	Not Found	Not Found	Not Found	Not Found	Not Found	Not Found	Not Found	Not Found	Not Found	High	Not Found	Not Found	Not Found	High	Not Found													9900000				6000000
	FALSE	High	[K].EQTIVIQSNSGLTDEEIDR.[M]			3.21158e-07	0	1	1	4	A0A0H3MT94	A0A0H3MT94 [468-486]	0	2147.05	Not Found	Not Found	High	Not Found	Not Found	Not Found	Not Found	Not Found	Not Found	Not Found	High	High	Not Found	Not Found	Not Found	Not Found	High	Not Found			1900000								4100000	1600000					9900000
	FALSE	High	[R].GIPQIEVTFDIDKNGIVSVK.[A]			1.47582e-05	0	1	1	11	A0A0H3MT94	A0A0H3MT94 [440-459]	1	2172.19	Not Found	High	High	Not Found	Not Found	Not Found	Not Found	Not Found	Not Found	Not Found	Not Found	Not Found	High	High	High	High	High	High		18000000	17000000											45000000	64000000	5100000	14000000
	FALSE	High	[R].KEEVDLRNDVDQAIFATEK.[T]			0.00201203	0	1	1	3	A0A0H3MT94	A0A0H3MT94 [502-520]	2	2220.11	Not Found	Not Found	Not Found	Not Found	Not Found	Not Found	Not Found	High	Not Found	Not Found	Not Found	Not Found	Not Found	Not Found	Not Found	Not Found	High	High								3000000									22000000
	FALSE	High	[R].IVNEPTAAALAYGLDK.[T]			7.53632e-07	0	1	1	4	A0A0H3MT94	A0A0H3MT94 [142-157]	0	1645.88	Not Found	Not Found	Not Found	Not Found	Not Found	Not Found	Not Found	Not Found	Not Found	Not Found	Not Found	High	Not Found	High	Not Found	Not Found	High	High												3000000		23000000			25000000
	FALSE	High	[K].EYTPQEISAMILQYLK.[G]	1xOxidation [M10]		0.000976598	0	1	1	2	A0A0H3MT94	A0A0H3MT94 [83-98]	0	1942.98	High	Not Found	Not Found	Not Found	Not Found	Not Found	Not Found	Not Found	Not Found	Not Found	Not Found	Not Found	Not Found	Not Found	Not Found	Not Found	Not Found	Not Found
	FALSE	High	[K].EYTPQEISAMILQYLK.[G]			1.06494e-07	0	1	1	14	A0A0H3MT94	A0A0H3MT94 [83-98]	0	1926.99	High	High	High	Not Found	Not Found	Not Found	Not Found	Not Found	Not Found	Not Found	High	Not Found	High	High	High	Not Found	High	High	1600000	12000000	5500000								3400000		9300000	14000000	15000000		2900000
	FALSE	High	[K].IIGIDLGTTNSAVAVLEGTESK.[I]			2.39789e-08	0	1	1	25	A0A0H3MT94	A0A0H3MT94 [4-25]	0	2188.17	High	High	High	Not Found	High	Not Found	Not Found	Not Found	Not Found	High	High	High	High	High	High	High	High	High	1200000	19000000	12000000		340000					660000	8500000	1700000	14000000	24000000	13000000	8400000	22000000
	FALSE	High	[K].VSANGKEYTPQEISAMILQYLK.[G]			2.57168e-07	0	1	1	7	A0A0H3MT94	A0A0H3MT94 [77-98]	1	2483.29	Not Found	High	High	Not Found	Not Found	Not Found	Not Found	Not Found	Not Found	Not Found	High	Not Found	Not Found	High	Not Found	High	High	High		31000000	36000000								20000000			64000000		14000000	25000000
	FALSE	High	[K].LGGDDFDQK.[I]			0.000308191	0	1	1	5	A0A0H3MT94	A0A0H3MT94 [197-205]	0	994.448	Not Found	High	Not Found	Not Found	Not Found	Not Found	Not Found	Not Found	Not Found	Not Found	Not Found	High	High	High	Not Found	Not Found	High	Not Found		4200000										1800000	8100000	10000000			10000000
	FALSE	High	[K].DAEANAEADKKR.[K]			0.00029102	0	1	1	6	A0A0H3MT94	A0A0H3MT94 [490-501]	2	1317.64	Not Found	Not Found	High	Not Found	Not Found	Not Found	Not Found	Not Found	Not Found	High	Not Found	Not Found	High	High	Not Found	Not Found	High	High			190000							75000			870000	1000000			880000
	FALSE	High	[K].IIDHMVAEFK.[K]			0.00194135	0	1	1	5	A0A0H3MT94	A0A0H3MT94 [206-215]	0	1202.62	Not Found	High	Not Found	Not Found	Not Found	Not Found	Not Found	Not Found	Not Found	Not Found	Not Found	Not Found	High	High	Not Found	Not Found	High	High													5300000	14000000			3900000
	FALSE	High	[K].IIDHMVAEFKK.[E]			0.000113813	0	1	1	6	A0A0H3MT94	A0A0H3MT94 [206-216]	1	1330.72	Not Found	High	Not Found	Not Found	Not Found	Not Found	Not Found	Not Found	Not Found	Not Found	High	High	Not Found	Not Found	Not Found	High	High	High		8300000									4200000	1800000				3400000	13000000
	FALSE	High	[K].IAGLEVER.[I]			0.00169464	0	1	1	11	A0A0H3MT94	A0A0H3MT94 [134-141]	0	886.499	High	High	Not Found	Not Found	Not Found	Not Found	Not Found	High	Not Found	Not Found	High	High	High	High	High	High	High	High	12000000	43000000						18000000			38000000	10000000	94000000	110000000	100000000	42000000	120000000
	FALSE	High	[K].NGEIIVGDAAK.[R]			4.32481e-05	0	1	1	11	A0A0H3MT94	A0A0H3MT94 [44-54]	0	1086.58	High	High	High	High	Not Found	High	Not Found	High	Not Found	Not Found	High	Not Found	High	High	Not Found	Not Found	High	High	2000000	13000000	13000000	910000		1200000		4900000			5800000		25000000	14000000			33000000
	FALSE	High	[K].LENLNEKAQALAVK.[L]			2.02997e-07	0	1	1	21	A0A0H3MT94	A0A0H3MT94 [560-573]	1	1540.87	High	High	High	High	High	Not Found	Not Found	High	Not Found	High	High	High	High	High	High	High	High	High	2000000	5200000	6400000		850000			1400000		1100000	11000000	2500000	5700000	8000000	8600000	4900000	18000000
	FALSE	High	[R].MMKDAEANAEADKK.[R]			2.14977e-07	0	1	1	14	A0A0H3MT94	A0A0H3MT94 [487-500]	2	1551.71	High	High	Not Found	High	High	Not Found	Not Found	Not Found	Not Found	High	High	High	High	High	High	Not Found	High	High	500000	1900000		200000	230000					180000	1000000	420000	3200000	4500000	2200000		5000000
	FALSE	High	[K].LIDRNTTIPTSK.[S]			3.0222e-05	0	1	1	28	A0A0H3MT94	A0A0H3MT94 [383-394]	1	1358.76	High	High	High	High	High	High	High	High	High	High	High	High	High	High	High	High	High	High	8700000	22000000	23000000	5000000	4700000	4400000	2400000	9500000	3800000	6000000	27000000	7700000	67000000	91000000	120000000	36000000	98000000
	FALSE	High	[K].KENGIDLSADK.[M]			0.000437826	0	1	1	4	A0A0H3MT94	A0A0H3MT94 [216-226]	1	1189.61	High	High	Not Found	Not Found	Not Found	Not Found	Not Found	Not Found	Not Found	Not Found	Not Found	Not Found	Not Found	High	Not Found	Not Found	Not Found	High	310000	1500000
	FALSE	High	[K].AVITVPAYFNDAQR.[Q]			1.51307e-07	0	1	1	31	A0A0H3MT94	A0A0H3MT94 [112-125]	0	1564.81	High	High	High	High	High	High	High	High	Not Found	High	High	High	High	High	High	High	High	High	49000000	290000000	180000000	28000000	33000000	39000000	20000000	29000000		550000	71000000	28000000	280000000	350000000	340000000	120000000	330000000
	FALSE	High	[K].NGEIIVGDAAKR.[Q]			4.1203e-06	0	1	1	24	A0A0H3MT94	A0A0H3MT94 [44-55]	1	1242.68	High	High	High	High	High	High	High	High	High	High	High	High	High	High	High	High	High	High	14000000	39000000	32000000	6300000	7000000	6800000	3800000	18000000	5800000	7400000	29000000	11000000	73000000	100000000	95000000	33000000	100000000
	FALSE	High	[K].IIANPEGNR.[T]			0.000173714	0	1	1	18	A0A0H3MT94	A0A0H3MT94 [26-34]	0	983.527	High	High	High	High	High	High	High	High	High	High	High	High	High	High	High	High	High	High	10000000	35000000	32000000	7000000	6800000	5000000	3600000	19000000	7100000	9000000	26000000	12000000	78000000	110000000	79000000	36000000	100000000
	FALSE	High	[K].ENGIDLSADKMALQR.[L]			1.12586e-06	0	1	1	17	A0A0H3MT94	A0A0H3MT94 [217-231]	1	1660.83	High	High	Not Found	Not Found	High	High	Not Found	Not Found	Not Found	Not Found	High	High	High	High	Not Found	High	High	High	3100000	36000000			2000000	1800000					6000000	2100000	23000000	36000000		9100000	32000000
	FALSE	High	[K].IIANPEGNRTTPSVVSFK.[N]			0.00107187	0	1	1	9	A0A0H3MT94	A0A0H3MT94 [26-43]	1	1930.04	High	Not Found	Not Found	Not Found	Not Found	Not Found	Not Found	Not Found	Not Found	Not Found	High	Not Found	High	High	Not Found	High	High	High	2000000										7200000		4700000	7300000		2200000	17000000
	FALSE	High	[K].AKDLGTQKEQTIVIQSNSGLTDEEIDR.[M]			1.95117e-09	0	1	1	13	A0A0H3MT94	A0A0H3MT94 [460-486]	2	2988.51	High	High	Not Found	High	High	Not Found	Not Found	Not Found	Not Found	Not Found	High	High	High	High	Not Found	Not Found	High	High	4400000	25000000		1800000	1600000						15000000	3300000	20000000	22000000			32000000
	FALSE	High	[K].DAGKIAGLEVER.[I]			1.30163e-07	0	1	1	5	A0A0H3MT94	A0A0H3MT94 [130-141]	1	1257.68	Not Found	Not Found	Not Found	Not Found	Not Found	Not Found	Not Found	High	Not Found	Not Found	High	Not Found	High	High	Not Found	Not Found	High	Not Found								3400000			5200000		5900000	7600000
	FALSE	High	[K].GYAEEYLGEKVTK.[A]			1.06312e-06	0	1	1	25	A0A0H3MT94	A0A0H3MT94 [99-111]	1	1486.74	High	High	High	High	High	High	High	High	High	Not Found	High	High	High	High	High	High	High	High	11000000	40000000	35000000	5400000	6200000	4600000	4000000	9700000	5000000		28000000	8600000	56000000	79000000	83000000	37000000	97000000
	FALSE	High	[R].IPAVVEAVK.[A]			0.00202647	0	1	1	16	A0A0H3MT94	A0A0H3MT94 [318-326]	0	925.572	High	High	High	High	Not Found	High	Not Found	High	High	High	High	High	High	High	High	High	High	High	310000	25000000	21000000	6900000		2100000		13000000	3000000	6300000	19000000	8200000	68000000	66000000	56000000	29000000	88000000
	FALSE	High	[K].SVNPDEVVAMGAAIQGGVITGDVK.[D]			1.99423e-05	0	1	1	5	A0A0H3MT94	A0A0H3MT94 [336-359]	0	2327.19	Not Found	High	High	Not Found	Not Found	Not Found	Not Found	Not Found	Not Found	Not Found	Not Found	Not Found	High	Not Found	Not Found	Not Found	High	Not Found		4800000	2100000										2500000				2800000
	FALSE	High	[R].IPAVVEAVKAETGKEPNK.[S]			9.03078e-08	0	1	1	26	A0A0H3MT94	A0A0H3MT94 [318-335]	2	1880.05	High	High	High	Not Found	High	Not Found	Not Found	Not Found	Not Found	High	High	High	High	High	High	High	High	High	1800000	32000000	12000000		4300000					6300000	22000000	8400000	47000000	29000000	13000000	7700000	43000000
	FALSE	High	[K].GYAEEYLGEK.[V]			0.000480565	0	1	1	15	A0A0H3MT94	A0A0H3MT94 [99-108]	0	1158.53	High	High	High	High	High	Not Found	Not Found	High	Not Found	High	High	High	High	High	High	High	High	High	11000000	28000000	27000000	6000000	4800000			8200000		4800000	17000000	7200000	55000000	68000000	29000000	14000000	52000000
	FALSE	High	[K].KENGIDLSADKMALQR.[L]			0.00808723	0.000199984	1	1	2	A0A0H3MT94	A0A0H3MT94 [216-231]	2	1788.93	Not Found	High	Not Found	Not Found	Not Found	Not Found	Not Found	Not Found	Not Found	Not Found	Not Found	Not Found	Not Found	Not Found	Not Found	Not Found	High	Not Found		3800000															1700000
	FALSE	High	[K].AKLENLNEK.[A]			0.00802994	0.000199984	1	1	8	A0A0H3MT94	A0A0H3MT94 [558-566]	1	1058.58	High	High	High	Not Found	Not Found	Not Found	Not Found	Not Found	Not Found	Not Found	High	Not Found	High	Not Found	Not Found	High	High	High	600000	1900000	720000								1700000		4000000			2300000	6200000
	FALSE	High	[R].LKDAAEKAK.[K]			0.00520134	0.000199984	1	1	1	A0A0H3MT94	A0A0H3MT94 [232-240]	2	973.568	Not Found	Not Found	Not Found	Not Found	Not Found	Not Found	Not Found	Not Found	Not Found	Not Found	Not Found	Not Found	Not Found	Not Found	High	Not Found	Not Found	Not Found															2300000
	FALSE	High	[K].EEVDLRNDVDQAIFATEK.[T]			0.00802994	0.000199984	1	1	2	A0A0H3MT94	A0A0H3MT94 [503-520]	1	2092.02	Not Found	High	Not Found	Not Found	Not Found	Not Found	Not Found	Not Found	Not Found	Not Found	High	Not Found	Not Found	Not Found	Not Found	Not Found	Not Found	Not Found		3300000									2500000
	FALSE	High	[K].TLKETEGK.[G]			0.00843955	0.000199984	1	1	3	A0A0H3MT94	A0A0H3MT94 [521-528]	1	905.494	Not Found	Not Found	Not Found	Not Found	Not Found	Not Found	Not Found	Not Found	Not Found	Not Found	Not Found	Not Found	High	High	High	Not Found	Not Found	Not Found													4300000	4600000	1900000
	FALSE	High	[R].TTPSVVSFKNGEIIVGDAAKR.[Q]			0.0108196	0.000296845	1	1	2	A0A0H3MT94	A0A0H3MT94 [35-55]	2	2189.19	Not Found	Not Found	Not Found	Not Found	Not Found	Not Found	Not Found	Not Found	Not Found	Not Found	Not Found	Not Found	High	Not Found	Not Found	Not Found	High	Not Found													3500000				5100000
	FALSE	High	[K].AETGKEPNK.[S]			0.0123784	0.000480886	1	1	4	A0A0H3MT94	A0A0H3MT94 [327-335]	1	973.495	Not Found	High	High	Not Found	Not Found	Not Found	Not Found	Not Found	Not Found	Not Found	High	High	Not Found	Not Found	Not Found	Not Found	Not Found	Not Found		2900000	1600000								2200000	980000
	FALSE	High	[R].MMKDAEANAEADKK.[R]	1xOxidation [M]		0.013286	0.000480886	1	1	4	A0A0H3MT94	A0A0H3MT94 [487-500]	2	1567.71	Not Found	Not Found	Not Found	Not Found	Not Found	Not Found	Not Found	Not Found	Not Found	Not Found	High	Not Found	Not Found	Not Found	Not Found	Not Found	High	Not Found											160000						840000
	FALSE	High	[K].VSANGKEYTPQEISAMILQYLK.[G]	1xOxidation [M16]		0.01396	0.000480886	1	1	2	A0A0H3MT94	A0A0H3MT94 [77-98]	1	2499.28	Not Found	Not Found	High	Not Found	Not Found	Not Found	Not Found	Not Found	Not Found	Not Found	Not Found	Not Found	Not Found	Not Found	Not Found	Not Found	High	Not Found			3400000														3800000
	FALSE	High	[R].LKDAAEK.[A]			0.0164208	0.000569217	1	1	11	A0A0H3MT94	A0A0H3MT94 [232-238]	1	774.436	High	Not Found	Not Found	Not Found	High	Not Found	High	Not Found	Not Found	Not Found	High	High	High	High	High	High	High	High	3400000				1100000						8100000	3100000	18000000	20000000	22000000	6100000	21000000
	FALSE	High	[K].LENLNEK.[A]			0.0314993	0.00169089	1	1	4	A0A0H3MT94	A0A0H3MT94 [560-566]	0	859.452	Not Found	High	Not Found	Not Found	Not Found	Not Found	Not Found	Not Found	Not Found	Not Found	High	Not Found	High	Not Found	Not Found	Not Found	Not Found	High		2500000									2200000		4000000
	FALSE	High	[K].DLSGVTSTQISLPFITAGAAGPLHLEMTLTR.[A]			0.0479923	0.00274098	1	1	1	A0A0H3MT94	A0A0H3MT94 [242-272]	0	3197.69	Not Found	Not Found	Not Found	Not Found	Not Found	Not Found	Not Found	Not Found	Not Found	Not Found	Not Found	Not Found	Not Found	High	Not Found	Not Found	Not Found	Not Found
	FALSE	High	[K].ENGIDLSADK.[M]			0.0770985	0.0040229	1	1	5	A0A0H3MT94	A0A0H3MT94 [217-226]	0	1061.51	High	High	Not Found	Not Found	Not Found	Not Found	Not Found	Not Found	Not Found	Not Found	Not Found	High	Not Found	High	Not Found	Not Found	High	Not Found	1100000	5300000										1500000		13000000			14000000
FALSE	High	Master Protein	A0A0H3N5E4	Putative surface-anchored 5'-nucleotidase OS=Streptococcus suis (strain BM407) OX=568814 GN=SSUBM407_1432 PE=3 SV=1	0	486.698	67.9525	47	585	47	1	674	72.512	4.77	High	High	High	High	High	High	High	High	High	High	High	High	High	High	High	High	High	High		12000000	50000000	71000000	14000000	13000000	28000000	47000000	53000000	40000000	6600000	37000000	5900000	27000000	38000000	23000000	56000000
	Checked	Confidence	Annotated Sequence	Modifications	Modifications in Master Proteins	Qvality PEP	Qvality q-value	# Protein Groups	# Proteins	# PSMs	Master Protein Accessions	Positions in Master Proteins	# Missed Cleavages	Theo. MH+ [Da]	Found in Sample: [S1] F1: Sample	Found in Sample: [S2] F2: Sample	Found in Sample: [S3] F3: Sample	Found in Sample: [S4] F4: Sample	Found in Sample: [S5] F5: Sample	Found in Sample: [S6] F6: Sample	Found in Sample: [S7] F7: Sample	Found in Sample: [S8] F8: Sample	Found in Sample: [S9] F9: Sample	Found in Sample: [S10] F10: Sample	Found in Sample: [S11] F11: Sample	Found in Sample: [S12] F12: Sample	Found in Sample: [S13] F13: Sample	Found in Sample: [S14] F14: Sample	Found in Sample: [S15] F15: Sample	Found in Sample: [S16] F16: Sample	Found in Sample: [S17] F17: Sample	Found in Sample: [S18] F18: Sample	Area: F1: Sample	Area: F2: Sample	Area: F3: Sample	Area: F4: Sample	Area: F5: Sample	Area: F6: Sample	Area: F7: Sample	Area: F8: Sample	Area: F9: Sample	Area: F10: Sample	Area: F11: Sample	Area: F12: Sample	Area: F13: Sample	Area: F14: Sample	Area: F15: Sample	Area: F16: Sample	Area: F17: Sample
	FALSE	High	[K].ESAVGNLVTSAQLAIAK.[K]			0.000902625	0	1	1	2	A0A0H3N5E4	A0A0H3N5E4 [390-406]	0	1671.93	Not Found	Not Found	Not Found	Not Found	Not Found	Not Found	High	High	Not Found	Not Found	Not Found	Not Found	Not Found	Not Found	Not Found	Not Found	Not Found	Not Found							510000	1600000
	FALSE	High	[R].NAGTAALLDAYMDDSQAEFEETAAETETPAESIR.[V]	1xOxidation [M12]		4.88523e-05	0	1	1	8	A0A0H3N5E4	A0A0H3N5E4 [60-93]	0	3633.6	High	High	High	Not Found	High	Not Found	High	Not Found	Not Found	Not Found	Not Found	Not Found	High	Not Found	Not Found	Not Found	High	Not Found	1600000	6200000	13000000		1600000		7300000						1300000				5700000
	FALSE	High	[R].NAGTAALLDAYMDDSQAEFEETAAETETPAESIR.[V]			7.0655e-07	0	1	1	12	A0A0H3N5E4	A0A0H3N5E4 [60-93]	0	3617.61	High	High	High	Not Found	High	High	High	High	Not Found	Not Found	High	Not Found	Not Found	Not Found	Not Found	High	High	High	9800000	30000000	52000000		4700000	8600000	18000000	2900000			9400000					24000000	20000000
	FALSE	High	[K].YIYTKADNPTEENPYK.[V]			0.000288942	0	1	1	3	A0A0H3N5E4	A0A0H3N5E4 [482-497]	1	1945.92	Not Found	Not Found	Not Found	Not Found	Not Found	Not Found	High	Not Found	High	Not Found	Not Found	Not Found	Not Found	Not Found	Not Found	Not Found	High	Not Found							700000		440000								1700000
	FALSE	High	[R].EVNEFKESAVGNLVTSAQLAIAK.[K]			1.25151e-05	0	1	1	12	A0A0H3N5E4	A0A0H3N5E4 [384-406]	1	2418.29	High	High	High	Not Found	Not Found	Not Found	High	High	High	High	High	Not Found	High	Not Found	Not Found	High	High	High		12000000	16000000				14000000	8300000		1900000	5600000					14000000	17000000
	FALSE	High	[K].NYEQYTFLNEAETIAK.[Y]			3.22256e-09	0	1	1	27	A0A0H3N5E4	A0A0H3N5E4 [223-238]	0	1933.92	High	High	High	High	High	High	High	High	High	High	High	Not Found	High	High	High	High	High	High	13000000	49000000	83000000	18000000	14000000	32000000	55000000	31000000	21000000	7400000	36000000		34000000	35000000	15000000	59000000	73000000
	FALSE	High	[R].IMTGEAPKKGQFNEIVDNYTR.[E]			1.57416e-05	0	1	1	1	A0A0H3N5E4	A0A0H3N5E4 [144-164]	2	2411.2	Not Found	Not Found	Not Found	Not Found	Not Found	Not Found	High	Not Found	Not Found	Not Found	Not Found	Not Found	Not Found	Not Found	Not Found	Not Found	Not Found	Not Found							1400000
	FALSE	High	[K].TPSPEIQAIVDEANTIVKK.[V]			3.66636e-09	0	1	1	25	A0A0H3N5E4	A0A0H3N5E4 [348-366]	1	2053.12	High	High	High	High	High	High	High	High	High	High	High	High	High	High	Not Found	High	High	High	12000000	43000000	71000000	9700000	10000000	30000000	46000000	37000000	54000000	5700000	43000000	5400000	17000000	34000000		48000000	72000000
	FALSE	High	[R].EAAKQEIVIANVIDKETGEIPYGWKPYAIK.[T]			8.37464e-10	0	1	1	22	A0A0H3N5E4	A0A0H3N5E4 [165-194]	2	3373.8	High	High	High	High	High	High	High	High	Not Found	High	High	High	High	Not Found	High	High	High	High	8200000	36000000	59000000	8500000	1700000	6800000	20000000	12000000		4100000	19000000	450000	26000000		9000000	31000000	16000000
	FALSE	High	[K].GVNAIVVLAHVPATSK.[D]			7.72649e-09	0	1	1	30	A0A0H3N5E4	A0A0H3N5E4 [247-262]	0	1575.92	High	High	High	High	High	High	High	High	High	High	High	High	High	High	Not Found	High	High	High	1800000	19000000	11000000	5700000	1900000	3100000	6200000	14000000	10000000	1200000	6600000	1500000	8100000	8800000		9700000	13000000
	FALSE	High	[R].VQAGDMVGASPSNSGLLQDEPTVK.[V]	1xOxidation [M6]		1.27611e-08	0	1	1	17	A0A0H3N5E4	A0A0H3N5E4 [94-117]	0	2416.17	High	High	High	High	Not Found	Not Found	High	High	High	Not Found	High	Not Found	Not Found	Not Found	Not Found	High	Not Found	High	1600000	7600000	1200000	4400000			6400000	6600000	1600000		4800000					10000000
	FALSE	High	[R].VQAGDMVGASPSNSGLLQDEPTVK.[V]			1.70565e-10	0	1	1	29	A0A0H3N5E4	A0A0H3N5E4 [94-117]	0	2400.17	High	High	High	High	High	High	High	High	High	High	High	High	High	High	Not Found	High	High	High	5200000	56000000	46000000	3300000	8200000	18000000	24000000	9200000	2700000	740000	11000000	2900000	21000000	24000000		43000000	59000000
	FALSE	High	[K].LIGAINPDTEVFVEYLTDLEK.[A]			1.38362e-05	0	1	1	11	A0A0H3N5E4	A0A0H3N5E4 [538-558]	0	2379.23	High	High	High	High	Not Found	Not Found	Not Found	Not Found	High	Not Found	High	Not Found	Not Found	Not Found	Not Found	High	High	High		8800000	11000000	2000000					870000		9700000					7600000	5700000
	FALSE	High	[R].AVYDTDIADFK.[A]			0.000233047	0	1	1	13	A0A0H3N5E4	A0A0H3N5E4 [322-332]	0	1257.6	High	High	High	Not Found	High	High	High	High	High	Not Found	High	Not Found	Not Found	Not Found	High	High	High	High	9300000	45000000	40000000		15000000	23000000	38000000	56000000	14000000		28000000				22000000	60000000	76000000
	FALSE	High	[R].ELAEKGVNAIVVLAHVPATSKDGVAAGEAADMIAK.[L]			5.70816e-08	0	1	1	4	A0A0H3N5E4	A0A0H3N5E4 [242-276]	2	3445.84	Not Found	Not Found	High	Not Found	Not Found	Not Found	High	High	High	Not Found	Not Found	Not Found	Not Found	Not Found	Not Found	Not Found	Not Found	Not Found			13000000				5400000	1800000	570000
	FALSE	High	[K].IATASQATDISREVNEFKESAVGNLVTSAQLAIAK.[K]			1.59689e-05	0	1	1	5	A0A0H3N5E4	A0A0H3N5E4 [372-406]	2	3632.91	Not Found	Not Found	High	Not Found	Not Found	Not Found	High	Not Found	High	Not Found	High	Not Found	Not Found	Not Found	Not Found	Not Found	Not Found	Not Found			15000000				1900000		2300000		16000000
	FALSE	High	[R].ELAEKGVNAIVVLAHVPATSK.[D]			2.5481e-10	0	1	1	9	A0A0H3N5E4	A0A0H3N5E4 [242-262]	1	2146.22	Not Found	Not Found	High	Not Found	High	Not Found	High	High	High	Not Found	High	High	Not Found	Not Found	Not Found	Not Found	High	High			14000000		2000000		7200000	11000000	8900000		13000000	960000					14000000
	FALSE	High	[K].KNYEQYTFLNEAETIAK.[Y]			3.84186e-07	0	1	1	6	A0A0H3N5E4	A0A0H3N5E4 [222-238]	1	2062.01	Not Found	Not Found	High	Not Found	Not Found	Not Found	High	High	High	Not Found	Not Found	Not Found	Not Found	Not Found	Not Found	Not Found	Not Found	Not Found			8100000				5300000	1300000	760000
	FALSE	High	[K].GQFNEIVDNYTR.[E]			0.00122805	0	1	1	3	A0A0H3N5E4	A0A0H3N5E4 [153-164]	0	1455.69	Not Found	Not Found	Not Found	Not Found	Not Found	Not Found	Not Found	High	High	Not Found	Not Found	Not Found	Not Found	Not Found	Not Found	Not Found	Not Found	High								4400000	1700000
	FALSE	High	[K].IGFIGVVTTEIPNLVLK.[K]			7.67348e-05	0	1	1	2	A0A0H3N5E4	A0A0H3N5E4 [205-221]	0	1813.08	Not Found	Not Found	High	Not Found	Not Found	Not Found	Not Found	Not Found	High	Not Found	Not Found	Not Found	Not Found	Not Found	Not Found	Not Found	Not Found	Not Found			3800000						4900000
	FALSE	High	[K].KSGYDVDFAMTNDGGIR.[A]			8.31759e-06	0	1	1	4	A0A0H3N5E4	A0A0H3N5E4 [407-423]	1	1845.84	Not Found	Not Found	Not Found	Not Found	Not Found	Not Found	High	Not Found	Not Found	Not Found	Not Found	Not Found	Not Found	High	Not Found	High	Not Found	Not Found							2100000									2800000
	FALSE	High	[K].YIYTKADNPTEENPYKVVK.[A]			3.0326e-07	0	1	1	6	A0A0H3N5E4	A0A0H3N5E4 [482-500]	2	2272.15	Not Found	Not Found	High	High	Not Found	High	High	Not Found	Not Found	Not Found	Not Found	Not Found	Not Found	Not Found	Not Found	Not Found	High	Not Found			4700000	390000		880000	3100000										640000
	FALSE	High	[R].AVYDTDIADFKAVPTAK.[I]			3.70661e-07	0	1	1	2	A0A0H3N5E4	A0A0H3N5E4 [322-338]	1	1824.94	Not Found	Not Found	Not Found	Not Found	Not Found	Not Found	High	High	Not Found	Not Found	Not Found	Not Found	Not Found	Not Found	Not Found	Not Found	Not Found	Not Found							8900000	3800000
	FALSE	High	[K].GVNAIVVLAHVPATSKDGVAAGEAADMIAK.[L]			1.93723e-09	0	1	1	7	A0A0H3N5E4	A0A0H3N5E4 [247-276]	1	2875.53	Not Found	Not Found	Not Found	Not Found	Not Found	Not Found	High	High	High	Not Found	High	Not Found	Not Found	Not Found	Not Found	Not Found	High	Not Found							3800000	5300000	2400000		7200000						5500000
	FALSE	High	[R].EVNEFKESAVGNLVTSAQLAIAKK.[S]			4.92893e-06	0	1	1	8	A0A0H3N5E4	A0A0H3N5E4 [384-407]	2	2546.38	Not Found	Not Found	Not Found	Not Found	Not Found	Not Found	High	High	High	Not Found	High	Not Found	Not Found	Not Found	Not Found	High	High	Not Found							4400000	4700000	2200000		7000000					7900000	10000000
	FALSE	High	[K].AGQTISATIPGR.[K]			6.99079e-05	0	1	1	3	A0A0H3N5E4	A0A0H3N5E4 [559-570]	0	1171.64	Not Found	Not Found	High	Not Found	Not Found	Not Found	Not Found	High	Not Found	Not Found	Not Found	Not Found	Not Found	Not Found	Not Found	Not Found	High	Not Found			7400000					21000000									24000000
	FALSE	High	[K].MDVEYGTLGNHEFDEGLDEYNR.[I]			7.9241e-07	0	1	1	7	A0A0H3N5E4	A0A0H3N5E4 [122-143]	0	2603.1	Not Found	High	High	Not Found	Not Found	Not Found	High	Not Found	Not Found	Not Found	Not Found	Not Found	Not Found	High	Not Found	High	High	High		23000000	17000000				9600000							14000000		11000000	14000000
	FALSE	High	[K].ATEQPAPSGSMAPISNKK.[T]			0.000828295	0	1	1	9	A0A0H3N5E4	A0A0H3N5E4 [614-631]	1	1813.91	Not Found	Not Found	High	Not Found	Not Found	High	High	High	High	Not Found	High	Not Found	High	Not Found	Not Found	High	High	Not Found			480000			330000	660000	840000	400000		550000		830000			1300000	1200000
	FALSE	High	[K].TPSPEIQAIVDEANTIVK.[K]			2.23203e-08	0	1	1	32	A0A0H3N5E4	A0A0H3N5E4 [348-365]	0	1925.02	High	High	High	High	High	High	High	High	High	High	High	High	High	High	Not Found	High	High	High	7100000	25000000	45000000	9700000	6400000	14000000	34000000	17000000	19000000	600000	13000000	2400000	6500000	26000000		39000000	47000000
	FALSE	High	[K].IGFIGVVTTEIPNLVLKK.[N]			0.000102212	0	1	1	18	A0A0H3N5E4	A0A0H3N5E4 [205-222]	1	1941.18	High	High	High	High	High	High	High	High	High	Not Found	High	High	High	High	High	High	High	High	2300000	22000000	27000000	2200000		3700000	9700000	7500000	27000000		17000000	920000	6800000	44000000	31000000	19000000
	FALSE	High	[K].VFNKMDVEYGTLGNHEFDEGLDEYNR.[I]			1.00903e-09	0	1	1	8	A0A0H3N5E4	A0A0H3N5E4 [118-143]	1	3091.37	Not Found	High	High	Not Found	High	High	High	Not Found	Not Found	Not Found	High	Not Found	Not Found	Not Found	Not Found	High	Not Found	High			11000000		940000	1900000	3600000				2200000					6700000
	FALSE	High	[K].LNEIYPEHSVDLVFAGHNHVYTNGTTGK.[T]			1.53178e-10	0	1	1	18	A0A0H3N5E4	A0A0H3N5E4 [277-304]	0	3112.51	Not Found	High	High	High	Not Found	High	High	High	High	Not Found	High	High	Not Found	Not Found	Not Found	High	High	High		36000000	25000000	11000000		4400000	8400000	18000000	5200000		23000000	1900000				18000000	25000000
	FALSE	High	[K].SGYDVDFAMTNDGGIR.[A]			2.27276e-06	0	1	1	5	A0A0H3N5E4	A0A0H3N5E4 [408-423]	0	1717.75	Not Found	Not Found	High	Not Found	Not Found	Not Found	High	High	Not Found	Not Found	Not Found	Not Found	Not Found	Not Found	Not Found	High	High	Not Found			9400000				3600000	1400000								8400000	10000000
	FALSE	High	[K].SGYDVDFAMTNDGGIR.[A]	1xOxidation [M9]		0.00026704	0	1	1	1	A0A0H3N5E4	A0A0H3N5E4 [408-423]	0	1733.74	Not Found	Not Found	Not Found	Not Found	Not Found	Not Found	High	Not Found	Not Found	Not Found	Not Found	Not Found	Not Found	Not Found	Not Found	Not Found	Not Found	Not Found							1100000
	FALSE	High	[K].TLIVQATSQGK.[A]			1.4341e-05	0	1	1	17	A0A0H3N5E4	A0A0H3N5E4 [305-315]	0	1145.65	Not Found	High	High	High	High	High	High	High	High	High	High	High	High	High	High	High	High	High		23000000	33000000	4100000	7300000	4800000	11000000	56000000	38000000	6600000	33000000	5600000	20000000	13000000	13000000	41000000	51000000
	FALSE	High	[K].YVEEPKAEEKEDNAGTTTDVK.[T]			0.00054671	0	1	1	3	A0A0H3N5E4	A0A0H3N5E4 [577-597]	2	2353.1	High	Not Found	Not Found	Not Found	Not Found	Not Found	High	High	Not Found	Not Found	Not Found	Not Found	Not Found	Not Found	Not Found	Not Found	Not Found	Not Found	210000						820000	1200000
	FALSE	High	[K].ADNPTEENPYK.[V]			0.000840245	0	1	1	14	A0A0H3N5E4	A0A0H3N5E4 [487-497]	0	1277.56	High	High	Not Found	High	High	Not Found	High	High	High	High	High	High	High	High	Not Found	High	High	Not Found	950000	2700000		1700000	1300000		2600000	10000000	6600000	1500000	5800000	1800000	4100000	3800000		7500000	9400000
	FALSE	High	[K].AGQTISATIPGRK.[A]			0.000215381	0	1	1	19	A0A0H3N5E4	A0A0H3N5E4 [559-571]	1	1299.74	High	High	High	High	High	High	High	High	Not Found	High	High	High	High	High	High	High	High	High	1800000	3900000	5100000	2100000	2100000	3100000	4800000	7800000		1500000	7400000	1700000	7000000	3800000	5500000	16000000	23000000
	FALSE	High	[K].ADNPTEENPYKVVK.[A]			8.73016e-05	0	1	1	13	A0A0H3N5E4	A0A0H3N5E4 [487-500]	1	1603.8	High	Not Found	High	High	High	Not Found	High	High	High	Not Found	High	High	Not Found	Not Found	Not Found	High	High	High	2000000		5300000	2300000	2300000		7200000	11000000	6900000		8200000	1500000				14000000	21000000
	FALSE	High	[K].ATEQPAPSGSMAPISNK.[K]			0.000535086	0	1	1	13	A0A0H3N5E4	A0A0H3N5E4 [614-630]	0	1685.82	Not Found	High	High	High	High	High	High	High	High	Not Found	Not Found	High	High	Not Found	Not Found	High	High	High		4500000	4900000	2000000	1900000	3000000	5800000	7000000	870000			1100000	6700000			9100000	13000000
	FALSE	High	[K].KGQFNEIVDNYTR.[E]			1.31817e-06	0	1	1	26	A0A0H3N5E4	A0A0H3N5E4 [152-164]	1	1583.78	High	High	High	High	High	High	High	High	High	High	High	High	High	High	High	High	High	High	7400000	18000000	29000000	9400000	8800000	12000000	20000000	25000000	15000000	4200000	21000000	4400000	19000000	24000000		15000000	49000000
	FALSE	High	[K].TPEKANDGGDSVTNQK.[A]			0.000106703	0	1	1	12	A0A0H3N5E4	A0A0H3N5E4 [598-613]	1	1660.78	High	High	High	High	High	Not Found	Not Found	High	Not Found	Not Found	High	High	High	Not Found	Not Found	High	High	High	120000	330000	320000	170000	100000			1200000			580000	160000	370000			940000	1400000
	FALSE	High	[K].DGVAAGEAADMIAK.[L]			5.82228e-07	0	1	1	15	A0A0H3N5E4	A0A0H3N5E4 [263-276]	0	1318.63	High	Not Found	High	High	High	High	High	High	High	High	High	High	High	Not Found	Not Found	High	High	High			21000000	8500000	5400000	7400000	13000000	18000000	6200000	1800000	8400000	3300000	12000000			22000000	40000000
	FALSE	High	[K].DGVAAGEAADMIAK.[L]	1xOxidation [M11]		0.000319433	0	1	1	7	A0A0H3N5E4	A0A0H3N5E4 [263-276]	0	1334.63	Not Found	Not Found	Not Found	Not Found	Not Found	Not Found	High	High	High	Not Found	Not Found	Not Found	Not Found	Not Found	Not Found	Not Found	High	Not Found							890000	3800000	1700000								2200000
	FALSE	High	[K].IATASQATDISR.[E]			2.68469e-07	0	1	1	16	A0A0H3N5E4	A0A0H3N5E4 [372-383]	0	1233.64	High	High	High	High	High	High	High	High	High	High	Not Found	High	High	High	Not Found	High	Not Found	High	4900000	14000000	18000000	13000000	8100000	9000000	17000000	45000000	27000000	5500000		6700000	19000000	24000000		32000000
	FALSE	High	[K].ANDGGDSVTNQK.[A]			7.24586e-05	0	1	1	10	A0A0H3N5E4	A0A0H3N5E4 [602-613]	0	1205.54	High	High	High	High	High	High	High	High	Not Found	Not Found	High	Not Found	Not Found	Not Found	Not Found	Not Found	High	Not Found	180000	520000	630000	250000	200000	280000	410000	1700000			940000						1600000
	FALSE	High	[K].IIAVAPGQKTPSPEIQAIVDEANTIVK.[K]			0.0051644	0.000199984	1	1	1	A0A0H3N5E4	A0A0H3N5E4 [339-365]	1	2802.56	Not Found	Not Found	Not Found	Not Found	Not Found	Not Found	High	Not Found	Not Found	Not Found	Not Found	Not Found	Not Found	Not Found	Not Found	Not Found	Not Found	Not Found
	FALSE	High	[K].IIAVAPGQK.[T]			0.00505513	0.000199984	1	1	18	A0A0H3N5E4	A0A0H3N5E4 [339-347]	0	896.556	High	High	High	High	High	High	High	High	High	High	High	High	High	High	High	High	High	High	3600000	9300000	19000000	8800000	5200000	7400000	14000000	42000000	21000000	3600000	14000000	3900000	15000000	22000000	10000000	33000000	47000000
	FALSE	High	[K].ATEQPAPSGSMAPISNK.[K]	1xOxidation [M11]		0.010517	0.000199984	1	1	6	A0A0H3N5E4	A0A0H3N5E4 [614-630]	0	1701.81	High	High	Not Found	Not Found	Not Found	Not Found	High	High	High	Not Found	High	Not Found	Not Found	Not Found	Not Found	Not Found	Not Found	Not Found							350000	560000			500000
	FALSE	High	[R].IMTGEAPK.[K]			0.0187716	0.000841741	1	1	6	A0A0H3N5E4	A0A0H3N5E4 [144-151]	0	846.439	Not Found	High	Not Found	Not Found	Not Found	High	High	High	High	Not Found	Not Found	Not Found	Not Found	Not Found	Not Found	Not Found	High	Not Found		2500000				1300000	2200000	5700000	2900000								8800000
	FALSE	High	[R].LEGETVR.[N]			0.0214519	0.00110235	1	1	14	A0A0H3N5E4	A0A0H3N5E4 [53-59]	0	803.426	High	Not Found	High	High	High	Not Found	Not Found	High	High	High	High	High	High	High	Not Found	High	High	High	1100000		5100000	1900000	2100000			25000000	17000000	2400000	6900000	2200000	8100000	12000000		16000000	18000000
	FALSE	High	[K].VFNKMDVEYGTLGNHEFDEGLDEYNR.[I]	1xOxidation [M5]		0.0213019	0.00110235	1	1	1	A0A0H3N5E4	A0A0H3N5E4 [118-143]	1	3107.37	Not Found	Not Found	Not Found	Not Found	Not Found	Not Found	High	Not Found	Not Found	Not Found	Not Found	Not Found	Not Found	Not Found	Not Found	Not Found	Not Found	Not Found							2500000
	FALSE	High	[K].YARELAEK.[G]			0.185974	0.00983891	1	1	1	A0A0H3N5E4	A0A0H3N5E4 [239-246]	1	979.521	Not Found	Not Found	Not Found	Not Found	Not Found	Not Found	High	Not Found	Not Found	Not Found	Not Found	Not Found	Not Found	Not Found	Not Found	Not Found	Not Found	Not Found							9300000
	FALSE	High	[R].IMTGEAPK.[K]	1xOxidation [M2]		0.184843	0.00983891	1	1	4	A0A0H3N5E4	A0A0H3N5E4 [144-151]	0	862.434	Not Found	Not Found	Not Found	Not Found	Not Found	Not Found	Not Found	High	High	Not Found	Not Found	Not Found	Not Found	Not Found	Not Found	High	High	Not Found								2200000	1800000							580000	400000
FALSE	High	Master Protein	A0A0H3MUI7	Phosphoenolpyruvate-protein phosphotransferase OS=Streptococcus suis (strain BM407) OX=568814 GN=pstI PE=3 SV=1	0	484.344	74.0035	40	689	40	1	577	63.045	4.69	High	High	High	High	High	High	High	High	High	High	High	High	High	High	High	High	High	High		46000000	240000000	130000000	37000000	43000000	48000000	8500000	12000000	6600000	32000000	84000000	27000000	280000000	530000000	320000000	110000000
	Checked	Confidence	Annotated Sequence	Modifications	Modifications in Master Proteins	Qvality PEP	Qvality q-value	# Protein Groups	# Proteins	# PSMs	Master Protein Accessions	Positions in Master Proteins	# Missed Cleavages	Theo. MH+ [Da]	Found in Sample: [S1] F1: Sample	Found in Sample: [S2] F2: Sample	Found in Sample: [S3] F3: Sample	Found in Sample: [S4] F4: Sample	Found in Sample: [S5] F5: Sample	Found in Sample: [S6] F6: Sample	Found in Sample: [S7] F7: Sample	Found in Sample: [S8] F8: Sample	Found in Sample: [S9] F9: Sample	Found in Sample: [S10] F10: Sample	Found in Sample: [S11] F11: Sample	Found in Sample: [S12] F12: Sample	Found in Sample: [S13] F13: Sample	Found in Sample: [S14] F14: Sample	Found in Sample: [S15] F15: Sample	Found in Sample: [S16] F16: Sample	Found in Sample: [S17] F17: Sample	Found in Sample: [S18] F18: Sample	Area: F1: Sample	Area: F2: Sample	Area: F3: Sample	Area: F4: Sample	Area: F5: Sample	Area: F6: Sample	Area: F7: Sample	Area: F8: Sample	Area: F9: Sample	Area: F10: Sample	Area: F11: Sample	Area: F12: Sample	Area: F13: Sample	Area: F14: Sample	Area: F15: Sample	Area: F16: Sample	Area: F17: Sample
	FALSE	High	[R].TEFLYMDSQDFPTEDEQYEAYK.[A]			1.13784e-08	0	1	1	26	A0A0H3MUI7	A0A0H3MUI7 [299-320]	0	2749.15	High	High	High	High	High	High	High	Not Found	Not Found	Not Found	High	High	High	High	Not Found	High	High	High	6700000	53000000	36000000	10000000	5000000	10000000	2800000				3700000	1800000	63000000	110000000		10000000	25000000
	FALSE	High	[R].LDAALEASQNELSVIR.[E]			4.91048e-08	0	1	1	16	A0A0H3MUI7	A0A0H3MUI7 [44-59]	0	1728.91	High	High	High	High	High	High	Not Found	High	Not Found	High	High	High	High	High	High	High	High	High	3600000	17000000	9400000	2800000	2800000	2600000				3100000	13000000	5300000	37000000	62000000	33000000	7600000	8500000
	FALSE	High	[R].LPNPATIDEESIVIAHDLTPSDTAQLNK.[Q]			9.32212e-14	0	1	1	44	A0A0H3MUI7	A0A0H3MUI7 [148-175]	0	3002.53	High	High	High	High	High	High	High	High	High	High	High	High	High	High	High	High	High	High	70000000	420000000	200000000	45000000	63000000	87000000	7000000	5900000	1700000	52000000	140000000	24000000	350000000	770000000	300000000	150000000	98000000
	FALSE	High	[K].DAQTVTADGKHFELAANIGTPKDVEGVNDNGAEAVGLYR.[T]			6.29993e-07	0	1	1	4	A0A0H3MUI7	A0A0H3MUI7 [260-298]	2	4042.97	Not Found	High	Not Found	Not Found	High	Not Found	Not Found	Not Found	Not Found	Not Found	Not Found	Not Found	High	High	Not Found	Not Found	Not Found	Not Found		13000000											11000000
	FALSE	High	[K].DVEGVNDNGAEAVGLYR.[T]			8.54208e-09	0	1	1	24	A0A0H3MUI7	A0A0H3MUI7 [282-298]	0	1777.84	High	High	High	High	High	High	High	High	Not Found	High	High	High	High	High	High	High	High	High	37000000	130000000	77000000	29000000	28000000	30000000	8900000	6600000		17000000	48000000	24000000	240000000	330000000	190000000	84000000	95000000
	FALSE	High	[R].VLAHLLGVRLPNPATIDEESIVIAHDLTPSDTAQLNK.[Q]			0.00020338	0	1	1	1	A0A0H3MUI7	A0A0H3MUI7 [139-175]	1	3961.14	Not Found	Not Found	Not Found	Not Found	Not Found	Not Found	Not Found	Not Found	Not Found	Not Found	Not Found	Not Found	Not Found	High	Not Found	Not Found	Not Found	Not Found														36000000
	FALSE	High	[R].ALTECATAEEVLELQKEYVDFD.[-]	1xCarbamidomethyl [C5]		8.37742e-06	0	1	1	23	A0A0H3MUI7	A0A0H3MUI7 [556-577]	1	2573.2	High	High	High	High	High	High	High	Not Found	Not Found	Not Found	High	Not Found	High	High	High	High	High	Not Found	19000000	46000000	48000000	8600000	4200000	9200000	4000000				13000000		51000000	87000000	25000000	25000000	13000000
	FALSE	High	[R].IMFPMVALLTEFR.[A]			2.92583e-07	0	1	1	17	A0A0H3MUI7	A0A0H3MUI7 [392-404]	0	1567.84	High	High	High	High	Not Found	Not Found	Not Found	Not Found	Not Found	High	High	Not Found	High	High	High	High	High	High	1300000	14000000	11000000	760000							6900000		32000000	160000000	190000000	4800000	2200000
	FALSE	High	[R].IMFPMVALLTEFR.[A]	1xOxidation [M]		1.33491e-05	0	1	1	8	A0A0H3MUI7	A0A0H3MUI7 [392-404]	0	1583.83	High	High	High	Not Found	Not Found	Not Found	Not Found	Not Found	Not Found	Not Found	High	Not Found	High	High	Not Found	Not Found	Not Found	Not Found	1700000	11000000	9000000								8600000		13000000	49000000
	FALSE	High	[R].IMFPMVALLTEFR.[A]	2xOxidation [M2; M5]		0.00217669	0	1	1	1	A0A0H3MUI7	A0A0H3MUI7 [392-404]	0	1599.83	Not Found	High	Not Found	Not Found	Not Found	Not Found	Not Found	Not Found	Not Found	Not Found	Not Found	Not Found	Not Found	Not Found	Not Found	Not Found	Not Found	Not Found		3200000
	FALSE	High	[K].DAQTVTADGK.[H]			0.000460344	0	1	1	11	A0A0H3MUI7	A0A0H3MUI7 [260-269]	0	1005.48	Not Found	High	High	Not Found	High	High	Not Found	High	Not Found	High	High	High	High	Not Found	Not Found	High	Not Found	High		4200000	2500000		1000000	770000		910000		1300000	2700000	1800000	8600000			2500000
	FALSE	High	[K].EVTDMFIAIFEGMEDNPYMQER.[A]			0.000460344	0	1	1	2	A0A0H3MUI7	A0A0H3MUI7 [107-128]	0	2665.16	Not Found	Not Found	Not Found	Not Found	Not Found	Not Found	Not Found	Not Found	Not Found	Not Found	Not Found	Not Found	High	High	Not Found	Not Found	Not Found	Not Found														3900000
	FALSE	High	[K].AYLLVQPDLSFETVTVEDTNAEEAR.[L]			8.58884e-08	0	1	1	15	A0A0H3MUI7	A0A0H3MUI7 [19-43]	0	2810.37	High	High	High	Not Found	High	High	High	Not Found	Not Found	Not Found	Not Found	High	High	High	High	Not Found	High	High	4600000	26000000	15000000		1600000	3300000	840000					1100000		45000000	6100000		6800000
	FALSE	High	[R].TEFLYMDSQDFPTEDEQYEAYKAVLEGMNGKPVVVR.[T]			4.27065e-06	0	1	1	11	A0A0H3MUI7	A0A0H3MUI7 [299-334]	1	4198.96	High	High	High	Not Found	Not Found	Not Found	Not Found	Not Found	Not Found	Not Found	High	Not Found	High	High	High	Not Found	Not Found	High	8300000	73000000	58000000										72000000	170000000	250000000
	FALSE	High	[R].TEFLYMDSQDFPTEDEQYEAYKAVLEGMNGKPVVVR.[T]	1xOxidation [M]		0.00101947	0	1	1	4	A0A0H3MUI7	A0A0H3MUI7 [299-334]	1	4214.96	Not Found	High	High	Not Found	Not Found	Not Found	Not Found	Not Found	Not Found	Not Found	Not Found	Not Found	Not Found	High	High	Not Found	Not Found	Not Found		5800000	8000000
	FALSE	High	[K].HFELAANIGTPKDVEGVNDNGAEAVGLYR.[T]			5.68678e-10	0	1	1	3	A0A0H3MUI7	A0A0H3MUI7 [270-298]	1	3056.51	Not Found	High	Not Found	Not Found	Not Found	Not Found	Not Found	Not Found	Not Found	Not Found	Not Found	Not Found	Not Found	High	Not Found	Not Found	Not Found	Not Found														37000000
	FALSE	High	[R].AADIRDVAK.[R]			0.000697481	0	1	1	10	A0A0H3MUI7	A0A0H3MUI7 [129-137]	1	958.532	High	High	High	High	High	High	Not Found	Not Found	Not Found	Not Found	High	High	Not Found	High	High	Not Found	Not Found	Not Found	7000000	19000000	14000000	5400000	6800000	4300000					13000000	8000000		100000000	68000000
	FALSE	High	[R].ALTECATAEEVLELQK.[E]	1xCarbamidomethyl [C5]		7.9241e-07	0	1	1	2	A0A0H3MUI7	A0A0H3MUI7 [556-571]	0	1804.9	Not Found	High	Not Found	Not Found	Not Found	Not Found	Not Found	Not Found	Not Found	Not Found	Not Found	Not Found	High	Not Found	Not Found	Not Found	Not Found	Not Found		3400000											3500000
	FALSE	High	[K].AVLEGMNGKPVVVR.[T]	1xOxidation [M6]		0.000109022	0	1	1	11	A0A0H3MUI7	A0A0H3MUI7 [321-334]	0	1484.83	High	High	High	Not Found	High	Not Found	Not Found	Not Found	Not Found	Not Found	High	Not Found	High	High	Not Found	High	Not Found	High	1100000	2500000	1500000		1600000						3100000		7700000	7600000		1800000
	FALSE	High	[K].AVLEGMNGKPVVVR.[T]			1.25366e-06	0	1	1	26	A0A0H3MUI7	A0A0H3MUI7 [321-334]	0	1468.83	High	High	High	High	High	High	High	High	Not Found	High	High	High	High	High	High	High	High	High	9100000	44000000	37000000	7400000	8000000	7000000	1900000	1700000		3200000	24000000	8800000	75000000	120000000	83000000	23000000	24000000
	FALSE	High	[K].LDTAKMEEYAHR.[A]			4.1203e-06	0	1	1	9	A0A0H3MUI7	A0A0H3MUI7 [544-555]	1	1463.69	High	High	Not Found	Not Found	High	High	Not Found	Not Found	Not Found	Not Found	Not Found	High	Not Found	High	High	High	Not Found	Not Found	2000000	5200000			1900000	1600000								17000000	7800000	1700000
	FALSE	High	[K].LDTAKMEEYAHR.[A]	1xOxidation [M6]		0.00157762	0	1	1	5	A0A0H3MUI7	A0A0H3MUI7 [544-555]	1	1479.69	Not Found	High	Not Found	Not Found	Not Found	Not Found	Not Found	Not Found	Not Found	Not Found	Not Found	Not Found	High	High	High	Not Found	Not Found	High		500000											1100000	2200000	1300000
	FALSE	High	[R].TLEIAAVLGTNNITEIVK.[D]			1.0613e-05	0	1	1	2	A0A0H3MUI7	A0A0H3MUI7 [198-215]	0	1899.08	Not Found	Not Found	Not Found	Not Found	Not Found	Not Found	Not Found	Not Found	Not Found	Not Found	Not Found	Not Found	Not Found	High	Not Found	Not Found	Not Found	Not Found														21000000
	FALSE	High	[R].VLAHLLGVR.[L]			0.000508913	0	1	1	17	A0A0H3MUI7	A0A0H3MUI7 [139-147]	0	977.625	High	High	High	High	High	High	High	Not Found	High	High	High	High	High	High	High	High	High	High	25000000	88000000	50000000	25000000	34000000	16000000	4700000		6600000	22000000	61000000	28000000	250000000	250000000	180000000	53000000	57000000
	FALSE	High	[K].KLDTAKMEEYAHR.[A]			2.69474e-05	0	1	1	4	A0A0H3MUI7	A0A0H3MUI7 [543-555]	2	1591.79	Not Found	High	Not Found	Not Found	Not Found	High	High	Not Found	Not Found	Not Found	Not Found	Not Found	Not Found	Not Found	Not Found	Not Found	Not Found	Not Found		6600000				2400000	1200000
	FALSE	High	[K].HFELAANIGTPK.[D]			5.41029e-06	0	1	1	15	A0A0H3MUI7	A0A0H3MUI7 [270-281]	0	1297.69	High	High	High	High	High	High	Not Found	Not Found	High	High	High	High	High	High	Not Found	High	High	High	4900000	15000000	11000000	1400000	3700000	2100000				2700000	11000000	3700000	32000000	49000000		3000000	6700000
	FALSE	High	[K].AAGEAYAK.[Q]			0.00182031	0	1	1	10	A0A0H3MUI7	A0A0H3MUI7 [243-250]	0	780.389	High	High	High	High	High	High	Not Found	Not Found	Not Found	Not Found	High	High	High	High	Not Found	Not Found	Not Found	Not Found	2700000	6900000	6700000	2100000	2100000	1900000					5800000	2800000	18000000	22000000
	FALSE	High	[K].DAQTVTADGKHFELAANIGTPK.[D]			1.10002e-05	0	1	1	11	A0A0H3MUI7	A0A0H3MUI7 [260-281]	1	2284.16	Not Found	High	High	Not Found	High	Not Found	Not Found	Not Found	Not Found	Not Found	Not Found	High	High	Not Found	High	High	Not Found	High		2000000	3000000		630000								25000000		38000000	7000000
	FALSE	High	[R].MNEQVSYLYQPYNPSILR.[L]			5.59628e-09	0	1	1	29	A0A0H3MUI7	A0A0H3MUI7 [470-487]	0	2215.09	High	High	High	High	High	High	High	Not Found	Not Found	High	High	High	High	High	High	High	High	High	22000000	130000000	90000000	13000000	19000000	28000000	1200000			8200000	31000000	9600000	200000000	330000000	200000000	50000000	52000000
	FALSE	High	[R].MNEQVSYLYQPYNPSILR.[L]	1xOxidation [M1]		9.84194e-08	0	1	1	23	A0A0H3MUI7	A0A0H3MUI7 [470-487]	0	2231.08	High	High	High	High	High	High	Not Found	Not Found	Not Found	High	High	High	High	High	High	High	High	High	11000000	42000000	26000000	10000000	9700000	9600000				5600000	22000000	11000000	72000000	110000000	34000000	18000000	21000000
	FALSE	High	[K].EVDFFSIGTNDLIQYTMAADR.[M]	1xOxidation [M17]		5.15434e-07	0	1	1	8	A0A0H3MUI7	A0A0H3MUI7 [449-469]	0	2422.12	High	High	High	Not Found	High	Not Found	Not Found	Not Found	Not Found	Not Found	Not Found	Not Found	High	High	Not Found	Not Found	Not Found	Not Found	5300000	16000000											14000000	15000000
	FALSE	High	[K].EVDFFSIGTNDLIQYTMAADR.[M]			6.41276e-09	0	1	1	23	A0A0H3MUI7	A0A0H3MUI7 [449-469]	0	2406.13	High	High	High	High	High	High	Not Found	Not Found	Not Found	Not Found	High	Not Found	High	High	High	High	High	High	3000000	24000000	17000000	2900000	1000000						12000000		36000000	86000000	36000000	5200000	3300000
	FALSE	High	[K].GIAASDGVAVAK.[A]			1.48643e-05	0	1	1	18	A0A0H3MUI7	A0A0H3MUI7 [7-18]	0	1058.58	High	High	High	High	High	High	High	High	High	High	High	High	High	High	Not Found	High	High	High	15000000	33000000	40000000	15000000	12000000	9500000	3500000	7700000	4000000	8200000	22000000	11000000	98000000	150000000		38000000	42000000
	FALSE	High	[R].TSHSAIMAR.[T]	1xOxidation [M7]		0.00207041	0	1	1	14	A0A0H3MUI7	A0A0H3MUI7 [189-197]	0	989.483	High	Not Found	High	High	High	Not Found	Not Found	Not Found	Not Found	High	High	High	High	High	High	High	High	High	4700000		4300000	2200000	2200000					3300000	6300000	3500000	13000000	31000000	17000000	7900000	4300000
	FALSE	High	[R].ISISETGNQMFR.[T]	1xOxidation [M10]		1.07662e-05	0	1	1	21	A0A0H3MUI7	A0A0H3MUI7 [364-375]	0	1398.67	High	High	High	High	High	High	Not Found	High	High	High	High	High	High	High	High	High	High	High	3600000	5300000	7900000	4000000	2300000			950000	870000	3400000	7800000	2300000	16000000	32000000	24000000	8000000	7400000
	FALSE	High	[R].ISISETGNQMFR.[T]			0.000180052	0	1	1	17	A0A0H3MUI7	A0A0H3MUI7 [364-375]	0	1382.67	High	High	High	High	High	High	High	Not Found	Not Found	High	High	High	High	High	High	High	High	High	29000000	180000000	84000000	35000000	31000000	25000000	7800000			10000000	42000000	17000000	240000000	460000000	320000000	83000000	98000000
	FALSE	High	[K].AEWALLKDAQTVTADGK.[H]			1.8999e-06	0	1	1	13	A0A0H3MUI7	A0A0H3MUI7 [253-269]	1	1816.94	High	High	High	High	High	Not Found	Not Found	Not Found	Not Found	Not Found	High	High	High	Not Found	Not Found	Not Found	Not Found	Not Found		18000000	6500000	2000000	2100000						1700000	1400000	19000000
	FALSE	High	[K].RVLAHLLGVR.[L]			7.10416e-06	0	1	1	27	A0A0H3MUI7	A0A0H3MUI7 [138-147]	1	1133.73	High	High	High	High	High	High	Not Found	Not Found	High	High	High	High	High	High	High	High	High	High	5400000	37000000	15000000	5400000	6100000	3300000			1000000	3200000	22000000	2000000	62000000	91000000	75000000	12000000	16000000
	FALSE	High	[R].TMDIGGDKELPYFDLPHEMNPFLGFR.[A]	1xOxidation [M]		5.95901e-08	0	1	1	23	A0A0H3MUI7	A0A0H3MUI7 [335-360]	1	3055.43	High	High	High	High	High	High	Not Found	Not Found	Not Found	Not Found	High	High	High	High	High	High	High	High	8600000	26000000	33000000	6700000	1800000	4200000					9600000		29000000	80000000	61000000	6900000	6600000
	FALSE	High	[R].TMDIGGDKELPYFDLPHEMNPFLGFR.[A]			3.22256e-09	0	1	1	23	A0A0H3MUI7	A0A0H3MUI7 [335-360]	1	3039.44	High	High	High	High	High	High	Not Found	Not Found	Not Found	Not Found	High	Not Found	High	High	High	High	High	High	18000000	84000000	83000000	7500000	1400000	5900000					11000000		99000000	280000000	320000000	33000000	20000000
[truncated: 12,199 more rows]
[truncated: 5 more columns]
