# Supplementary material for: Proteomic and Bioinformatic Analysis of Streptococcus suis Human Isolates: Combined Prediction of Potential Vaccine Candidates
Source: Vaccines (Basel). 2020 Apr 18;8(2):188. doi: 10.3390/vaccines8020188 (PMC7348792; doi:10.3390/vaccines8020188)
Supplement: Supplementary file 1 [file vaccines-08-00188-s001.zip › vaccines-772002 supplementary for proof/Supplementary Table 1.xlsx]

## Sheet: filtered
Table S1: List and quantitative values of identified surface proteins, as predicted by LocateP v2. Column A shows the accession numbers in Uniprot. Column B, loci in S. suis BM407. Column C, the homology with S. suis P1/7 proteins. Column D, KEGG Orthology Ids. Column E, assigned protein category. Columns Q-AH, LC total protein peak areas for each isolate and replicate.
Accession	Locus (S. suis BM407)	SSU (P1/7)	KO	Protein category	LocateP v2 prediction	Description	Exp. q-value	Sum PEP Score	Coverage	# Peptides	# PSMs	# Unique Peptides	# AAs	MW [kDa]	calc. pI	177/112 (1)	177/112 (2)	177/112 (3)	1299/06 (1)	1299/06 (2)	1299/06 (3)	1086/11 (1)	1086/11 (2)	1086/11 (3)	34/11 (1)	34/11 (2)	34/11 (3)	857/106 (1)	857/106 (2)	857/106 (3)	41/14 (1)	41/14 (2)	41/14 (3)	emPAI	Score Sequest HT	# Peptides Sequest HT
A0A0H3MX63	SSUBM407_0110	SSU0115	K09815	Lipoprotein	@Lipid anchored	Zinc-binding protein AdcA OS=Streptococcus suis (strain BM407) OX=568814 GN=adcA PE=3 SV=1	0	201.173	55.2684	24	339	24	503	56.355	4.72	17000000	64000000	72000000	32000000	20000000	41000000	17000000	10000000	4800000	12000000	34000000	12000000	69000000	84000000	29000000	20000000	57000000	50000000	15.379	1113.98	24
A0A0H3MT56	SSUBM407_0147	SSU0152	K07386	Lipoprotein	@Lipid anchored	Putative endopeptidase OS=Streptococcus suis (strain BM407) OX=568814 GN=SSUBM407_0147 PE=4 SV=1	0	205.591	55.6561	37	201	37	663	74.462	5.36	4000000	21000000	13000000	6100000	4100000	3600000				3600000	6900000	3000000				5100000	15000000	7500000	9.537	558.164	37
A0A0H3MTL0	SSUBM407_0275	SSU0284	K02424	Lipoprotein	@Lipid anchored	Extracellular solute-binding protein OS=Streptococcus suis (strain BM407) OX=568814 GN=SSUBM407_0275 PE=3 SV=1	0	126.488	56.0137	18	196	18	291	31.793	4.78	8600000	24000000	32000000	19000000	10000000	11000000	3600000	1500000	2550000	4700000	7500000	5300000	30000000	38000000	25000000	37000000	34000000	49000000	18.953	596.635	18
A0A0H3MTK9	SSUBM407_0359	SSU0370	K05366	Lipoprotein	@Lipid anchored	Putative penicillin-binding protein 1A OS=Streptococcus suis (strain BM407) OX=568814 GN=pbp1A PE=4 SV=1	0	49.1607	17.033	10	41	10	728	79.355	4.84	2200000	5400000	4300000	4100000	2700000	3200000	790000	860000	825000	1195000	1600000	790000	6200000	4600000	8600000	3000000	3300000	4500000	1.264	133.975	10
A0A0H3MYC3	SSUBM407_0582	SSU1207	No KO assigned	Lipoprotein	@Lipid anchored	Putative lipoprotein OS=Streptococcus suis (strain BM407) OX=568814 GN=SSUBM407_0582 PE=4 SV=1	0	258.324	82.6923	22	484	22	260	28.959	5.8	45000000	150000000	140000000	100000000	55000000	99000000	22000000	16000000	9500000	46000000	63000000	29000000	110000000	110000000	93000000	140000000	150000000	220000000	734.642	1353.71	22
A0A0H3MYF3	SSUBM407_0612	SSU1177	K03767	Lipoprotein	@Lipid anchored	Peptidyl-prolyl cis-trans isomerase OS=Streptococcus suis (strain BM407) OX=568814 GN=SSUBM407_0612 PE=3 SV=1	0	39.2863	49.0637	9	55	9	267	28.353	5	1800000	16000000	9300000	7600000	4500000	2900000	1800000	1900000	1500000	1700000	3400000	2000000	21000000	15000000	18000000	14000000	22000000	15000000	4.412	150.368	9
A0A0H3MU65	SSUBM407_0619	SSU1170	K17318	Lipoprotein	@Lipid anchored	Extracellular solute-binding protein OS=Streptococcus suis (strain BM407) OX=568814 GN=SSUBM407_0619 PE=4 SV=1	0	116.602	54.6642	19	111	19	536	60.638	4.63	4600000	18000000	56000000	4700000	5100000	6000000				840000	6700000	3700000	37000000	58000000	47500000	16000000	9100000	10000000	6.055	312.759	19
A0A0H3MYP0	SSUBM407_0696	SSU1093	K01989	Lipoprotein	@Lipid anchored	Putative lipoprotein OS=Streptococcus suis (strain BM407) OX=568814 GN=SSUBM407_0696 PE=4 SV=1	0	86.0678	31.9749	8	92	8	319	33.026	4.46	5200000	16000000	19000000	14000000	4000000	4600000	4000000	2800000	2900000	6100000	14000000	5400000	24000000	26000000	11000000	14000000	13000000	11000000	24.119	288.197	8
A0A0H3MUE6	SSUBM407_0697	SSU1092	K01989	Lipoprotein	@Lipid anchored	Putative lipoprotein OS=Streptococcus suis (strain BM407) OX=568814 GN=SSUBM407_0697 PE=4 SV=1	0	66.9792	40.1235	9	105	9	324	34.337	4.46	3700000	19000000	9800000	14000000	3000000	3700000	3800000	7400000	5700000	5900000	9500000	3100000	19000000	31000000	25000000	12000000	12000000	10000000	9	319.65	9
A0A0H3MYQ8	SSUBM407_0711	SSU1078	K07533	Lipoprotein	@Lipid anchored	Foldase protein PrsA OS=Streptococcus suis (strain BM407) OX=568814 GN=prsA PE=3 SV=1	0	375.79	81.982	41	683	41	333	35.881	5.16	45000000	170000000	150000000	62000000	57000000	56000000	41000000	41000000	24000000	32000000	81000000	45000000	180000000	250000000	170000000	180000000	280000000	200000000	1257.92	2310.38	41
A0A0H3MUT8	SSUBM407_0831	SSU0953	K02040	Lipoprotein	@Lipid anchored	Putative phosphate ABC transporter, extracellular phosphate-binding lipoprotein OS=Streptococcus suis (strain BM407) OX=568814 GN=pstS PE=4 SV=1	0	15.7046	12.4567	2	18	2	289	30.8	4.58	1600000	13000000	12000000	6600000	3600000	5200000							8300000	15000000	4800000	9300000	7700000	9700000	0.389	73.6881	2
A0A0H3N3V0	SSUBM407_0849	SSU0934	K07335	Lipoprotein	@Lipid anchored	Putative lipoprotein OS=Streptococcus suis (strain BM407) OX=568814 GN=SSUBM407_0849 PE=4 SV=1	0	419.655	66.4789	34	840	34	355	36.292	4.93	83000000	460000000	340000000	280000000	140000000	170000000	41000000	71000000	37000000	130000000	290000000	150000000	480000000	560000000	330000000	580000000	880000000	750000000	1437.45	2902.32	34
A0A0H3MVJ1	SSUBM407_0904	SSU0875	K02030	Lipoprotein	@Lipid anchored	Putative extracellular amino acid-binding protein OS=Streptococcus suis (strain BM407) OX=568814 GN=SSUBM407_0904 PE=4 SV=1	0	42.973	28.5714	6	59	6	266	28.012	4.65	1200000	22000000	9400000	4300000	6200000	3300000				2800000	6600000	4600000	20000000	20000000	20000000	16000000	10000000	16000000	2.162	187.219	6
A0A0H3MVY1	SSUBM407_1037	SSU0798	No KO assigned	Lipoprotein	@Lipid anchored	Putative lipoprotein OS=Streptococcus suis (strain BM407) OX=568814 GN=SSUBM407_1037 PE=4 SV=1	0	50.3387	38.1526	8	76	8	249	27.02	4.61	1400000	6700000	3800000	5200000	3200000	2100000	3000000	3400000	2300000	3000000	2900000	2500000	10000000	540000	5270000	13000000	13000000	18000000	3.924	222.048	8
A0A0H3N4I8	SSUBM407_1134	SSU0698	K07260	Lipoprotein	@Lipid anchored	Putative D-alanyl-D-alanine carboxypeptidase OS=Streptococcus suis (strain BM407) OX=568814 GN=SSUBM407_1134 PE=4 SV=1	0	191.062	49.4024	11	221	11	251	27.337	4.87	25000000	93000000	75000000	85000000	39000000	40000000	10000000	8300000	5900000	49000000	61000000	29000000	87000000	100000000	64000000	150000000	190000000	220000000	1332.52	872.41	11
A0A0H3MVP4	SSUBM407_1174	SSU0656	No KO assigned	Lipoprotein	@Lipid anchored	Putative lipoprotein OS=Streptococcus suis (strain BM407) OX=568814 GN=SSUBM407_1174 PE=4 SV=1	0	31.7055	45.8537	7	46	7	205	22.96	4.98	2000000	4600000	3600000	1500000	2700000	1600000	1200000	1300000	390000	1600000	1800000	1200000	10000000	13000000	8900000	13000000	13000000	12000000	2.162	148.304	7
A0A0H3MWC3	SSUBM407_1218	SSU0606	K02016	Lipoprotein	@Lipid anchored	Putative ferrichrome-binding protein OS=Streptococcus suis (strain BM407) OX=568814 GN=fhuD PE=4 SV=1	0	163.428	62.1359	23	366	23	309	34.401	4.79	20000000	75000000	88000000	26000000	26000000	29000000	9100000	19000000	8200000	21000000	39000000	16000000	69000000	81000000	47000000	49000000	53000000	55000000	86.992	948.753	23
A0A0H3N4U7	SSUBM407_1232	SSU0592	No KO assigned	Lipoprotein	@Lipid anchored	Putative exported protein OS=Streptococcus suis (strain BM407) OX=568814 GN=SSUBM407_1232 PE=4 SV=1	0	11.9873	50	3	10	3	114	12.175	8.97				2700000	9350000	16000000										4100000	5400000	8200000	2.981	26.5724	3
A0A0H3N513	SSUBM407_1311	SSU0503	K02030	Lipoprotein	@Lipid anchored	Putative amino acid ABC transporter, extracellular amino acid-binding protein OS=Streptococcus suis (strain BM407) OX=568814 GN=SSUBM407_1311 PE=4 SV=1	0	240.968	62.9496	25	409	25	278	31.048	4.67	15000000	59000000	53000000	24000000	14000000	17000000	9100000	12000000	6900000	17000000	33000000	18000000	97000000	100000000	67000000	120000000	140000000	110000000	507.022	1240.34	25
A0A0H3MWE7	SSUBM407_1441	SSU1364	K01999	Lipoprotein	@Lipid anchored	Branched-chain amino acid ABC transporter, amino acid-binding protein OS=Streptococcus suis (strain BM407) OX=568814 GN=SSUBM407_1441 PE=4 SV=1	0	258.592	72.7506	27	503	27	389	40.527	4.91	31000000	140000000	110000000	99000000	43000000	72000000	41000000	32000000	19000000	37000000	65000000	23000000	160000000	210000000	200000000	52000000	85000000	110000000	214.443	1495.46	27
A0A0H3MWD1	SSUBM407_1449	SSU1372	K10117	Lipoprotein	@Lipid anchored	Multiple sugar-binding protein OS=Streptococcus suis (strain BM407) OX=568814 GN=msmE PE=4 SV=1	0	37.5463	16.7883	4	42	4	411	45.111	4.6	840000	3400000	5100000	2700000	970000	620000	1150000	1200000	1100000	1300000	3100000	880000	11000000	13000000	12000000	4000000	5200000	2700000	1.336	116.4	4
A0A0H3MWG3	SSUBM407_1467	SSU1390	No KO assigned	Lipoprotein	@Lipid anchored	Streptococcal histidine triad-family protein OS=Streptococcus suis (strain BM407) OX=568814 GN=SSUBM407_1467 PE=4 SV=1	0	169.99	49.5338	31	189	31	858	95.729	5.49	4800000	17000000	27000000	10000000	4400000	9500000	4300000	5200000	2800000	2800000	7900000	2800000	16000000	17000000	16500000	14000000	28000000	22000000	4.817	566.881	31
A0A0H3N5W7	SSUBM407_1633	SSU1559	K03734	Lipoprotein	@Lipid anchored	FAD:protein FMN transferase OS=Streptococcus suis (strain BM407) OX=568814 GN=SSUBM407_1633 PE=3 SV=1	0	59.9408	37.2493	10	84	10	349	38.164	4.78	5400000	13000000	16000000	4700000	5900000	6200000				5500000	5500000	4200000	19000000	20000000	19500000	14000000	20000000	18000000	2.325	245.528	10
A0A0H3MXI4	SSUBM407_1634	SSU1560	No KO assigned	Lipoprotein	@Lipid anchored	Putative lipoprotein OS=Streptococcus suis (strain BM407) OX=568814 GN=SSUBM407_1634 PE=4 SV=1	0	141.139	83.6478	17	200	17	159	16.827	5.14	13000000	18000000	22000000	27000000	8200000	9200000	3400000	4100000	3100000	9700000	26000000	11000000	34000000	45000000	61000000	39000000	45000000	42000000	358.381	686.379	17
A0A0H3N1C6	SSUBM407_1651	SSU1577	K02073	Lipoprotein	@Lipid anchored	Lipoprotein OS=Streptococcus suis (strain BM407) OX=568814 GN=SSUBM407_1651 PE=3 SV=1	0	196.079	59.364	26	326	26	283	30.985	4.67	24000000	71000000	110000000	41000000	25000000	25000000	13000000	32000000	13000000	31000000	57000000	23000000	150000000	220000000	160000000	140000000	120000000	140000000	438.397	947.99	26
A0A0H3N1J1	SSUBM407_1713	SSU1640	No KO assigned	Lipoprotein	@Lipid anchored	Putative lipoprotein OS=Streptococcus suis (strain BM407) OX=568814 GN=SSUBM407_1713 PE=4 SV=1	0	66.0957	27.8027	7	117	7	223	24.344	4.48	14000000	56000000	59000000	29000000	19000000	23000000	8400000	13000000	8600000	23000000	34000000	20000000	66000000	82000000	57000000	56000000	55000000	41000000	99	307.38	7
A0A0H3N676	SSUBM407_1736	SSU1664	K02035	Lipoprotein	@Lipid anchored	Putative oligopeptide-binding protein OppA OS=Streptococcus suis (strain BM407) OX=568814 GN=oppA PE=4 SV=1	0	883.766	74.3289	78	1591	78	596	65.667	5.03	71000000	150000000	210000000	140000000	69000000	110000000	140000000	140000000	89000000	58000000	100000000	48000000	230000000	300000000	220000000	160000000	360000000	280000000	8828.7	4997.29	78
A0A0H3N6T7	SSUBM407_1923	SSU1853	K02424	Lipoprotein	@Lipid anchored	Putative amino-acid ABC transporter extracellular-binding protein OS=Streptococcus suis (strain BM407) OX=568814 GN=SSUBM407_1923 PE=3 SV=1	0	366.739	83.8951	28	572	28	267	28.609	4.58	74000000	180000000	170000000	180000000	55000000	64000000	38000000	57000000	29000000	78000000	93000000	53000000	240000000	290000000	240000000	190000000	180000000	290000000	1538.93	2246.16	28
A0A0H3MYH9	SSUBM407_1939	SSU1869	K11707	Lipoprotein	@Lipid anchored	Extracellular metal cation-binding protein OS=Streptococcus suis (strain BM407) OX=568814 GN=SSUBM407_1939 PE=3 SV=1	0	61.9385	46.9055	11	98	11	307	34.197	5.08	8900000	22000000	24000000	20000000	11000000	9200000	6800000	9100000	6400000	8700000	27000000	8600000	36000000	58000000	47000000	11000000	13000000	15000000	7.66	260.376	11
A0A0H3MXU2	SSUBM407_1980	SSU1915	K15770	Lipoprotein	@Lipid anchored	Maltodextrin-binding protein OS=Streptococcus suis (strain BM407) OX=568814 GN=malX PE=3 SV=1	0	273.671	73.747	34	523	34	419	44.245	4.75	37000000	130000000	140000000	63000000	33000000	55000000	22000000	37000000	18000000	33000000	84000000	33000000	270000000	260000000	150000000	130000000	260000000	190000000	57.78	1721.38	34
A0A0H3MXX6	SSUBM407_1998	SSU1933	K00244	Lipoprotein	@Lipid anchored	Putative fumarate reductase flavoprotein subunit OS=Streptococcus suis (strain BM407) OX=568814 GN=SSUBM407_1998 PE=4 SV=1	0	344.779	64.1584	34	556	34	505	52.377	5.22	16000000	72000000	64000000	24000000	18000000	29000000	12000000	19000000	9500000	13000000	44000000	16000000	82000000	130000000	74000000	64000000	120000000	98000000	78.433	1841.14	34
A0A0H3MXC9	SSUBM407_0180	SSU0186	No KO assigned	Cell Wall	@LPxTG Cell-wall anchored	Putative surface-anchored protein OS=Streptococcus suis (strain BM407) OX=568814 GN=SSUBM407_0180 PE=4 SV=1	0	176.279	46.5819	29	255	29	629	68.452	4.77	9700000	58000000	53000000	11000000	7000000	17000000	7600000	6100000	5000000	1400000	19000000	3200000	19000000	11000000	21000000	26000000	49000000	37000000	6.356	689.094	29
A0A0H3MTA4	SSUBM407_0194	SSU0201	No KO assigned	Cell Wall	@LPxTG Cell-wall anchored	Putative surface-anchored protein OS=Streptococcus suis (strain BM407) OX=568814 GN=SSUBM407_0194 PE=4 SV=1	0	164.032	31.9871	30	168	30	1238	137.02	4.89	4000000	17000000	17000000	6700000	4500000	9600000	1400000	3100000	2250000	1000000	6600000	1800000	15000000	15000000	2700000	9300000	16000000	10000000	2.214	476.55	30
A0A0H3MTC5	SSUBM407_0244	SSU0253	No KO assigned	Cell Wall	@LPxTG Cell-wall anchored	Putative surface-anchored protein OS=Streptococcus suis (strain BM407) OX=568814 GN=SSUBM407_0244 PE=4 SV=1	0	375.884	53.0719	39	600	39	765	84.21	4.63	91000000	630000000	470000000	170000000	75000000	180000000	3400000	640000	1500000	17000000	110000000	22000000	53000000	27000000	23000000	81000000	120000000	84000000	39.239	1751.31	39
A0A0H3MTL3	SSUBM407_0414	SSU0427	No KO assigned	Cell Wall	@LPxTG Cell-wall anchored	Major pilus subunit OS=Streptococcus suis (strain BM407) OX=568814 GN=SSUBM407_0414 PE=4 SV=1	0	311.914	53.5417	30	384	30	480	51.01	6.11	61000000	240000000	200000000	110000000	78000000	79000000	3000000	1300000	1200000	43000000	94000000	41000000	120000000	130000000	74000000	110000000	160000000	150000000	68.183	1422.86	30
A0A0H3MY34	SSUBM407_0471	--	No KO assigned	Cell Wall	@LPxTG Cell-wall anchored	Putative glucan-binding surface-anchored protein OS=Streptococcus suis (strain BM407) OX=568814 GN=SSUBM407_0471 PE=4 SV=1	0	122.202	15.0828	20	51	9	1631	179.39	4.92							3100000	7100000	9600000										0.923	143.756	20
A0A0H3N2T0	SSUBM407_0574	SSU1215	No KO assigned	Cell Wall	@LPxTG Cell-wall anchored	Putative surface-anchored dipeptidase OS=Streptococcus suis (strain BM407) OX=568814 GN=SSUBM407_0574 PE=4 SV=1	0	156.144	49.7529	26	272	26	607	65.627	5.22	6600000	25000000	30000000	7600000	6800000	9900000	6000000	9300000	4000000	2800000	17000000	4300000	51000000	22000000	17000000	19000000	33000000	40000000	10.45	734.796	26
A0A0H3MU32	SSUBM407_0588	SSU1201	No KO assigned	Cell Wall	@LPxTG Cell-wall anchored	Putative surface-anchored protein OS=Streptococcus suis (strain BM407) OX=568814 GN=sao PE=4 SV=1	0	582.929	81.7188	57	1115	57	640	71.351	4.86	50000000	390000000	360000000	130000000	79000000	120000000	110000000	180000000	68000000	27000000	160000000	36000000	86000000	62000000	57000000	190000000	310000000	260000000	584.385	2700.52	57
A0A0H3MU94	SSUBM407_0646	SSU1143	No KO assigned	Cell Wall	@LPxTG Cell-wall anchored	Putative surface-anchored zinc carboxypeptidase OS=Streptococcus suis (strain BM407) OX=568814 GN=SSUBM407_0646 PE=4 SV=1	0	134.938	26.2017	21	168	21	1061	117.827	4.98	7600000	46000000	52000000	17000000	14000000	19000000	4900000	4200000	2600000	2100000	16000000	3100000	17000000	8800000	13000000	19000000	30000000	27000000	2.229	514.018	21
A0A0H3MUB3	SSUBM407_0661	SSU1128	No KO assigned	Cell Wall	@LPxTG Cell-wall anchored	Putative surface-anchored protein OS=Streptococcus suis (strain BM407) OX=568814 GN=SSUBM407_0661 PE=4 SV=1	0	62.2236	38.9049	12	118	12	347	36.972	4.61	2400000	6700000	9900000	3900000	750000	5000000	1900000	2100000	1600000	6000000	26000000	4600000	44000000	46000000	50000000	22000000	34000000	24000000	12.895	302.428	12
A0A0H3MV17	SSUBM407_0918	SSU0860	No KO assigned	Cell Wall	@LPxTG Cell-wall anchored	Putative 5'-nucleotidase OS=Streptococcus suis (strain BM407) OX=568814 GN=sntC PE=3 SV=1	0	446.799	60.1942	47	627	47	721	76.787	4.72	23000000	120000000	170000000	45000000	24000000	41000000	25000000	58000000	31000000	28000000	98000000	21000000	69000000	63000000	49000000	120000000	230000000	240000000	315.228	2352.19	47
A0A0H3MV42	SSUBM407_0949	--	No KO assigned	Cell Wall	@LPxTG Cell-wall anchored	Putative glucan-binding surface-anchored protein OS=Streptococcus suis (strain BM407) OX=568814 GN=SSUBM407_0949 PE=4 SV=1	0	142.096	15.328	19	58	8	1631	179.51	5.01							8600000	7800000	8800000										1.015	168.891	19
A0A0H3N5E4	SSUBM407_1432	SSU1355	K01081	Cell Wall	@LPxTG Cell-wall anchored	Putative surface-anchored 5'-nucleotidase OS=Streptococcus suis (strain BM407) OX=568814 GN=SSUBM407_1432 PE=3 SV=1	0	486.698	67.9525	47	585	47	674	72.512	4.77	12000000	50000000	71000000	14000000	13000000	28000000	47000000	53000000	40000000	6600000	37000000	5900000	27000000	38000000	23000000	56000000	73000000	51000000	145.78	1933.17	47
A0A0H3N5P5	SSUBM407_1550	SSU1476	No KO assigned	Cell Wall	@LPxTG Cell-wall anchored	Putative surface-anchored protein OS=Streptococcus suis (strain BM407) OX=568814 GN=SSUBM407_1550 PE=4 SV=1	0	135.631	36.5517	18	135	18	725	80.57	4.87	4100000	21000000	33000000	1600000	3200000	6200000				1300000	4400000	890000				15000000	19000000	25000000	5.739	397.048	18
A0A0H3MXF6	SSUBM407_1830	SSU1760	K07004	Cell Wall	@LPxTG Cell-wall anchored	Surface-anchored DNA nuclease OS=Streptococcus suis (strain BM407) OX=568814 GN=ssnA PE=4 SV=1	0	808.202	74.0135	75	1266	75	1039	111.456	5.27	57000000	400000000	340000000	150000000	66000000	130000000	3500000	2400000	1300000	46000000	180000000	42000000	180000000	200000000	150000000	130000000	190000000	200000000	315.228	4237.38	75
A0A0H3N6J4	SSUBM407_1843	SSU1773	No KO assigned	Cell Wall	@LPxTG Cell-wall anchored	Putative surface-anchored serine protease OS=Streptococcus suis (strain BM407) OX=568814 GN=SSUBM407_1843 PE=3 SV=1	0	111.506	20.5083	25	103	25	1692	186.982	5.01	2700000	12000000	24000000	4500000	3300000	5900000	3200000	2100000	2650000	2900000	3500000	2300000	6600000	11000000	8800000	13000000	22000000	19000000	0.95	253.425	25
A0A0H3MYG2	SSUBM407_1919	SSU1849	No KO assigned	Cell Wall	@LPxTG Cell-wall anchored	Putative surface-anchored amylopullulanase OS=Streptococcus suis (strain BM407) OX=568814 GN=SSUBM407_1919 PE=3 SV=1	0	361.265	42.3114	67	375	67	2094	230.599	4.75	7500000	24000000	47000000	12000000	3400000	11000000	1100000	2200000	1650000	1500000	7900000	1400000	16000000	11000000	19000000	14000000	28000000	18000000	3.375	1084.5	67
A0A0H3MXR4	SSUBM407_1949	SSU1879	K01119	Cell Wall	@LPxTG Cell-wall anchored	Putative surface-anchored 2',3'-cyclic-nucleotide 2'-phosphodiesterase OS=Streptococcus suis (strain BM407) OX=568814 GN=SSUBM407_1949 PE=4 SV=1	0	390.802	54.2435	46	615	46	813	88.109	4.79	17000000	94000000	120000000	40000000	24000000	59000000	38000000	58000000	31000000	8100000	45000000	11000000	61000000	43000000	39000000	45000000	89000000	80000000	47.187	1960.85	46
A0A0H3MV01	SSUBM407_0900	SSU0879	No KO assigned	Cell Wall	@LPxTG Cell-wall anchored	Putative IgA-specific zinc metalloproteinase OS=Streptococcus suis (strain BM407) OX=568814 GN=zmpC PE=4 SV=1	0	397.707	41.5888	63	445	63	1926	212.365	4.86	4300000	17000000	20000000	12000000	2900000	7700000	6900000	11000000	7600000	2800000	2800000	280000	3300000	4700000	6100000	4000000	21000000	21000000	5.679	1315.37	63
A0A0H3MST3	SSUBM407_0015	SSU0015	K03798	Multi-transmembrane	@Multi-transmembrane	ATP-dependent zinc metalloprotease FtsH OS=Streptococcus suis (strain BM407) OX=568814 GN=ftsH PE=3 SV=1	0	73.6534	31.3546	14	31	14	657	71.928	5.5													30000000	49000000	86000000	630000	20000000	4500000	1.661	97.5768	14
A0A0H3N1R4	SSUBM407_0177	SSU0183	K01126	Multi-transmembrane	@Multi-transmembrane	Putative glycerophosphodiester phosphodiesterase OS=Streptococcus suis (strain BM407) OX=568814 GN=SSUBM407_0177 PE=4 SV=1	0.118644	1.58137	1.36519	1	3	1	586	67.685	7.12							10000000	41000000	18000000										0.101	6.66177	1
A0A0H3MXH7	SSUBM407_0233	SSU0242	K01421	Multi-transmembrane	@Multi-transmembrane	Putative membrane protein OS=Streptococcus suis (strain BM407) OX=568814 GN=SSUBM407_0233 PE=4 SV=1	0	11.8672	4.2735	3	6	3	819	85.536	4.78																1400000	2600000	2000000	0.438	16.4399	3
A0A0H3N1X8	SSUBM407_0240	SSU0249	K02440	Multi-transmembrane	@Multi-transmembrane	Glycerol facilitator-aquaporin OS=Streptococcus suis (strain BM407) OX=568814 GN=gla PE=3 SV=1	0.00129534	5.77744	10.6762	2	5	2	281	29.77	8.84													12000000	34000000	47000000				0.995	11.4314	2
A0A0H3N206	SSUBM407_0279	SSU0288	K01534	Multi-transmembrane	@Multi-transmembrane	Putative cation-transporting ATPase OS=Streptococcus suis (strain BM407) OX=568814 GN=SSUBM407_0279 PE=3 SV=1	0.0205479	2.65404	1.1254	1	75	1	622	66.291	4.89	66000000	2200000	130000000	150000000	110000000	180000000	130000000	160000000	190000000	44000000	2300000	69000000							0.089	122.93	1
A0A0H3MTT2	SSUBM407_0454	SSU0467	K02004	Multi-transmembrane	@Multi-transmembrane	Putative permease OS=Streptococcus suis (strain BM407) OX=568814 GN=SSUBM407_0454 PE=4 SV=1	0	16.5026	13.7349	4	12	4	415	44.198	5.34	1400000	3400000	2400000							3400000	2500000	1600000							0.668	22.6303	4
A0A0H3MY94	SSUBM407_0552	SSU1238	K09811	Multi-transmembrane	@Multi-transmembrane	Cell division protein FtsX OS=Streptococcus suis (strain BM407) OX=568814 GN=ftsX PE=3 SV=1	0.0037037	4.76733	16.0256	2	3	2	312	34.439	6.25													3800000						0.311	3.03074	2
A0A0H3N2T6	SSUBM407_0579	SSU1210	K02004	Multi-transmembrane	@Multi-transmembrane	ABC transporter permease protein OS=Streptococcus suis (strain BM407) OX=568814 GN=SSUBM407_0579 PE=4 SV=1	0	75.2602	15.4326	15	72	15	1121	124.522	5.19	1100000	3600000	4000000	2000000	1300000	1400000	760000	1200000	1100000	940000	2000000	1000000				4700000	4900000	3800000	0.778	200.968	15
A0A0H3MUJ7	SSUBM407_0621	SSU1168	K03466	Multi-transmembrane	@Multi-transmembrane	DNA translocase FtsK OS=Streptococcus suis (strain BM407) OX=568814 GN=SSUBM407_0621 PE=3 SV=1	0.00129534	8.50538	8.23828	3	5	3	789	87.047	5.25				485000	310000	660000													0.166	9.09103	3
A0A0H3N377	SSUBM407_0673	SSU1116	No KO assigned	Multi-transmembrane	@Multi-transmembrane	Putative glycosyl transferase OS=Streptococcus suis (strain BM407) OX=568814 GN=SSUBM407_0673 PE=4 SV=1	0.00129534	11.1654	11.0429	3	11	3	326	37.685	6.99													4500000	6900000	6300000	1200000	900000	1500000	0.468	29.5386	3
A0A0H3MUD9	SSUBM407_0687	SSU1102	K19005	Multi-transmembrane	@Multi-transmembrane	Putative sulfatase OS=Streptococcus suis (strain BM407) OX=568814 GN=SSUBM407_0687 PE=4 SV=1	0	13.8796	7.02479	4	7	4	726	81.412	5.83				615000	830000	400000										5000000	9100000	7050000	0.346	17.5164	4
A0A0H3N3I3	SSUBM407_0762	SSU1024	K08986	Multi-transmembrane	@Multi-transmembrane	Putative membrane protein OS=Streptococcus suis (strain BM407) OX=568814 GN=SSUBM407_0762 PE=4 SV=1	0.00129534	11.1055	14.7601	3	16	3	271	31.076	5.8	820000	3400000	2500000	2200000	1200000	1700000				1300000	2300000	1300000	2600000	3800000	3200000	6300000	6800000	6700000	0.874	35.4571	3
A0A0H3MV05	SSUBM407_0896	SSU0883	K10036	Multi-transmembrane	@Multi-transmembrane	Putative glutamine ABC transporter, glutamine-binding protein/permease protein OS=Streptococcus suis (strain BM407) OX=568814 GN=SSUBM407_0896 PE=3 SV=1	0	260.697	31.9672	33	470	33	732	79.098	5.01	53000000	120000000	180000000	97000000	62000000	85000000	57000000	54000000	36000000	36000000	64000000	34000000	91000000	110000000	93000000	84000000	75000000	87000000	25.102	1418.96	33
A0A0H3N4Q5	SSUBM407_1196	SSU0628	No KO assigned	Multi-transmembrane	@Multi-transmembrane	Putative membrane protein OS=Streptococcus suis (strain BM407) OX=568814 GN=SSUBM407_1196 PE=4 SV=1	0.00129534	7.36566	3.61664	2	3	2	553	61.93	5.74																620000	2000000	1310000	0.179	7.1691	2
A0A0H3MVZ0	SSUBM407_1297	SSU0516	No KO assigned	Multi-transmembrane	@Multi-transmembrane	Putative chain length determinant protein OS=Streptococcus suis (strain BM407) OX=568814 GN=cps2B PE=4 SV=1	0	29.2427	33.1878	6	41	6	229	25.137	5.08	2100000	5000000	3550000	2500000	1800000	1700000				2100000	1400000	1700000	34000000	30000000	18000000	7800000	5500000	7400000	2.455	95.8399	6
A0A0H3N503	SSUBM407_1298	SSU0515	No KO assigned	Multi-transmembrane	@Multi-transmembrane	Integral membrane regulatory protein Wzg OS=Streptococcus suis (strain BM407) OX=568814 GN=wzg PE=4 SV=1	0	74.1276	40.3326	14	174	14	481	53.204	5.94	4300000	13000000	13000000	12000000	7200000	7700000	7100000	15000000	9800000	7500000	14000000	7000000	8900000	23000000	7400000	33000000	37000000	31000000	9	470.478	14
A0A0H3MW34	SSUBM407_1333	SSU1257	K03282	Multi-transmembrane	@Multi-transmembrane	Large-conductance mechanosensitive channel OS=Streptococcus suis (strain BM407) OX=568814 GN=mscL PE=3 SV=1	0.00129534	8.25137	16.5289	1	5	1	121	13.02	9.28													6700000	4600000	50000000				1.512	14.6472	1
A0A0H3MWB4	SSUBM407_1406	SSU1329	K05837	Multi-transmembrane	@Multi-transmembrane	Putative peptidoglycan biosynthesis protein OS=Streptococcus suis (strain BM407) OX=568814 GN=SSUBM407_1406 PE=3 SV=1	0.00488998	4.32395	2.20049	1	2	1	409	45.602	9.77													1500000	3600000	2550000				0.194	6.00169	1
A0A0H3MWR2	SSUBM407_1578	SSU1504	No KO assigned	Multi-transmembrane	@Multi-transmembrane	Acyltransferase family protein OS=Streptococcus suis (strain BM407) OX=568814 GN=SSUBM407_1578 PE=4 SV=1	0	16.4197	6.6778	3	12	3	599	66.882	7.56	1700000	4400000	3050000	3200000	1400000	2300000				2700000	2700000	2700000							0.551	34.0329	3
A0A0H3MXK0	SSUBM407_1659	SSU1585	K02796	Multi-transmembrane	@Multi-transmembrane	Putative mannose-specific phosphotransferase system (PTS), IID component OS=Streptococcus suis (strain BM407) OX=568814 GN=manN PE=4 SV=1	0	21.5697	17.4917	4	10	4	303	33.244	8.07													14000000	15000000	22000000				1.276	27.3658	4
A0A0H3MX07	SSUBM407_1682	SSU1609	K18474	Multi-transmembrane	@Multi-transmembrane	Enoyl-CoA hydratase/isomerase family protein OS=Streptococcus suis (strain BM407) OX=568814 GN=SSUBM407_1682 PE=4 SV=1	0	179.919	49.8099	16	253	16	263	28.643	5.41	32000000	48000000	33000000	20000000	20000000	13000000	3300000	2800000	1500000	19000000	26000000	25000000	150000000	280000000	300000000	140000000	170000000	230000000	45.416	813.354	16
A0A0H3N690	SSUBM407_1747	SSU1675	K17073	Multi-transmembrane	@Multi-transmembrane	Glutamine ABC transporter, glutamine-binding protein/permease protein OS=Streptococcus suis (strain BM407) OX=568814 GN=SSUBM407_1747 PE=3 SV=1	0	70.3787	30.7102	11	69	11	521	57.396	4.81	13000000	17000000	29000000	32000000	9000000	15000000	6400000	8000000	4200000	10000000	15000000	6300000	28000000	52000000	30000000	29000000	20000000	25000000	3.217	223.614	11
A0A0H3MY49	SSUBM407_1834	SSU1764	K03811	Multi-transmembrane	@Multi-transmembrane	Nicotinamide mononucleotide transporter OS=Streptococcus suis (strain BM407) OX=568814 GN=SSUBM407_1834 PE=4 SV=1	0.0195178	2.78489	5.49451	1	2	1	273	31.411	8.53													1100000	1600000	1350000				0.233	3.9239	1
A0A0H3MYD7	SSUBM407_1894	SSU1824	K18892	Multi-transmembrane	@Multi-transmembrane	ABC transporter ATP-binding membrane protein OS=Streptococcus suis (strain BM407) OX=568814 GN=SSUBM407_1894 PE=4 SV=1	0	15.8398	8.41751	4	6	4	594	66.11	5.69													6000000	5600000	5800000				0.374	16.6572	4
A0A0H3MXN2	SSUBM407_1895	SSU1825	K18891	Multi-transmembrane	@Multi-transmembrane	ABC transporter ATP-binding membrane protein OS=Streptococcus suis (strain BM407) OX=568814 GN=SSUBM407_1895 PE=4 SV=1	0.00488998	4.50416	3.34507	2	2	2	568	62.711	6.18													3900000	4000000	3950000				0.16	4.75427	2
A0A0H3N2D8	SSUBM407_1994	SSU1929	K05349	Multi-transmembrane	@Multi-transmembrane	Putative beta-glucosidase OS=Streptococcus suis (strain BM407) OX=568814 GN=SSUBM407_1994 PE=4 SV=1	0.00129534	8.05489	3.61197	2	4	2	969	105.811	4.7							470000	640000	555000										0.086	11.0476	2
A0A0H3MSS9	SSUBM407_0010	SSU0010	K13052	Membrane (1 TMD)	@N-terminally anchored (No CS)	Putative septum formation initiator protein OS=Streptococcus suis (strain BM407) OX=568814 GN=SSUBM407_0010 PE=4 SV=1	0.040404	2.29132	7.37705	1	3	1	122	14.429	9.5	430000	480000	380000																0.334	1.85338	1
A0A0H3MWX2	SSUBM407_0017	SSU0018	K03570	Membrane (1 TMD)	@N-terminally anchored (No CS)	Cell shape-determining protein MreC OS=Streptococcus suis (strain BM407) OX=568814 GN=SSUBM407_0017 PE=3 SV=1	0	29.6049	13.3094	4	50	4	278	29.841	4.84	4400000	9000000	16000000	6500000	5600000	8300000	2200000	1900000	2050000	3700000	5900000	2300000	13000000	17000000	15000000	14000000	9400000	15000000	2.162	136.517	4
A0A0H3N1E3	SSUBM407_0019	SSU0020	K21471	Membrane (1 TMD)	@N-terminally anchored (No CS)	Putative amidase OS=Streptococcus suis (strain BM407) OX=568814 GN=SSUBM407_0019 PE=4 SV=1	0	580.697	74.1627	49	4171	49	418	44.554	5.05	1100000000	3900000000	4000000000	1900000000	1000000000	2300000000	1500000000	1600000000	710000000	810000000	3200000000	990000000	3200000000	3800000000	2300000000	2900000000	3200000000	2500000000	6699.19	12461.2	49
A0A0H3MSZ8	SSUBM407_0116	SSU0121	K03693	Membrane (1 TMD)	@N-terminally anchored (No CS)	Putative penicillin-binding protein 1B OS=Streptococcus suis (strain BM407) OX=568814 GN=pbp1B PE=4 SV=1	0	89.7226	22.3048	14	92	14	807	87.176	5.24	3300000	12000000	14000000	4600000	3100000	4700000	2300000	1200000	830000	580000	3900000	940000	14000000	16000000	11000000	10000000	9000000	6600000	1.748	281.303	14
A0A0H3MSX2	SSUBM407_0169	SSU0175	No KO assigned	Membrane (1 TMD)	@N-terminally anchored (No CS)	Putative membrane protein OS=Streptococcus suis (strain BM407) OX=568814 GN=SSUBM407_0169 PE=4 SV=1	0.00129534	9.75903	9.20716	3	7	3	391	42.724	7.18																3600000	3800000	3400000	0.35	19.4408	3
A0A0H3MXE9	SSUBM407_0203	SSU0212	K03100	Membrane (1 TMD)	@N-terminally anchored (No CS)	Signal peptidase I OS=Streptococcus suis (strain BM407) OX=568814 GN=SSUBM407_0203 PE=3 SV=1	0	18.7977	26.7943	5	29	5	209	23.856	5	1300000	1200000	2500000	3100000	1200000	1300000				1000000	1700000	1600000	4400000	2700000	6000000	4500000	3600000	6400000	1.683	61.4272	5
A0A0H3MTT7	SSUBM407_0366	SSU0377	K18682	Membrane (1 TMD)	@N-terminally anchored (No CS)	Ribonuclease Y OS=Streptococcus suis (strain BM407) OX=568814 GN=rny PE=3 SV=1	0	39.8221	22.5326	9	12	9	537	60.502	5.68													3500000	8700000	6100000				1.009	31.8438	9
A0A0H3MTY4	SSUBM407_0531	SSU0475	K07273	Membrane (1 TMD)	@N-terminally anchored (No CS)	Glycosyl hydrolases family protein OS=Streptococcus suis (strain BM407) OX=568814 GN=SSUBM407_0531 PE=4 SV=1	0	20.9851	11.6197	4	22	4	284	32.107	5.26				840000	470000	100000	290000	410000	350000	255000	340000	170000	320000	400000	360000	1900000	1800000	290000	1.512	46.1321	4
A0A0H3N2V8	SSUBM407_0599	SSU1190	K07652	Membrane (1 TMD)	@N-terminally anchored (No CS)	Sensor histidine kinase OS=Streptococcus suis (strain BM407) OX=568814 GN=vicK PE=4 SV=1	0.00937866	3.43878	2.67261	1	2	1	449	51.047	4.88													200000	330000	265000				0.086	4.8315	1
A0A0H3MU50	SSUBM407_0603	SSU1186	K00687	Membrane (1 TMD)	@N-terminally anchored (No CS)	Penicillin-binding protein 2b OS=Streptococcus suis (strain BM407) OX=568814 GN=penA PE=4 SV=1	0	35.9819	14.0376	7	39	7	691	75.201	4.87	2200000	9100000	2900000	3200000	1600000	3200000				990000	1700000	750000				2000000	4900000	3400000	0.682	121.783	7
A0A0H3MYM8	SSUBM407_0686	SSU1103	No KO assigned	Membrane (1 TMD)	@N-terminally anchored (No CS)	Streptococcal histidine triad-family protein OS=Streptococcus suis (strain BM407) OX=568814 GN=SSUBM407_0686 PE=4 SV=1	0	464.734	57.0743	64	896	64	834	94.327	5.63	29000000	95000000	120000000	46000000	34000000	97000000	45000000	28000000	16000000	13000000	27000000	13000000	220000000	260000000	230000000	77000000	150000000	130000000	38.49	2659.58	64
A0A0H3MUY5	SSUBM407_0768	SSU1018	K02109	Membrane (1 TMD)	@N-terminally anchored (No CS)	ATP synthase subunit b OS=Streptococcus suis (strain BM407) OX=568814 GN=atpF PE=3 SV=1	0	12.7153	14.881	2	5	2	168	18.899	4.92													7500000	12000000	9750000				0.778	12.2638	2
A0A0H3MUM5	SSUBM407_0777	SSU1009	K15051	Membrane (1 TMD)	@N-terminally anchored (No CS)	Putative competence associated endonuclease OS=Streptococcus suis (strain BM407) OX=568814 GN=endA PE=4 SV=1	0	34.3051	34.767	5	46	5	279	30.172	6.3	2700000	12000000	14000000	4050000	3600000	4500000	2300000	2800000	1400000	2800000	6600000	2200000	8700000	14000000	11350000	6500000	11000000	15000000	3.329	115.403	5
A0A0H3MVC0	SSUBM407_0856	SSU0925	K07284	Membrane (1 TMD)	@N-terminally anchored (No CS)	Sortase SrtA OS=Streptococcus suis (strain BM407) OX=568814 GN=srtA PE=4 SV=1	0	84.8171	36.9478	10	134	10	249	27.942	5.72	6400000	53000000	54000000	19000000	12000000	15000000	6700000	4100000	4000000	9800000	17000000	4600000	24000000	35000000	31000000	19000000	21000000	11000000	12.895	419.791	10
A0A0H3MZN2	SSUBM407_1034	SSU0801	No KO assigned	Membrane (1 TMD)	@N-terminally anchored (No CS)	Putative lipoprotein OS=Streptococcus suis (strain BM407) OX=568814 GN=SSUBM407_1034 PE=4 SV=1	0.00129534	7.2603	13.7795	3	5	3	254	28.792	4.72							4000000	1100000	570000										0.438	9.29909	3
A0A0H3MZN8	SSUBM407_1039	SSU0796	No KO assigned	Membrane (1 TMD)	@N-terminally anchored (No CS)	Putative membrane protein OS=Streptococcus suis (strain BM407) OX=568814 GN=SSUBM407_1039 PE=4 SV=1	0	20.6042	37.6884	4	30	4	199	22.637	5.55	1900000	4700000	5000000	3700000	2400000	1700000				1600000	3800000	1600000				3000000	3300000	3000000	2.594	80.7023	4
A0A0H3MVC9	SSUBM407_1048	SSU0787	No KO assigned	Membrane (1 TMD)	@N-terminally anchored (No CS)	Putative membrane protein OS=Streptococcus suis (strain BM407) OX=568814 GN=SSUBM407_1048 PE=4 SV=1	0	28.8792	30.1149	7	22	7	435	48.172	6.68	750000	4000000	7000000							875000	1100000	650000	580000	1800000	1190000				0.817	55.5928	7
A0A0H3MW12	SSUBM407_1080	SSU0754	K11069	Membrane (1 TMD)	@N-terminally anchored (No CS)	Spermidine/putrescine extracellular binding protein OS=Streptococcus suis (strain BM407) OX=568814 GN=potD PE=4 SV=1	0	17.4346	12.9213	3	25	3	356	40.682	4.46	1800000	5500000	4100000	2600000	1300000	1950000	2900000	5100000	4000000	1800000	5200000	1500000	12000000	14000000	8700000	9400000	11000000	7000000	0.624	79.0485	3
A0A0H3MZT2	SSUBM407_1087	SSU0746	No KO assigned	Membrane (1 TMD)	@N-terminally anchored (No CS)	Putative polysaccharide deacetylase OS=Streptococcus suis (strain BM407) OX=568814 GN=SSUBM407_1087 PE=4 SV=1	0	49.6341	34.202	6	44	6	307	34.101	5.35	1800000	1800000	1800000	2200000	1800000	1900000	5600000	3000000	2800000	1400000	890000	860000	6700000	7100000	6900000	3400000	4600000	5400000	3.125	140.426	6
A0A0H3MW38	SSUBM407_1116	SSU0718	No KO assigned	Membrane (1 TMD)	@N-terminally anchored (No CS)	Putative exported protein OS=Streptococcus suis (strain BM407) OX=568814 GN=SSUBM407_1116 PE=4 SV=1	0.00129534	8.34914	13.1707	2	3	2	205	23.485	4.7																1500000	1600000	1550000	0.585	8.51184	2
A0A0H3N075	SSUBM407_1225	SSU0599	K03740	Membrane (1 TMD)	@N-terminally anchored (No CS)	Putative D-alanyl-lipoteichoic acid biosynthesis protein OS=Streptococcus suis (strain BM407) OX=568814 GN=dltD PE=4 SV=1	0	17.5647	12.5891	3	24	3	421	48.874	8.85	1000000	4500000	2750000	810000	1400000	3500000				1400000	4400000	1400000				2700000	4200000	2500000	0.52	53.1671	3
A0A0H3MW19	SSUBM407_1315	SSU0499	K03100	Membrane (1 TMD)	@N-terminally anchored (No CS)	Signal peptidase I OS=Streptococcus suis (strain BM407) OX=568814 GN=sipC PE=3 SV=1	0	14.3281	22.2222	3	16	3	180	20.783	5.36				1500000	2000000	1750000				1000000	1600000	960000	3900000	6600000	5250000	5900000	6700000	6500000	0.874	38.7201	3
A0A0H3MW67	SSUBM407_1355	SSU1278	K07192	Membrane (1 TMD)	@N-terminally anchored (No CS)	Flotillin family protein OS=Streptococcus suis (strain BM407) OX=568814 GN=SSUBM407_1355 PE=4 SV=1	0.00129534	7.52863	5.93047	3	4	3	489	53.535	4.98													3600000	11000000	7300000				0.141	10.8774	3
A0A0H3MW68	SSUBM407_1368	SSU1291	No KO assigned	Membrane (1 TMD)	@N-terminally anchored (No CS)	Putative exported protein OS=Streptococcus suis (strain BM407) OX=568814 GN=SSUBM407_1368 PE=4 SV=1	0.00129534	9.39385	15.3846	2	6	2	234	25.446	5.29										930000	1400000	460000							0.425	19.262	2
A0A0H3MWX6	SSUBM407_1403	SSU1326	K06286	Membrane (1 TMD)	@N-terminally anchored (No CS)	Septation ring formation regulator EzrA OS=Streptococcus suis (strain BM407) OX=568814 GN=ezrA PE=3 SV=1	0	245.77	47.561	28	85	28	574	66.389	4.74													33000000	88000000	36000000	2100000	1650000	1200000	21.638	306.472	28
A0A0H3N5H7	SSUBM407_1468	SSU1391	No KO assigned	Membrane (1 TMD)	@N-terminally anchored (No CS)	Putative membrane protein OS=Streptococcus suis (strain BM407) OX=568814 GN=SSUBM407_1468 PE=4 SV=1	0	29.8875	20.8	4	13	4	250	28.27	5.02													11000000	18000000	14500000	2300000	2000000	1700000	0.968	46.7249	4
A0A0H3N5J7	SSUBM407_1494	SSU1417	No KO assigned	Membrane (1 TMD)	@N-terminally anchored (No CS)	Putative exported protein OS=Streptococcus suis (strain BM407) OX=568814 GN=SSUBM407_1494 PE=4 SV=1	0	13.0385	28.4672	2	4	2	137	14.16	8.91													7200000	14000000	13000000				0.931	17.672	2
A0A0H3MX89	SSUBM407_1524	SSU1448	K22278	Membrane (1 TMD)	@N-terminally anchored (No CS)	Peptidoglycan GlcNAc deacetylase OS=Streptococcus suis (strain BM407) OX=568814 GN=pgdA PE=4 SV=1	0	193.136	31.3978	19	295	19	465	51.54	6.21	20000000	110000000	100000000	33000000	19000000	25000000	15000000	15000000	9500000	14000000	64000000	23000000	96000000	130000000	90000000	100000000	98000000	54000000	68.519	959.02	19
A0A0H3MWM6	SSUBM407_1536	SSU1460	No KO assigned	Membrane (1 TMD)	@N-terminally anchored (No CS)	GDSL-like lipase/acylhydrolase protein OS=Streptococcus suis (strain BM407) OX=568814 GN=SSUBM407_1536 PE=4 SV=1	0	40.5874	25.9649	9	62	9	285	32.184	5.35	1400000	6000000	2800000	2200000	1900000	1600000	730000	710000	720000	670000	1800000	1300000	750000	690000	720000	2100000	3800000	2300000	9	125.945	9
A0A0H3N5P0	SSUBM407_1544	SSU1468	K07054	Membrane (1 TMD)	@N-terminally anchored (No CS)	Putative neutral zinc metallopeptidase OS=Streptococcus suis (strain BM407) OX=568814 GN=SSUBM407_1544 PE=4 SV=1	0	46.1508	32.7815	5	78	5	302	32.718	5.35	2700000	15000000	15000000	5400000	3700000	4700000	6600000	5000000	3700000	3600000	8600000	2900000	22000000	28000000	7200000	15000000	10000000	22000000	2.831	277.089	5
A0A0H3N143	SSUBM407_1564	SSU1490	K07177	Membrane (1 TMD)	@N-terminally anchored (No CS)	Endopeptidase La OS=Streptococcus suis (strain BM407) OX=568814 GN=SSUBM407_1564 PE=3 SV=1	0	81.3069	45.5587	14	140	14	349	37.739	5.01	3300000	10000000	11000000	4800000	3000000	3900000	1900000	730000	1315000	2900000	5800000	2700000	17000000	21000000	10000000	17000000	18000000	14000000	7.733	398.813	14
A0A0H3N5V6	SSUBM407_1622	SSU1548	K12556	Membrane (1 TMD)	@N-terminally anchored (No CS)	Putative penicillin binding protein 2x OS=Streptococcus suis (strain BM407) OX=568814 GN=pbpX PE=4 SV=1	0	92.8346	19.0921	12	96	12	749	82.591	4.98	3800000	9800000	14000000	4500000	4100000	8400000	2500000	7400000	3900000	3500000	9700000	4600000	12000000	4900000	8450000	6000000	7700000	6100000	1.192	291.376	12
A0A0H3N1M3	SSUBM407_1750	SSU1678	No KO assigned	Membrane (1 TMD)	@N-terminally anchored (No CS)	Putative membrane protein OS=Streptococcus suis (strain BM407) OX=568814 GN=SSUBM407_1750 PE=4 SV=1	0	13.3261	10.6667	3	4	3	300	33.487	5.33													3400000	7300000	5350000				0.438	10.8703	3
A0A0H3MXF2	SSUBM407_1847	SSU1777	K12555	Membrane (1 TMD)	@N-terminally anchored (No CS)	Penicillin-binding protein 2a OS=Streptococcus suis (strain BM407) OX=568814 GN=pbp2A PE=4 SV=1	0	57.2628	19.1316	13	79	13	737	81.496	5.11	2100000	7000000	6200000	5100000	2600000	3500000	1300000	1600000	1100000	1100000	3800000	1800000	7200000	8600000	5900000	3100000	9100000	6200000	1.762	238.984	13
A0A0H3MXR9	SSUBM407_1955a	SSU1888	No KO assigned	Membrane (1 TMD)	@N-terminally anchored (No CS)	Putative accessory pilus subunit OS=Streptococcus suis (strain BM407) OX=568814 GN=SSUBM407_1955a PE=4 SV=1	0	370.4	67.5676	49	281	49	999	109.978	5.03	13000000	67000000	82000000	17000000	13000000	27000000	1200000	1500000	960000	5300000	8500000	2100000				5200000	14000000	7500000	12.335	891.99	49
A0A0H3MT47	SSUBM407_0137	SSU0141	No KO assigned	Membrane (1 TMD)	@N-terminally anchored (with CS)	Putative exported protein OS=Streptococcus suis (strain BM407) OX=568814 GN=SSUBM407_0137 PE=4 SV=1	0	58.4116	49.3711	8	79	8	318	33.57	4.48	4200000	14000000	33000000	5500000	750000	2700000	2200000	4700000	3400000	6500000	12000000	1800000	34000000	70000000	6600000	40000000	42000000	35000000	3.87	288.266	8
A0A0H3N225	SSUBM407_0299	SSU0309	No KO assigned	Membrane (1 TMD)	@N-terminally anchored (with CS)	Streptococcal histidine triad-family protein OS=Streptococcus suis (strain BM407) OX=568814 GN=SSUBM407_0299 PE=4 SV=1	0	53.9009	13.0352	10	40	10	1051	116.58	5.33	1100000	3700000	7800000	2600000	1800000	3300000	3400000	740000	1500000	570000	2800000	1685000				2700000	3500000	1900000	0.544	113.141	10
A0A0H3MU02	SSUBM407_0558	SSU1231	K11031	Membrane (1 TMD)	@N-terminally anchored (with CS)	Thiol-activated cytolysin OS=Streptococcus suis (strain BM407) OX=568814 GN=sly PE=3 SV=1	0	380.57	84.9095	33	500	33	497	54.875	5.03	39000000	290000000	160000000	93000000	43000000	93000000	10000000	8700000	5700000	16000000	210000000	55000000	150000000	220000000	49000000	110000000	200000000	63000000	184.879	1639.31	33
A0A0H3N2S1	SSUBM407_0564	SSU1225	K03595	Membrane (1 TMD)	@N-terminally anchored (with CS)	GTPase Era OS=Streptococcus suis (strain BM407) OX=568814 GN=era PE=3 SV=1	0	116.737	57.1906	16	148	16	299	34.407	6.83	5800000	18000000	13000000	2000000	4100000	2000000	1300000	900000	1100000	1400000	2800000	3400000	33000000	60000000	44000000	18000000	21000000	21000000	9	431.49	16
A0A0H3N064	SSUBM407_1215	SSU0609	K00655	Membrane (1 TMD)	@N-terminally anchored (with CS)	Putative acyltransferase OS=Streptococcus suis (strain BM407) OX=568814 GN=SSUBM407_1215 PE=4 SV=1	0.0618785	2.00152	4.01606	1	2	1	249	28.221	9.51													1300000	3000000	2150000				0.122	5.19019	1
A0A0H3MU20	SSUBM407_0596	SSU1193	K10039	Membrane (1 TMD)	@N-terminally anchored (with CS)	Putative glutamine-binding protein OS=Streptococcus suis (strain BM407) OX=568814 GN=SSUBM407_0596 PE=4 SV=1	0	286.909	73.1183	21	407	21	279	30.697	4.79	23000000	86000000	74000000	37000000	28000000	36000000	9500000	19000000	7400000	19000000	32000000	15000000	70000000	85000000	58000000	52000000	49000000	75000000	236.137	1582.63	21
A0A0H3MUG4	SSUBM407_0725	SSU1064	K00046	Membrane (1 TMD)	@N-terminally anchored (with CS)	Putative gluconate 5-dehydrogenase OS=Streptococcus suis (strain BM407) OX=568814 GN=idnO PE=4 SV=1	0	13.5461	12.9151	3	5	3	271	28.841	5.63													3800000	4800000	4300000				0.701	15.5322	3
A0A0H3MXU0	SSUBM407_1737	SSU1665	K07258	Membrane (1 TMD)	@N-terminally anchored (with CS)	Putative D-alanyl-D-alanine carboxypeptidase OS=Streptococcus suis (strain BM407) OX=568814 GN=SSUBM407_1737 PE=3 SV=1	0	197.694	49.8789	20	293	20	413	44.935	4.81	15000000	60000000	60000000	26000000	16000000	21000000	6200000	12000000	7500000	7800000	17000000	8100000	57000000	72000000	30000000	41000000	33000000	29000000	15.156	997.063	20
A0A0H3MXX3	SSUBM407_2015	SSU1950	No KO assigned	Membrane (1 TMD)	@N-terminally anchored (with CS)	Putative exported protein OS=Streptococcus suis (strain BM407) OX=568814 GN=SSUBM407_2015 PE=4 SV=1	0	273.963	80.4348	18	1611	18	184	19.885	4.88	340000000	690000000	950000000	1800000000	1100000000	940000000	1300000000	1200000000	660000000	1900000000	900000000	950000000	1500000000	1700000000	880000000	3400000000	4900000000	6600000000	491.388	5200.02	18
A0A0H3MW10	SSUBM407_1318	SSU0496	No KO assigned	Membrane (1 TMD)	@C-terminally anchored (with CS)	Putative Mac family protein OS=Streptococcus suis (strain BM407) OX=568814 GN=SSUBM407_1318 PE=4 SV=1	0	932.204	49.8155	68	1603	68	1084	117.714	4.45	200000000	700000000	770000000	380000000	140000000	350000000	180000000	220000000	120000000	34000000	300000000	50000000	310000000	260000000	370000000	230000000	400000000	420000000	408.492	5460.84	68
A0A0H3MTB4	SSUBM407_0206	SSU0215	No KO assigned	Secreted	@Secretory (released) (with CS)	Putative exported protein OS=Streptococcus suis (strain BM407) OX=568814 GN=SSUBM407_0206 PE=4 SV=1	0	86.2885	32.459	5	179	5	305	33.107	4.27	26000000	92000000	89000000	99000000	48000000	48000000	64000000	66000000	120000000	130000000	150000000	70000000	240000000	330000000	170000000	290000000	400000000	260000000	70.969	604.167	5
A0A0H3MTP0	SSUBM407_0452	SSU0465	K02005	Secreted	@Secretory (released) (with CS)	Putative exported protein OS=Streptococcus suis (strain BM407) OX=568814 GN=SSUBM407_0452 PE=3 SV=1	0	154.872	45.7143	13	191	13	385	40.171	4.77	26000000	110000000	110000000	53000000	42000000	52000000	24000000	29000000	19000000	30000000	60000000	32000000	120000000	160000000	85000000	85000000	79000000	98000000	15.681	824.281	13
A0A0H3N363	SSUBM407_0662	SSU1127	K01448	Secreted	@Secretory (released) (with CS)	Putative N-acetylmuramoyl-L-alanine amidase OS=Streptococcus suis (strain BM407) OX=568814 GN=SSUBM407_0662 PE=4 SV=1	0	474.313	82.3529	45	897	45	935	102.141	7.12	48000000	200000000	210000000	100000000	80000000	120000000	130000000	280000000	130000000	48000000	180000000	61000000	330000000	330000000	170000000	620000000	960000000	610000000	22.018	2714.4	45
A0A0H3MVU1	SSUBM407_1229	SSU0595	No KO assigned	Secreted	@Secretory (released) (with CS)	Putative exported protein OS=Streptococcus suis (strain BM407) OX=568814 GN=SSUBM407_1229 PE=4 SV=1	0	82.0504	50.8772	9	149	9	114	12.619	9.7	11000000	31000000	29000000	18000000	10000000	48000000				9300000	62000000	11000000	22000000	19000000	8100000	49000000	69000000	52000000	34.938	483.246	9
A0A0H3N0R3	SSUBM407_1435	SSU1358	No KO assigned	Secreted	@Secretory (released) (with CS)	Putative exported protein OS=Streptococcus suis (strain BM407) OX=568814 GN=SSUBM407_1435 PE=4 SV=1	0	333.222	76.0204	32	696	32	196	22.59	6.8	100000000	320000000	380000000	100000000	85000000	140000000	73000000	60000000	46000000	59000000	190000000	72000000	160000000	300000000	170000000	150000000	120000000	150000000	21543.3	2151.63	32
A0A0H3MWI4	SSUBM407_1493	SSU1416	No KO assigned	Secreted	@Secretory (released) (with CS)	Putative exported protein OS=Streptococcus suis (strain BM407) OX=568814 GN=SSUBM407_1493 PE=4 SV=1	0	36.4321	39.8876	6	20	6	178	19.173	4.45													21000000	17000000	20000000	20000000	21000000	19000000	12.895	61.2163	6
A0A0H3MWZ9	SSUBM407_1689	SSU1616	No KO assigned	Secreted	@Secretory (released) (with CS)	Putative exported protein OS=Streptococcus suis (strain BM407) OX=568814 GN=SSUBM407_1689 PE=4 SV=1	0	881.91	60.6601	74	936	74	1121	121.972	4.75	40000000	250000000	250000000	63000000	22000000	97000000	14000000	15000000	9600000	1400000	43000000	4900000	9700000	5800000	5800000	31000000	72000000	34000000	296.635	3037.86	74
A0A0H3MXS9	SSUBM407_1726	SSU1653	K01005	Secreted	@Secretory (released) (with CS)	LytR family regulatory protein OS=Streptococcus suis (strain BM407) OX=568814 GN=SSUBM407_1726 PE=4 SV=1	0	84.8909	51.3854	17	105	17	397	43.548	4.67	3500000	14000000	14000000	8700000	5800000	6600000	3500000	1500000	2900000	1100000	9800000	2800000	5700000	9300000	7500000	7200000	12000000	8800000	14.849	291.983	17
A0A0H3N6R4	SSUBM407_1898	SSU1828	K00963	Secreted	@Secretory (released) (with CS)	UTP--glucose-1-phosphate uridylyltransferase OS=Streptococcus suis (strain BM407) OX=568814 GN=hasC PE=3 SV=1	0	99.1825	51.505	15	106	15	299	33.319	6.14	6300000	29000000	22000000	5700000	3500000	2900000	1200000	3000000	2100000	2600000	12000000	9000000	76000000	130000000	99000000	27000000	27000000	20000000	25.827	283.561	15
A0A0H3MYG5	SSUBM407_1924	SSU1854	No KO assigned	Secreted	@Secretory (released) (with CS)	Putative amidase OS=Streptococcus suis (strain BM407) OX=568814 GN=SSUBM407_1924 PE=4 SV=1	0	24.5481	33.6683	3	39	3	199	20.694	5.95	15000000	23000000	36000000	24000000	12000000	17000000	16000000	11000000	13500000	23000000	19000000	8400000	41000000	49000000	24000000	39000000	38000000	52000000	2.728	164.265	3
A0A0H3MYR1	SSUBM407_2032	SSU1968	K04771	Secreted	@Secretory (released) (with CS)	Serine protease OS=Streptococcus suis (strain BM407) OX=568814 GN=htrA PE=4 SV=1	0	334.985	84.6734	24	529	24	398	41.886	4.97	58000000	290000000	170000000	160000000	74000000	100000000	56000000	90000000	57000000	99000000	200000000	76000000	340000000	340000000	150000000	180000000	230000000	210000000	442.669	2093.3	24
